# Supplementary material for: Comparative transcriptomics of female and male gametocytes in Plasmodium berghei and the evolution of sex in alveolates
Source: BMC Genomics. 2017 Sep 18;18:734. doi: 10.1186/s12864-017-4100-0 (PMC5604118; doi:10.1186/s12864-017-4100-0)
Supplement: Supplementary file 1 — A tab-delimited text file containing the normalised RPKM counts for transcripts from all samples. (TSV 807 kb) [file 12864_2017_4100_MOESM1_ESM.tsv]

GeneID	asexual1	asexual2	asexual3	female1	female2	female3	male1	male2	male3
PBANKA_0000101	0	0.0634999798591716	0	0	0	0	0	0	0
PBANKA_0000201	0	0	0	0	0	0	0	0	0
PBANKA_0000301	1.34990386171229	1.10573324001878	1.36904447138621	0	0	0.105677901877902	5.74302988968284	10.1923789829255	11.1048334385076
PBANKA_0000401	0	0	0	0	0	0	0	0	0
PBANKA_0000600	2.94087758161455	2.34407576896508	5.04743797991498	0	0.400594022528802	0.292212561420392	0.10379211090837	1.43679045574672	0.54443701457058
PBANKA_0000701	0	0	0	0	0	0	0	0	0
PBANKA_0000801	0	0	0	0	0	0	0	0	0
PBANKA_0000901	0	0	0	0	0	0	0	0	0
PBANKA_0001001	8.76470636823608	15.7077783511638	13.5206970281422	3.18207907461979	5.28723413673999	4.56176276439612	56.3867941194873	53.5494147270132	81.6856798570347
PBANKA_0001101	4.22446898955877	2.08444712366831	4.76891044898217	0.961937628320272	1.42489772570371	2.5118567120409	1.56903453737116	2.45702360068663	1.54923342880337
PBANKA_0001200	0	0	0	0	0	0	0	0	0
PBANKA_0001201	3.4165319236171	2.05226970737036	4.13872103089798	0.270037569335984	1.37500309850073	0.624084808158427	1.0450208951719	1.92208074247851	2.09297903777263
PBANKA_0001301	0.398546708673107	0.897758335940013	1.01891528186502	0	0.176437179201557	0.171602361043114	0.274284481177919	0.38942668730632	0.287749469142946
PBANKA_0001401	3.01317156121434	1.40127172680056	3.61450069407775	0.338028680065839	0.688482693153476	0.920722759786373	0.267574157479377	1.23467314392914	0.561419453557185
PBANKA_0001501	0	0	0	0	0	0	0	0	0
PBANKA_0001601	0.0974972393149702	0	0	0	0	0	0	0	0
PBANKA_0006300	5.87856395292833	3.14215417579005	5.83560570522694	0	0.264655768802335	0.343204722086229	0.548568962355839	0.77885337461264	0.767331917714523
PBANKA_0006401	0	0	0	0	0	0	0	0	0
PBANKA_0006501	0	0	0	0	0	0	0	0	0
PBANKA_0006600	0	0	0	0	0	0	0	0	0
PBANKA_0006701	0	0	0	0	0	0	0	0	0
PBANKA_0006800	0	0	0	0	0	0	0	0	0
PBANKA_0006900	0	0	0	0	0	0	0	0	0
PBANKA_0007000	0	0	0	0	0	0	0	0	0
PBANKA_0007100	0	0	0	0	0	0	0	0	0
PBANKA_0007200	0	0	0	0	0	0	0	0	0
PBANKA_0007300	0	0	0	0	0	0	0	0	0
PBANKA_0007401	0	0	0	0	0	0	0	0	0
PBANKA_0007501	0	0	0	0	0	0	0	0	0
PBANKA_0007601	0	0	0	0	0	0	0	0	0
PBANKA_0007701	0	0.471415488337225	0.364796829309699	0	0.0579047944087414	0	0	0	0.0629575313145403
PBANKA_0007801	0.131884232434358	0.594159562582706	0.367824188889032	0	0	0	0	0	0.25392000181632
PBANKA_0007901	8.67725429903235	5.27088789873983	11.6018819824631	0.678131155714904	1.98545948435862	2.51876471653773	0.447324895172578	3.33431669001155	3.00342186197463
PBANKA_0008001	0	0	0	0	0	0	0	0	0
PBANKA_0008101	20.8613907230224	9.75304644214707	9.7885266861522	0	1.1326392912521	1.18634078083367	0.993255154234591	4.2306447237086	3.59968943751372
PBANKA_0008201	2.58485150738063	1.20764720732172	1.51302781313089	0.166468943345677	0	0.247324487226296	0.175696284128025	0.561267077939982	0.184321447101606
PBANKA_0008301	0	0	0	0	0	0	0	0	0
PBANKA_0008401	0	0	0	0	0	0	0	0	0
PBANKA_0008501	0	0	0	0	0	0	0	0	0
PBANKA_0008601	0	0	0	0	0	0	0	0	0
PBANKA_0008701	0	0	0	0	0	0	0	0	0
PBANKA_0008801	0	0	0	0	0	0	0	0	0
PBANKA_0008901	0	0.130769364915463	0	0	0	0	0	0	0
PBANKA_0009101	0	0	0	0	0	0	0	0	0
PBANKA_0100021	6.38136370991265	5.74981284809766	16.8848818137632	1.28033256812582	0.977897956539903	1.26813482253483	1.91434329656095	4.79641363902379	2.48086704477297
PBANKA_0100041	0.0365124641202531	0	0.0169721672453105	0.0317447956293881	0.0808205918513737	0.0628847250692171	0.586327059611616	0.481638721678537	0.456939325497146
PBANKA_0100061	37.8161189979481	47.4520980879009	81.3124144279582	45.585758237638	40.6719894625136	41.1557574948438	32.1460077222851	43.5248280002509	43.3276487770812
PBANKA_0100081	0.326548972774113	0.392308094746389	1.21432369208571	0	0.19275157590855	0	0.299646402382727	0.212717659675884	0.209570960403196
PBANKA_0100100	26.7466200140366	17.6153736580652	16.3910786663796	2.08557317700999	2.65488019647626	3.61498181329504	17.3892910947541	15.2354006816916	19.2821100247197
PBANKA_0100200	263.101716804742	248.032778054482	235.95634914745	63.5093621402647	70.518896727572	77.1498123662782	193.328587823469	191.062753128294	207.113710253439
PBANKA_0100300	0	0	0.067927685457668	0	0	0	0	0.142789785345651	0
PBANKA_0100400	4.76243843898141	2.84519209430891	6.54495418839681	0.450062615559973	2.15417152098448	0.980704698534671	1.90003799122163	11.4819033827006	7.47492513490226
PBANKA_0100500	244.611156094281	241.230470361881	255.527742675899	53.2265529422421	53.8050691636998	57.3849020475739	163.393551141696	154.136908273438	171.153983724285
PBANKA_0100600	329.09375607333	515.670715322324	417.350230918451	19.2235440663529	38.4545380011344	38.5908129509784	380.058344600614	412.611483297021	419.620940144456
PBANKA_0100700	1631.25477290577	1299.93845725269	1804.29644685985	140.486346592052	182.833848859939	195.58912026476	218.651297394157	570.788863523088	451.738666088484
PBANKA_0100800	20.9136160630362	59.8240059708816	25.1258761914134	102.982527147217	95.7592059066833	89.6519970616678	245.703694474586	186.632599100994	207.035500309583
PBANKA_0100900	66.2555566835027	64.056885908513	83.4218286536636	21.0068196040224	22.647495308634	26.2134807276137	26.722040840108	41.4647378394492	36.5710185552172
PBANKA_0101000	277.59725375785	256.875285444834	257.735201678146	8.40573219631402	16.7994358288053	24.2484575841284	32.4924557696535	87.856437508111	72.1306590710923
PBANKA_0101100	13.8930500072911	13.2385476878098	13.4733923278063	22.8544060647345	21.0620495587116	20.3988259464506	1.74259773628865	5.17612971877984	4.04116078362389
PBANKA_0101200	47.2112688221763	53.8329162948038	57.1442573843367	8.29314729460554	9.05535626711436	9.72648875442206	7.74167700486106	13.3917635627803	18.8954445555297
PBANKA_0101300	119.623794608233	83.1632021938488	101.923286584898	6.67518843472872	12.6455046864887	13.4364648696758	10.8329308899508	30.2501087461159	27.8952556800576
PBANKA_0101400	154.425244673388	148.624714090717	125.421520194829	60.8312419296021	57.0560700594126	56.3806552644499	65.7560152893787	69.5289437931941	77.1552402856777
PBANKA_0101500	7.40270705516699	13.8908919616291	16.6052710572319	506.797624278134	511.421825540436	464.364055760323	3.80149695102645	13.8693732208332	9.87222519882234
PBANKA_0101600	18.3170591207239	21.5531161267779	30.3365043253946	5.15831765780471	6.21202634416978	5.92015434312741	2.6789128240676	6.90150629170645	6.70875453687742
PBANKA_0101700	80.1074375986015	114.165205870699	83.0300692810279	22.5697237532421	23.8122331468563	23.2216430314282	445.270034387152	338.743729062049	381.359405985828
PBANKA_0101800	177.101005292943	158.657239677335	142.128492667352	566.217475759384	509.477881416265	465.628248887441	189.75128407313	197.272655842137	217.914399478768
PBANKA_0101900	81.0195952408489	114.255023259719	107.213711976119	42.0565192276278	39.9506815369538	43.712925028347	63.1413564558798	70.4774906594616	71.223500300702
PBANKA_0102000	98.430339209551	93.9342502060754	98.5988230124751	17.4529544812941	13.5080304396712	19.591570609196	18.9729793643429	23.5377688264515	30.7261912092618
PBANKA_0102100	50.0078021497962	64.1325279210893	88.8738036008212	151.826103703587	142.338480340808	153.549991428592	26.9134145810627	47.4245398558477	45.4234942245336
PBANKA_0102200	78.1212303070734	70.3262276940326	79.2765792475467	25.8263093058839	24.6162140079928	28.2505618646527	28.9069083699949	32.9849153254396	38.942094824012
PBANKA_0102300	69.5502415330986	75.3302708914382	80.53820611168	37.7223910349664	29.2903721268381	36.1217133180754	41.4667134798482	40.9864965487057	44.5430958288262
PBANKA_0102400	15.2018415389226	24.1763590527342	11.3253373946278	13.3068513333899	11.3055810321171	13.2840909165151	27.1230423246888	18.9341813491523	27.1256727673231
PBANKA_0102500	40.4283113182879	31.0350173530125	35.4829786232743	16.9387373775042	13.7176215674834	15.2885856664489	23.1860284577318	21.3109273777379	33.9259433389107
PBANKA_0102600	8.05311428994056	22.9416698123444	16.5822282718184	20.110884206882	15.3072806756831	17.9126037605721	80.2171457192	68.3416544864452	88.1467886844329
PBANKA_0102700	8.00993405246099	44.6084804892188	11.1698246314908	39.1911629784377	35.4600888440877	38.9645473655926	545.310394087046	411.23171068719	404.492180266035
PBANKA_0102800	11.9979715294753	11.8347141270778	16.7311287508895	4.50193759633381	3.87647672661646	4.06027096380688	21.671380338684	17.8936404847886	27.0310453854093
PBANKA_0102900	1.05452690568561	4.52811805574306	2.17516492002082	25.9864147724332	28.4189166412643	24.589533034832	3.4321344626813	6.84247318967786	4.07647567457165
PBANKA_0103000	99.0717160094397	117.295946838801	90.5317067461346	86.7232356982744	89.2152719641404	108.317600958853	76.3269516877874	103.082072697403	114.902852736808
PBANKA_0103100	47.8197528865416	46.5375477392904	45.2128311217936	9.65519871404925	9.15453870158439	10.9234981858281	24.7292519910195	21.4684657312043	30.6895209424174
PBANKA_0103200	8.3556139219108	18.1573937254012	5.17861065937583	1169.73779287258	1226.4862260247	1048.68812250793	20.5963138847399	56.8307025824797	27.758429889281
PBANKA_0103300	224.660769881914	180.222558373169	194.418954424183	42.4561280042133	44.7030137153573	42.9801482875552	162.145729809573	143.817008322086	169.970291599299
PBANKA_0103400	106.646650055968	138.149198320409	112.061456188513	88.2023656110474	76.814533684713	78.9271029236084	127.393066089733	131.258836642266	160.780468319893
PBANKA_0103500	4.87282369593705	5.94722668509613	7.06282251478144	1.94496049068545	2.00031809646699	1.5449593752589	2.82509829963069	2.81350604923225	3.75270759478782
PBANKA_0103700	172.972417985513	155.552224346389	170.137401223419	43.6323862032353	51.8400290996153	55.3173758377298	50.6560128659641	80.0937967011196	85.9946860888145
PBANKA_0103800	359.56781865024	236.304266075008	258.057277053681	25.7915882890235	31.3166945022292	31.7217964539546	37.2422061956296	62.7506187445925	89.4384375628408
PBANKA_0103900	196.880043445714	119.768036740415	99.6460382582615	52.3766483839108	56.015807841141	54.8155297395642	159.182265726654	172.879919493269	197.968246416091
PBANKA_0104000	133.133400069868	240.725428364051	164.607686266958	187.180192636646	179.868133311266	202.95540751785	597.206587360185	517.85712894019	573.556176932905
PBANKA_0104100	24.5114669620162	57.6005806003907	44.9071079877346	103.04145442346	90.5464140229843	98.3485124798621	701.539380373224	604.115749890135	636.494239129191
PBANKA_0104200	20.5188493778569	65.7960265992694	27.865398309739	7.69550102656217	7.48071305994449	9.70096385339935	479.017014644488	405.507175057322	381.30507766423
PBANKA_0104300	13.7961035130833	19.4110639600893	18.1533620835785	3.69066371891584	3.57057009395872	3.518421364192	13.6333276899342	17.7319168329486	20.0236480898092
PBANKA_0104400	1.91701447627746	12.3155874689112	4.06337023141828	2.93338760481743	2.25744879432583	3.5327523458894	151.069980834249	91.9340578761331	138.14948045744
PBANKA_0104500	2.68942384756526	9.47273161083781	3.29579904634032	926.584066086705	957.901197043991	873.016121657008	20.4159082156765	45.6295742901669	30.9504066829304
PBANKA_0104600	38.2226797628245	39.489194602422	36.0884940480928	18.6150818094296	20.405016506872	16.5455575506072	69.5535075484307	65.4755444169771	72.689227143749
PBANKA_0104700	170.358376906013	336.923422546899	220.233778536264	197.548522263183	172.453300956298	202.485442012711	1066.81446242173	808.335939335542	796.907717534287
PBANKA_0104800	56.4874265031711	57.162542308831	56.7355644161763	10.5731892907407	10.8518559559463	9.95293694050063	53.6984713022573	53.9848094546069	49.5182053492147
PBANKA_0104900	238.464835045781	205.419299042946	199.908662461715	62.1883345744407	70.8258356753777	72.7951137429561	74.0198839061689	93.663299673159	108.19701453056
PBANKA_0105000	129.467234067944	219.752686965839	148.136696446082	116.799049823149	124.761670033074	138.31264701649	258.990378507438	243.692187160155	235.599673685273
PBANKA_0105100	14.4935496076062	25.201872006508	9.45553381570739	2281.229139038	2260.56889407897	1998.27105541819	79.3303862094857	129.444652007246	97.4219949368712
PBANKA_0105200	145.818657328434	133.660865239235	154.103547301796	8.35343699219191	14.4790275387061	15.2940931765097	22.3528591587123	42.9105104930909	48.8156357690314
PBANKA_0105300	72.4656040852475	60.1746369004082	66.139572186177	25.3193741936331	25.9587290981596	21.985696426044	18.607609270692	28.9444285792141	32.8332550072042
PBANKA_0105400	102.540467178091	109.380825855887	104.017704005885	15.9333872739271	20.5979570619384	19.0249238989121	23.5600592332022	37.5419003736358	41.7839673509089
PBANKA_0105500	295.723953611417	220.133653680642	317.544712820127	49.9192031400455	60.1740219278747	59.1557622995884	29.8376012105344	87.5887019693989	68.9498117374459
PBANKA_0105600	230.553830420781	190.13627641663	233.129780139012	36.4210521380253	53.1197753058983	48.1182941700542	58.0501275205606	105.53984407328	86.9436766818757
PBANKA_0105700	14.0283767664239	36.9430426534633	12.411648198923	34.8221794368251	37.3222944806125	34.7822252568881	53.6049737493546	47.7440024806857	47.1682120218348
PBANKA_0105800	31.620264449584	43.3267890927256	40.0580765710542	51.7778479918633	49.8282695020088	44.2302874217995	33.2998797479553	30.176302638866	36.1175025263941
PBANKA_0105900	31.7841000166803	31.2295924755971	36.2321422253669	38.0294337526929	32.5640019527788	28.6087693367128	20.9020012684307	20.3347953237779	24.7692916057491
PBANKA_0106000	40.908242292762	80.1787403418981	59.3301190230457	25.1494137721382	26.7213273024516	26.1186101494604	100.101433702821	112.029735017503	85.807738910323
PBANKA_0106100	19.4427683399216	22.426236921587	25.1258761914134	7.13324838796204	7.02017127875175	6.59031236678485	36.6942261081263	26.8799447868957	36.8363013480932
PBANKA_0106200	8.69525179739195	52.7891439469896	14.3622401085197	17.3216130797085	16.0329378558514	17.8108665701522	501.12126824971	377.259430579117	404.632819468092
PBANKA_0106300	4.39660574679263	18.5571103824659	12.4250537703531	562.290320381316	460.613905617464	427.426269752605	34.6609366109108	37.1939174093941	44.1524407570042
PBANKA_0106400	51.8702817148337	53.4208116018481	50.1847788917145	8.38441604420039	10.4584167452571	12.5796545890708	13.4046486360943	18.9017017019716	27.5760768938439
PBANKA_0106500	71.2722141236981	50.5171349922793	57.4846658450168	5.15504461360559	6.14261113479126	7.08578378632088	13.6944997095727	20.4943207139506	24.5788439321606
PBANKA_0106600	99.2350168134422	82.9051768292604	89.9887451210789	13.1888803750688	16.8690484302238	16.4845518077042	10.688523375902	23.0278952829808	28.6850252051874
PBANKA_0106700	47.406335933198	45.4131587707951	45.4264954908905	8.39806143051518	10.2007799196017	9.78184443367114	5.27357318692589	13.8147299115822	12.6233591395324
PBANKA_0106800	52.9735000278005	63.2208195703568	52.2210102636356	32.5001820084057	36.1063706720771	31.157700390781	115.378313276375	130.868185342736	127.392782798048
PBANKA_0106900	19.4105850655372	17.4631388337615	20.3623263385996	7.69872792232977	7.08735453188468	5.88315898950717	9.04025456044714	10.4859602052034	11.8550657674575
PBANKA_0106950	23.541190561805	28.0090735337065	30.5226709710335	3.58328973874189	4.57689676069445	3.54915168922248	5.70491626748887	8.32731198713591	9.75080710271573
PBANKA_0107000	304.770902963682	402.00947062208	361.486383316617	441.624993066391	403.978480438765	423.860237417068	93.2208359113664	150.639887329723	143.836188692429
PBANKA_0107100	742.077928355544	616.941050082275	617.264058678992	73.417036276715	99.330767622229	104.495294509854	176.476494745678	269.641265943556	233.499346416012
PBANKA_0107200	15.8920500083402	105.588870857306	19.0138451728899	64.7593140735265	67.2954415019851	67.8314289314554	942.175143120969	866.754173865594	702.541997025367
PBANKA_0107300	836.085425071131	645.629508455495	630.405132497128	48.7656081094983	67.4573824039952	72.803721177366	181.587923126303	248.054598839321	275.038771085032
PBANKA_0107400	283.452901594539	362.984246314984	330.08926784352	80.1714431152779	82.7977167009966	92.0706624447757	328.20065875115	295.750332269175	312.609174284324
PBANKA_0107500	29.3419730658574	30.7075562005904	27.278184925618	17.4296038158948	12.4572337292457	15.6627496750023	3.87982528345096	7.12311429189886	8.94762254106764
PBANKA_0107600	8.18991145439915	9.39001429792533	11.393648884255	1.65061560255454	1.96542132538253	1.79586396642832	4.095296000414	5.21703645980309	5.73032715732863
PBANKA_0107700	307.983322770325	245.958981407389	249.749425784445	158.033551845476	159.225093105303	183.739870649416	52.4135117752356	100.912024604386	97.3794246965667
PBANKA_0107800	6.66898527135703	4.98616582920969	6.66161352808626	11.9047589439928	9.35963790695223	10.0195860717986	4.62222411770736	3.25818879619624	6.01019575727737
PBANKA_0107900	26.6099442000114	44.2897592080546	30.3502478338476	29.1690581840147	31.0504360343432	29.4216017052525	37.7946768924391	45.622166591106	47.8726139858494
PBANKA_0108000	18.9755820995106	30.9656651368974	33.566753025288	10.3111360430531	8.07382969203675	11.0299338482414	42.3699019117095	28.4300856195669	41.2024154191039
PBANKA_0108100	5.55505892183421	17.4152985302958	6.06943048981218	19.966075104051	16.4540385798547	19.5046180899315	104.418042791632	69.8078035046254	82.8333941060307
PBANKA_0108200	25.7817794812109	33.593058736639	36.6079859983126	7.60018286083393	8.66722485435177	7.61450134437223	22.6227337099294	28.4391918009006	27.9797153332221
PBANKA_0108300	5.01854210789689	44.2138105377334	11.9230963684907	457.170446551676	460.734430054867	483.834964358477	98.8559766232755	80.9655659169141	84.3842987088742
PBANKA_0108400	17.0375867938384	18.4970573482341	17.2760933203178	6.450004917	6.42365577973494	5.90315067108926	18.1700915714871	17.9091719331696	16.8040422254645
PBANKA_0108500	111.144400058329	99.6943693224857	105.092460156889	21.5509228291032	21.3275375783593	26.1655826486117	17.5176930332174	31.056778312679	29.8276153077001
PBANKA_0108600	144.950279378395	157.644902324008	129.532567170119	22.5569289604168	33.1156172600466	32.5900818888951	46.5971061268097	83.4921761150162	68.7373255149421
PBANKA_0108700	213.561107317959	188.719232054082	175.944193105695	197.785178890773	227.161700623024	202.421514195424	105.296333339256	145.144766878962	125.629161369229
PBANKA_0108800	135.952427808574	527.617161118334	307.56366836676	353.59218668398	501.621203371001	561.796068327674	1881.07367042458	2085.56467501202	1790.72725718885
PBANKA_0108900	450.360191365381	298.625554475943	352.437865761876	47.9135208710258	52.8792186230408	67.1020587278913	36.2217726407163	87.4098034768144	76.2466476421756
PBANKA_0109000	501.893114216882	325.67958274795	419.177007818424	20.2433977849894	23.8877476282945	25.7792639941455	88.1750188716923	84.8644523660415	151.563668060897
PBANKA_0109100	604.845265444099	513.657582980498	523.594900655556	64.0396845690306	75.3661534404158	88.2711292591941	117.488183749145	178.703757176235	192.476091630158
PBANKA_0109200	134.358829602426	130.908369968041	122.972234996833	54.7032532160505	62.1752606762171	53.9025652943623	21.7190512932728	53.8934221102575	39.7114675181034
PBANKA_0109300	71.5690252099732	84.631678329065	66.3313848494128	64.4154446430292	57.0597837537835	69.3702544516789	20.8181921214041	35.4475642120578	33.0240474086388
PBANKA_0109400	174.276863012809	228.786146535077	198.207643538529	44.4004469341537	43.6354915888255	67.3500704765899	131.40897583445	116.550156813874	141.641712473854
PBANKA_0109500	259.380959064695	255.905372403746	230.478636757868	26.6469215741187	29.3478042290475	33.3334521998374	172.389429066044	155.616642759602	178.338899561394
PBANKA_0109600	267.506749250708	266.511223297552	221.140876495025	137.874199725004	163.542509697383	152.924573810005	42.3471812506151	84.439069860807	73.1723347582859
PBANKA_0109700	103.901945882672	92.0497447764028	114.183224743696	89.8874247610694	83.303726533568	76.351297077813	21.7198240757419	36.0072983924087	43.7431750077943
PBANKA_0109800	1.02805714339667	8.18242597613897	1.27433070292552	1016.34450001076	1008.47520606148	845.389318337711	10.6914267128687	32.9821311460796	19.0511865513698
PBANKA_0109900	3.90872427389596	14.1802236576777	6.6938447319935	597.391850799851	539.292086357288	478.719356508327	4.24741502406584	21.0060409946599	13.6153301944795
PBANKA_0110000	3433.2940344941	2753.15030945222	3702.09151498399	405.473527428399	578.529028045213	549.516960695717	473.940726435346	1263.17473329454	983.234402417809
PBANKA_0110100	34.8262229126107	42.5082041666224	35.4989772129711	38.3615315860859	40.4025604172784	38.1427636961758	44.1168526362599	41.4130010961183	39.9686803471565
PBANKA_0110200	191.592424122894	169.271080389065	175.145275462038	133.383473354248	126.087528079799	146.944827371553	43.666906638478	73.9116623530797	78.971957659868
PBANKA_0110300	26.7655579087834	153.743477551664	80.8696971080237	9.21128153179412	11.35543494563	15.3659377327027	21.4904297007121	53.3958644674131	55.8267625045987
PBANKA_0110400	150.429844191424	102.071809452785	149.404496857371	18.2121119916843	16.5190471838393	16.1144870939125	29.3706136268707	36.2965862529553	45.0625445754134
PBANKA_0110500	15.1189232511777	19.6317910705153	17.0176376412916	199.208108213395	187.629972364311	175.333089130225	4.4429143888099	12.3311434283266	8.48005462576941
PBANKA_0110600	7.81134661426889	6.55287504021299	8.01316425059948	14.0511074213809	16.4557574212096	12.9894261765856	1.73016171319292	5.7902468040588	3.63019528020451
PBANKA_0110700	5.41005957730729	5.36210042691661	3.26920052138819	3.88049732616007	5.02958580200523	2.91176346663582	0.744653187197926	1.85019104841492	1.04161226276993
PBANKA_0110800	10.8595675056991	26.0132959158085	10.0957522511459	2107.3109324362	2012.13370090935	1837.24995336054	86.2815168638707	117.756951102241	110.15049678792
PBANKA_0110900	66.4647805767526	49.4472466316674	60.4071202819977	17.2881687862737	18.4376852265627	20.6290552596829	7.68649605586693	19.8885772445728	14.9972282846169
PBANKA_0111000	4.459261793385	21.9704243747373	7.85020997759289	2.47467265033275	4.45227371456824	4.16686389822452	5.92017807533475	33.3744483360133	22.9251863132403
PBANKA_0111100	23.450464036697	22.9631802165729	29.4584561522134	4.465224888888	4.71888766629774	4.92336591035435	38.3242876348282	35.1282462012315	42.3512242053824
PBANKA_0111200	152.216773973689	125.494036154692	162.822060912071	30.079317568425	34.7413393498181	33.1837963923328	127.803757498472	139.068405541731	142.923067571018
PBANKA_0111300.2	1062.61249632037	728.339925765896	799.56354538013	249.17297160582	269.731328165045	278.576800679987	235.301992994237	311.620555272983	334.75586476743
PBANKA_0111400	286.056900150123	409.121298806949	314.289050124365	237.57928730056	289.457795135811	284.014164837857	485.209247203739	507.798492151466	530.089331584
PBANKA_0111500	84.9231422320677	130.215638385899	95.5710693286831	124.352300679221	116.084636590924	111.192967382155	20.5070506630679	58.7167214974088	53.5453803830165
PBANKA_0111600	3.21051515320003	5.65406386321816	3.79871078454728	4.97358451854448	5.86609066001944	5.98181563595745	1.82117507367965	5.8177986921823	4.3549961744025
PBANKA_0111700	97.1429535721074	145.074796708398	101.824557229009	162.429922222623	163.433427756976	174.503488283097	39.9828651842892	75.8193648948032	73.4049346095813
PBANKA_0111800	30.3234920239058	25.2339150732677	30.6112280434833	8.17144655367949	7.64690367880154	8.72249143961456	7.66288548697432	11.7587602202851	14.3358261165319
PBANKA_0111900	11.8695809190922	10.179933838917	6.57996604568158	7.52955378325079	7.70686384006137	7.64710438512877	5.04245905346682	7.04469106954268	7.36368005267329
PBANKA_0112000	56.7608195983551	41.2147157411376	46.3033411526118	11.6666770710859	11.1005899863759	11.3868346353185	5.79716522082822	12.7768255924273	14.7093626938157
PBANKA_0112100	4.14092966483311	26.7174133947523	12.8780777540412	11.38998712869	14.8947117343214	12.512566807033	18.4900071637019	22.5790846592761	19.3265218288227
PBANKA_0112200	1.94695865339542	2.86531098500834	3.03178008064891	1.31186704817282	3.14601270449208	2.22150162186519	2.03965538215392	11.0815150794092	6.77858822612971
PBANKA_0112300	19.6490358259147	20.4802446861398	16.3110752509432	26.09863100675	23.4847061919027	24.7823423938116	3.89563935895211	12.0776360104863	9.18644148415144
PBANKA_0112400	49.9072999030386	36.8561859701087	44.3955944241188	6.6362065222901	6.09968533811097	7.95499516549865	4.70528496877835	8.98810702398962	12.1711174269629
PBANKA_0112500	53.2913410279673	49.5445892855215	58.8508484883872	2.39493319826647	5.20622006528994	4.698615647328	15.8952428250624	23.9137193007628	23.0500113648795
PBANKA_0112600	419.291829565417	360.01750770635	443.828456614821	16.9046769420962	38.1787353942926	38.4300194959962	66.3632230938467	146.100058698923	125.083113671258
PBANKA_0112621	4.02166163476363	6.72127848039987	4.76394879745462	0.56395601215066	0.574321022094864	1.00544975215261	9.99962851380071	9.95084529610328	9.55386961936038
PBANKA_0112641	90.2613403071094	96.8253740509779	143.649411188304	70.5799493994614	58.8417992637192	77.4907233224692	30.8069363303961	60.2313276367108	46.8894611146267
PBANKA_0112661.1	0	0	0	0	0	0	0	0	0
PBANKA_0112681	0	0	0	0	0	0	0	0	0
PBANKA_0112701	0	0	0	0	0	0	0	0	0
PBANKA_0112721	0.565553381079721	1.22299605337309	1.26185949497874	0.295023251907997	0.600891033793203	2.92212561420392	0	0	0.108887402914116
PBANKA_0200400	66.5813715945749	80.4855448081071	116.477284866655	43.9437284085591	41.1368409159202	43.8598841934599	18.1058513227712	39.9844148918589	27.5095532243021
PBANKA_0200500	0.725112547909056	1.85115720752954	4.94348250821204	0.105071652453925	0.428011103918606	0.104070633408277	3.65955986484152	3.54259828661738	3.25751363546869
PBANKA_0200600	47.6199943712807	119.714963795772	126.129470509878	189.335776220659	176.606758398528	190.820309558026	14.3251450882334	35.8853940220708	31.3541853832909
PBANKA_0200650	2.45391948658194	4.00096564274443	2.17268699809453	0.304785050684364	0.413848971803652	0.704389838619989	0.321679226087339	1.3701519843829	0.899922359378429
PBANKA_0200670	0	0	0.0991561851479383	0	0	0	0.0978710844471546	0	0
PBANKA_0200700	40.92042026439	69.799075027226	79.4341403546269	2.79694783354072	6.03850888413102	5.20816639497857	11.0994527025656	22.7582059700199	20.9350359392245
PBANKA_0200751	0.0990158879024308	0.892164826058767	0.276154609103604	0.602607203014568	0	0.0852665937270303	0.181717029066991	0.0967500882014923	0.285956637559501
PBANKA_0201000	107.746871871217	99.6265649256921	108.839035475203	6.82844036333772	9.12704759437243	12.1529587159588	13.5130115051361	31.1766886536546	29.2978584335093
PBANKA_0201051	0.12591324285046	0.178281494103764	0.183946788293685	0.281499265827324	0.1592627622108	0.371756558049259	2.26128177342362	1.54668731834508	2.18181515991918
PBANKA_0201100	1.38694254618241	1.2496796036285	1.82663721439802	0.401946830478289	0.102333563936903	0	4.77254997249579	5.30788574798514	5.34063014729308
PBANKA_0201200	2.83786607291788	1.27850405877171	0.923391974190175	1.35701915423753	0.628163617916257	0.366570222138974	0.520813985093787	0.831877990518188	0.956167506839581
PBANKA_0201250	229.502093078189	289.611781380806	297.011412843743	31.3961990238616	45.9780378815099	43.9471229696753	35.3273260874884	84.4219466809444	84.4659521534909
PBANKA_0201300	45.3462433498371	45.18238938903	63.6877790513661	14.0285600571744	13.4242826214821	15.6317734990029	8.23273572936	21.8824564916469	17.0059726380571
PBANKA_0201340	697.516522184239	635.774498345998	653.022804147292	174.595654489007	169.362048315574	205.528147821338	123.025732624336	185.493666831183	239.493883167674
PBANKA_0201360	0.517867210047744	0.349961192462156	0.782344320291472	0.0562807425567868	0	0.111489110331473	0.0594003730453199	0.189756282969526	0.373898495546231
PBANKA_0201400	2.44493077051387	2.60349917422604	4.64924630361487	0.289865502748766	0.983976576316375	0.574207900413498	1.63164101623788	2.7147533490104	2.6745944247261
PBANKA_0201450	10.3938526120898	6.5149173648879	6.72194347088203	0	0.266746256707567	0	0.276451025263053	0.883131136853432	0.870067115228434
PBANKA_0201500	1080.52060537055	1005.0984781476	1108.0058525584	32.8227324451703	84.9167488520087	89.8806707115952	152.195947085049	388.141919348853	341.113801916011
PBANKA_0201600	16330.9562883458	18025.6775663505	14883.501594956	962.527171299834	1822.09797304788	2093.23403972105	4980.76065762546	8347.8177436524	7200.17768251497
PBANKA_0201700	14.0441372166727	12.3212112082558	4.81022795857207	113.427292350814	106.676790778411	114.892769159093	5.08702031952071	8.66700790121275	10.6734977507674
PBANKA_0201800	173.767494649016	117.865897989621	123.55445263722	23.9367996268391	28.9074914454415	34.6321581297012	26.850854342613	47.958426374001	55.0891247478006
PBANKA_0201900	533.972880280229	463.585571710624	393.364981005015	478.756357614999	526.95389579759	599.75775944898	214.002466475037	291.545506410274	255.487957827536
PBANKA_0202000	235.868403984078	152.194627278607	158.008661936425	49.7815582784461	48.3685985795518	50.7160683806392	24.1795551608983	49.0971127737205	52.0830065490266
PBANKA_0202100	35.0440077106988	18.3580069977477	27.2755783145406	5.19610753075566	3.84844172070404	6.31628690454848	4.98556977183796	4.77796589425831	11.2451836701817
PBANKA_0202200	59.8916810015804	50.0104990631181	57.9945287670486	17.4258199127598	13.3358198525983	15.4214815841152	8.16201021415636	17.8460591796738	21.0071428368338
PBANKA_0202300	147.242916375616	130.138998777956	129.948289318078	25.1910738024204	27.286594638148	29.2608097760436	65.0183028020951	93.1703349380371	90.5242342386909
PBANKA_0202400	33.8403726610127	59.2356216923259	45.2240180187484	43.6216326884594	35.5803019898918	41.0811611610682	73.8034812444179	70.552274577232	80.1413298154047
PBANKA_0202500	11.2949244312149	31.3816413874142	22.0198913691941	11.7787939127827	8.32930516814016	10.6703301443059	242.012880230439	127.677866396569	223.911716544196
PBANKA_0202600	36.9733408357301	43.8344248721731	41.307657294385	36.0931847776423	45.6585212565417	46.3624052381483	5.35694384667895	19.0143540689872	24.0407830291095
PBANKA_0202700	14.3583203360773	35.479581491335	15.4720297934124	3.97201051679007	3.81386896397287	6.05112678809013	553.167905208169	406.416526050726	460.028483619181
PBANKA_0202800	36.6618579400322	34.3094792167808	38.9104578431028	1.36801210868229	1.95041693642117	4.06493711678862	10.8288056306629	24.9069212210594	24.9928932480841
PBANKA_0202900	205.301102553394	210.35282866104	223.942627479687	79.2220273046967	83.660469321786	87.913101970373	73.3102294235276	111.736887190182	115.238970824318
PBANKA_0203000	928.707226661882	1980.54064810144	1107.11185923845	111.895433372801	134.412961356721	144.629310731592	4240.75408909521	2861.94812585207	2552.92873987214
PBANKA_0203100	47.8041053390973	56.2624137167688	57.645829396787	20.4917639873971	21.4348443302619	22.7206638168715	30.8563416096145	39.0835301954246	41.4862758523119
PBANKA_0203200	45.450692393691	44.9372370933737	41.749916477568	9.72393813410222	11.0394398977714	11.3020334198683	30.2128213399469	34.4300908583111	31.0917520356885
PBANKA_0203300	83.7308009249992	103.325656654636	109.082287136052	25.5643496256841	34.7122661812402	33.1581874945092	13.362205503023	40.7705724104773	28.8450884882707
PBANKA_0203400	109.428115771714	102.894006649948	95.3995822477621	62.373534943863	57.4895343116959	56.8916984759688	8.12469816746308	31.9441148358984	30.5973602188666
PBANKA_0203500	78.3251036125336	67.70957495255	70.5788059815302	20.1727065546291	20.5032604887866	24.0079057486219	8.87467030599813	22.0503126020021	28.0621503721605
PBANKA_0203600	3.31660174087099	13.3231240350611	1.67013504897006	1876.21790087605	1787.6116369891	1898.32799002557	13.9487571659901	62.6536745090568	30.7303922198182
PBANKA_0203650	133.607414441375	176.461120677033	162.605456149609	49.9725812443441	56.451973519085	69.655658977306	22.3544589530076	59.6959631040118	53.3163582256897
PBANKA_0203750	3.09162747602522	8.9922906631971	5.79877553757653	15.4674078963915	15.9437788181557	18.2159127451995	1.94105416970108	4.13383738632929	4.64703935064697
PBANKA_0203800	129.08003208213	121.095489468812	142.640809135334	24.5523727160412	22.9790385926661	27.715170176493	39.0797831980446	47.8140327979375	64.1113752787402
PBANKA_0203900	62.3910111438539	94.4009515395293	83.3300185808869	25.7331039618375	29.332914424771	26.9361229897676	225.300272070201	194.556748794772	167.395081832318
PBANKA_0204000	169.442133192372	129.564483042863	126.753061064009	14.2933678941633	13.3915819013982	19.06502231189	20.918763097836	46.6922598080278	46.8456135764716
PBANKA_0204100	313.893955066692	356.015749824557	418.507797766297	75.496385888038	95.0932970766613	98.2120689275871	93.596740746005	177.815279751025	147.187301445005
PBANKA_0204200	155.474031406894	229.280448361509	164.653026723067	92.723201443542	104.768609584799	113.604381132612	734.410467655143	680.068609437279	644.940743408519
PBANKA_0204300	2.95208359288052	4.43320292824867	2.28703894536266	20.0195654344256	17.9479764613794	20.930440918994	10.745214850356	7.11517521714628	14.5882150888714
PBANKA_0204400	190.573260843814	151.00295210511	166.912638508161	9.24934467861971	16.396627858072	18.2093505388705	35.1915301002215	59.0335455530262	54.1143395606401
PBANKA_0204500	1.36217571500058	11.2371983405642	1.71662965106593	280.65458930015	223.552543447019	209.059070688325	5.08314449451536	16.2086804908077	11.6852775693005
PBANKA_0204600	6.12877264895629	24.6573554079165	8.21529003046326	111.031052724047	123.545980945797	133.661694630333	647.397473847524	531.029128727557	618.395975365165
PBANKA_0204700	95.96861223873	103.209630699027	83.0796989520689	50.9044505704412	53.3211727881758	58.9111856166613	61.8051831618223	68.8238854574604	56.6178299894817
PBANKA_0204800	137.316974990631	139.896385052413	134.556558167334	39.845543564243	39.1723104950653	40.1494559915255	64.2212841032912	58.8089265768862	82.2573983734133
PBANKA_0204900	86.7221801779621	95.9673934022657	76.4152722482147	19.3985928947717	20.8733362202425	22.6577620748152	78.225570741239	81.5497523243525	93.3118170913117
PBANKA_0205000	202.095433632071	227.286982822751	465.944657681535	144.398818001304	199.757482898798	162.008499563293	158.64054195666	383.27295778942	227.092546364305
PBANKA_0205100	46.2055424123084	57.6189339633189	73.7390510254793	39.7597405820128	51.3271554641735	50.0023667786942	46.055502968413	61.1864886160243	63.1127639141397
PBANKA_0205200	249.821339971955	247.460870051846	242.8937275769	58.7274172143775	63.061362264778	59.5328191003419	203.493766466523	217.628108611235	200.562855630937
PBANKA_0205300	33.653752958838	36.5864280637466	40.735095718121	9.21128153179411	11.502879113722	10.3207302361903	4.97090633133256	9.46224618274685	10.3837195312896
PBANKA_0205400	605.204096208022	624.816025566083	606.62214662415	104.100099503153	113.980431887256	120.355549098999	94.9546155106152	200.805470734034	182.047307603576
PBANKA_0205500	26.1607592444984	17.7338347598243	40.5724227428791	2.55081642418914	4.32949693579205	4.63194373000221	5.49659067345135	7.28639798874392	12.2389440875466
PBANKA_0205600	26.4917903088601	20.1641134901998	21.7326583002552	6.59951949899236	7.01535041070776	7.18770612544241	15.734429738057	15.6318132515768	24.1343592972792
PBANKA_0205700	7.62516413701831	4.69371941386594	3.9304475480969	0.196915757211751	0.467914751968024	0.260052984193603	0.62349227669185	0.958997905142108	1.59891193542771
PBANKA_0205800	3.48750308439905	8.76495465113749	3.69763421004154	70.8339099077966	65.6192854844578	61.521020767544	212.229118746343	203.28798339936	227.554532915798
PBANKA_0205900	113.889124212935	108.543676544297	110.426256707279	13.7965733694177	18.3812331246753	16.2449813907361	46.475936649194	67.7165836405321	63.8759324156751
PBANKA_0206000	272.969329555019	260.104882206206	274.627636559149	180.270197978112	164.049732422968	154.563256017186	181.169740132389	186.340669876074	196.723027760125
PBANKA_0206100	98.9151195209372	88.3653731523445	83.9387819370042	33.2584324333805	35.4469579507104	35.1215363276515	22.7130205180724	35.0877465892509	45.4898806793769
PBANKA_0206200	54.7910008655744	40.8607757427693	45.3737043719222	20.233986628418	14.0708650413242	16.2620162145	12.6302839230276	15.2035274585081	22.0838687772154
PBANKA_0206300	161.365430853915	607.169899134739	324.15975766127	121.000266275639	131.050541864167	135.071366112652	1976.87429087552	1787.87808404766	1721.23729941281
PBANKA_0206400	6.03057574188957	7.30437404401831	7.44457852908533	7.2200402675338	5.60208623729236	6.55531694292693	6.98522520598572	4.82998107506672	7.13779787376359
PBANKA_0206500	239.193831753436	303.035194581426	256.316432649626	141.639519740053	146.991455268903	166.133034628938	96.9925207588616	117.871307456493	118.973921595221
PBANKA_0206600	50.9724774297858	39.9634928050464	58.7233695289374	5.8017093627742	6.88119875545364	7.43113462125911	13.3532138775142	21.6559491269693	21.6451814701763
PBANKA_0206700	1.74637912179562	4.19611588519947	1.08236421883097	5.46603519469101	3.91716389428804	5.21344315930985	65.8095209882611	70.8731607648316	62.7638158335725
PBANKA_0206800	11.7405091455369	23.4037324854455	16.8334427221752	10.0391042437147	8.01599927715954	8.77609500598979	45.3143866390817	38.791406270216	47.7253569902809
PBANKA_0206900	84.6251662944113	78.3978688838815	114.500604799582	26.4248638943344	22.3374982531021	28.5680393120307	14.582791582626	42.1207555865709	35.3781977530645
PBANKA_0207000	200.628270934906	223.385338602816	197.350528763942	54.9965274685977	59.5721012365071	58.6721637261938	132.402901630658	131.208654851782	129.513357929101
PBANKA_0207100	2.54872500133757	22.1543042938857	5.85395666656413	18.3791136224005	14.7345850904432	17.6875895864793	162.061589474844	156.016362750015	208.408434698318
PBANKA_0207200	121.342423501181	135.883673046454	130.890812341457	31.8077065394766	29.2410164140018	33.0727800418719	139.371992469369	114.60274705486	123.903372761296
PBANKA_0207300	7.65004126475973	24.1662910455738	19.9812498254562	9.81832873876049	7.78130932084689	9.09738362183295	14.582791582626	17.4861230327835	15.8685449845698
PBANKA_0207400	12.601899030051	18.1787295856603	15.9862235531674	19.9697705083818	18.632903316441	19.5122274492725	10.8801296573499	12.2528695686741	12.4301775889146
PBANKA_0207500	26.8734178973148	68.7393462022235	47.4142681832347	65.8909189865564	55.9753390330049	62.1332067033807	25.7239024267734	27.2030175001568	31.6023829997783
PBANKA_0207600	16.6045023874881	20.5290554739864	15.3555100849777	29.3530590807309	22.889293726875	26.0058040118502	16.4106437755078	11.0957657192142	19.0358691206123
PBANKA_0207700	42.3967571408939	45.4332669454767	48.1541089184463	9.69526412075279	10.660468938088	10.8322536151169	25.6805431429635	26.8193704242542	31.0900295783229
PBANKA_0207800	120.490633699597	82.4441405171579	82.8254619273611	2.17721199842406	4.0080645875287	5.39117417610451	8.21939161929831	18.5399555381751	20.3982401459111
PBANKA_0207900	1.57793404338129	6.90573539830169	3.14346203979634	12.5430216603154	8.78181647969168	8.92940796434985	1.0342405377749	4.18495594284327	3.47204087589976
PBANKA_0208000	70.6313333704007	239.007652586973	141.905966601473	169.555811900062	170.413809944926	178.415610340826	425.061369463952	314.593661796952	366.790577438512
PBANKA_0208100	215.469949125646	155.069458894296	160.209336419638	27.9811281001717	35.2655791699974	32.7267576418795	321.502119631325	256.873568557473	269.663269864302
PBANKA_0208200	322.953128141514	354.476426029237	254.365431099996	116.719175773503	139.331083206399	150.251067274865	210.685646221716	265.177107131336	227.447509878708
PBANKA_0208300	39.9338692517265	46.657580861968	48.7230416046066	15.9698549634064	13.6545672590365	19.110816788121	10.8148513512177	15.3139932508279	22.8725828855038
PBANKA_0208400	1.11880032058715	4.99455281583523	1.7965514249844	33.9564682388058	19.4065370649943	29.166086410443	19.085957623341	11.8264211814682	20.9530722778798
PBANKA_0208500	26.4867500139002	18.9792210734061	23.2467211701337	2.64114944395045	2.71192027652693	2.9619028375463	2.28072095842019	4.46471852520346	6.01796421366333
PBANKA_0208600	129.108406272136	106.296880518492	124.556815204631	51.5361116359138	55.0509756361296	50.6455559463248	13.6247979750083	34.1171177814467	32.9424133743272
PBANKA_0208700	220.87693033904	191.116906927465	227.93734217251	27.2414776335818	33.6787439122972	33.8662306646852	86.1360833440305	117.738577416627	113.886726169615
PBANKA_0208800	79.1797386362582	79.5870078524353	77.1913062687586	14.6048526934862	19.2387794930257	14.8094701556974	48.2628030993224	60.6165903930429	54.7657435282022
PBANKA_0208900	3.02020859887007	9.65415191528614	6.55148694810043	0.750240124761512	4.26582786320687	3.0962190708571	5.14686761739743	26.2085482140934	16.544726453188
PBANKA_0209000	1.59114542208045	9.89583996259543	4.83456017744502	8.840130993883	7.79996670178409	8.28803784300541	7.65641072103687	6.9394266559466	9.00361881898272
PBANKA_0209100	6.35682000333606	32.5762834175033	17.3597691147753	45.5958435823809	45.0267681322373	47.043178507835	17.3170650043684	38.6268680263945	37.4817662681116
PBANKA_0209200	29.3971517940838	33.109717759179	35.446572542826	10.5401818318356	10.7339009999034	11.6838824953703	6.68618112088783	11.2319968996448	9.31224006661157
PBANKA_0209300	10.567181304247	86.8824867284575	21.2596011927837	918.807388741531	870.493152088984	952.424972799192	23.1052022477971	66.3082383714861	40.2136734305104
PBANKA_0209400	27.0840482582063	29.2207892530508	24.9605993171111	4.90360273781276	6.13812227310998	5.86873730872403	144.156690173538	141.73601784474	143.994231270304
PBANKA_0209500	38.3870291986158	38.2928263812509	42.160385964158	17.0134718377614	21.2059495806925	19.6944092151266	9.36383217770133	20.2939476792955	18.4624298204492
PBANKA_0209600	4.95098481029059	6.64559853318467	6.36430160672613	1.87768431225034	1.78591748601422	1.73697889875083	9.27315977561861	6.84841778177025	9.78723253154771
PBANKA_0209700	5.1044685982575	7.16893303176025	5.70605807718038	62.8139926563437	57.2898289263796	53.7445652086201	4.17192997162253	6.50213434114606	5.37144815285694
PBANKA_0209800	12.4484160226837	12.5654751531286	18.1745413601038	7.1409127352805	9.43107778005307	6.81501570454871	3.49358936972737	6.52066947076437	7.24782691590918
PBANKA_0209900	82.8604095783689	71.2632215828848	89.6763926562365	5.91235744831436	8.90064021218645	9.73883306445497	10.4453483894159	24.1231719917088	18.4295727829917
PBANKA_0210000	20.829980735681	23.3612362294854	20.0483562013842	8.39455263730196	7.31207635917693	7.89251784372004	19.8784699445511	21.311127755038	25.2422324087797
PBANKA_0210100	3.60670638487152	18.8892174130017	7.33474475952479	107.301630609729	99.194608872881	100.358780816715	7.13625971064678	17.7309975473097	10.8501277371867
PBANKA_0210200	227.809182652305	202.095202275293	247.184101341295	41.7122224824039	45.5510973099053	49.4024963131108	33.3260302543273	65.2327963685529	66.5392375065308
PBANKA_0210300	5.13682424512005	12.9017847967201	11.9388053228629	16.3011770138417	11.4840999529191	13.5470530579036	2.23897406117087	3.19978928070026	3.52333238883918
PBANKA_0210400	38.4537440313226	57.569482668703	45.9552551686104	30.0713703489212	28.3768977435061	25.0833417741447	292.468243439854	277.117585501249	262.478190401215
PBANKA_0210500	8.41277130049112	10.0047427244515	10.4702328964061	2.58923537944843	2.71713255970398	2.29769644113935	9.79353232564469	9.56445372530781	10.3252447444879
PBANKA_0210600	132.492630618116	125.520585501301	120.344891328232	36.4818271065607	43.2771173626671	35.712272570034	72.4486052953985	87.747369345253	89.6637594366427
PBANKA_0210700	46.9282888481574	62.1202560320845	46.5389554991848	22.7166457776746	22.2650746830365	20.1656748084923	66.3945922644268	71.5219335847873	71.3188469807405
PBANKA_0210800	184.38495448273	190.923272776576	214.96133162902	15.0289330255588	27.3188724778925	24.8095869642596	68.0530273855882	96.4394694972664	96.2653789342118
PBANKA_0210900	142.128900074589	99.9645437650941	115.685334124958	9.90647259079745	11.9469608841432	16.5256311464916	34.9436703961039	48.9290752662019	55.7102879456722
PBANKA_0211000	78.9172414992746	70.8460162535404	62.4625240673153	25.4936379524598	27.4365842263633	27.6199668058426	30.1621292870716	38.9801477227475	33.8731596044856
PBANKA_0211100	10.6510547928237	14.9590415319094	14.9943139298285	2.88097528760369	2.87404902971728	2.6497047546386	7.50858630424575	6.47566866945222	7.45403775544729
PBANKA_0211200	15.7482305512511	26.2411511791335	26.2727997000354	14.8485024692382	14.7393903034685	13.9329858188569	13.2960746782767	17.0390695493771	16.8562380391267
PBANKA_0211300	115.994372385597	102.506775605136	84.938432223663	36.0463618615043	36.8646279680449	39.3893906593613	39.2820585067048	49.7939858924688	49.7912762233217
PBANKA_0211400	88.699814000038	70.5602095319633	75.0166503063026	17.637104948474	17.5249533589619	20.5809761928569	9.23199983913018	16.8926404000489	20.1215198338541
PBANKA_0211500	1112.19615350197	893.253475434066	877.718204634122	139.244469848327	149.906725615352	178.494499450457	114.506122232449	255.825679719617	244.659825874595
PBANKA_0211600	25.2156799022762	25.9374959340716	25.8191153948321	21.2715447301487	18.7741638970234	19.85410756543	17.8391431010765	19.2112664735851	22.1947564417021
PBANKA_0211700	6.58673431430716	8.51036289209372	8.7230303407369	7.40144029240935	8.2251977465414	6.39449443220336	5.73048114977094	6.34493320366561	6.81935301065648
PBANKA_0211800	13.3400419778038	9.23260351930523	8.77110040690619	1.74812642209231	2.05414088194513	2.49731538196868	3.05138704648623	3.02255750001742	5.21122923435684
PBANKA_0211900	44.5285423007762	45.4469086621408	45.9783206627655	10.1262725500947	8.69308439863758	9.84743942598896	13.3727113604457	14.2774650147325	18.8662099956428
PBANKA_0212000	4.63628303071931	4.717488520353	9.11202995274076	2.55954079169653	2.93435676957176	2.65660061154516	4.12491608826361	4.80579098682055	4.08983017900546
PBANKA_0212100	1042.16856384968	884.990674957478	923.414564819513	211.0144035311	268.766431339788	254.705396184539	439.089192423657	702.244094324002	489.464193592939
PBANKA_0212200	7.26599453127293	9.78699447000438	9.21492506903853	1.40501984940621	1.64383092468021	1.33851839700503	13.255539641572	11.4813046158846	13.2412406924263
PBANKA_0212300	44.6154589123031	55.2086463778932	37.3734351627786	28.0944086719721	20.5330400973397	24.6335189277391	42.1820749112257	36.5204707936133	45.7827167719337
PBANKA_0212400	351.502641956621	270.796869805258	285.885272144212	113.800136392798	99.6240993221179	126.80545608372	36.9184597028507	52.4165034813148	75.0087185112299
PBANKA_0212500	110.368410294142	88.8469718196508	81.8983243880168	58.0963504485597	61.6015823856396	55.3877022259749	9.87496122917984	22.4978236595785	20.9603963704047
PBANKA_0212600	11.3170659150301	54.0226078651903	10.7449247905766	31.4020961311163	37.735501701733	30.2735165273561	613.802954795987	581.84403611557	586.681202378419
PBANKA_0212700	30.5394332169352	52.8235502148586	31.1081427854306	31.5076014711255	41.0466778163486	33.1336208051882	118.152061653558	125.196535956276	103.652464895809
PBANKA_0212800	10.4061822118669	15.0836179916014	7.51857949091502	84.966696549503	73.8595229037478	77.4363287764039	21.9520314571203	22.1044685499495	24.6629967600473
PBANKA_0212900	106.931934478228	116.928511907765	117.080534134505	15.7610118672156	16.40422457079	14.8543832730085	80.9747974814159	80.138973183722	91.100180551148
PBANKA_0213000	136.786221703664	144.877071695167	139.276245245595	103.928425024759	109.309528423494	110.209418436986	50.859906885895	75.3730919580958	67.6393257210239
PBANKA_0213100	244.202590227167	293.473644540232	294.607752240636	82.901533786147	95.2917988937201	106.772348267648	122.72646381418	161.126255800434	149.048527006756
PBANKA_0213200	21.563914534315	47.5925858416227	35.7023922422832	23.5381981221315	19.0448079647905	20.8543277312726	176.235644782196	115.391539182203	145.324429795912
PBANKA_0213300	98.3239841979419	91.73630423655	99.2158400885964	20.8938824989476	22.3074689679529	25.5903764831978	9.01050536812666	27.9006016548864	25.373420669304
PBANKA_0213400	122.044772394146	101.138359911378	134.94073782049	14.5547191194125	18.0667174923798	17.7377280304917	16.387942967854	39.2732560701596	31.3028818743987
PBANKA_0213500	104.342659769045	91.8068194522793	135.163478919174	122.457408478394	125.672926054798	115.660236489289	18.3326522753013	43.5682232900726	27.1005190509961
PBANKA_0213600	52.2950217023213	58.6172067773404	54.9850353892159	41.2465759231569	41.554106365881	47.5277253531911	36.7443246035134	41.421786838216	44.539507116626
PBANKA_0213700	175.393966555461	167.116071994375	159.994550845049	182.48447376097	176.400600761966	182.081091803274	23.8304155130718	58.7048858349421	55.7842116185434
PBANKA_0213800	1.56247839668027	6.11300258890072	2.90516077778849	82.0078130683145	76.5615244033757	76.9067171353302	26.9772211683768	20.1286493333146	21.2558634379448
PBANKA_0213900	29.8381347095366	146.991438071354	25.6288384673191	62.3171393426479	65.4725965188145	65.3542338899199	2204.08478491691	1785.13094117674	1538.29789590159
PBANKA_0214000	0.603137695513206	3.70222831772724	0.911162825688348	20.6584701047116	20.1814976753999	20.9161196052446	1.0492461229642	2.38189958199634	1.35477538822418
PBANKA_0214100	111.052879576353	98.3369868819112	80.8134855484028	24.3044657284688	24.0730462152775	21.764554875914	21.0835540953629	29.5600661048391	36.495646526118
PBANKA_0214200	130.989018250561	116.845042939265	127.434808016238	29.1411452096759	33.8724096631149	33.6741033153604	27.7161420624941	47.2063030352721	44.5052512274423
PBANKA_0214300	122.865300400426	125.137056613807	118.49197436327	27.912349188169	30.2846613767358	33.8071063547296	34.3258991116237	49.9064690690867	44.3713118515479
PBANKA_0214400	171.853857356489	166.904135199853	153.708132677765	36.0998299780996	43.8153252347282	45.5172903639902	91.849821609973	101.245585229865	94.07546574756
PBANKA_0214500	26.1869000137429	46.4700041286383	26.2034250789061	92.9818041416953	89.0269825885038	98.9816448878403	133.721447342571	146.494237323958	166.264900811954
PBANKA_0214550	300.385797698626	207.394317415703	248.498404070589	23.4434665214924	29.9870894323302	37.3541065707518	35.3811992496501	79.296610199996	71.9790359247107
PBANKA_0214600	132.423383435445	103.06494089123	129.730247771157	5.43483636367109	13.520146253014	11.4624332475237	20.004964578123	48.0438028496532	45.0577564866871
PBANKA_0214700	675.960737325791	840.083661160451	857.829087470392	117.059181337232	147.415031524251	146.911112635118	611.502895139606	685.808367416954	647.451045522164
PBANKA_0214800	334.128374802216	328.843965349506	475.569836657547	516.037988501331	552.193947492363	546.45832756781	106.940471605924	187.576760555186	143.016019530473
PBANKA_0214900	37.1750427756932	35.0138440180364	55.5470846947475	1.36704531567262	4.57427414770962	2.90147454979259	6.08045726766739	15.6930010555233	9.94684501814744
PBANKA_0214951	0.441445833565004	0.5966352274268	0.205198216486706	0	0	0	0.202538771980917	0.862688286463306	0.637445004559721
PBANKA_0215700	3.93314950039188	5.93841617666273	10.277754147508	0.831787964409502	1.60003147627097	2.10542896818282	2.82876893576023	5.50504766077588	5.62827696333666
PBANKA_0215800	93.1735512585749	101.158540495331	119.028204156901	2.7856698180829	5.90068533991013	6.40118323391069	13.6419663192308	32.3090677607709	31.8311247438209
PBANKA_0215900	4.01975382563898	4.71692791565659	6.34424603443603	0.162552027031661	0.165539588721461	0.241505087526853	1.28671690434936	1.64418238125948	1.8898369546947
PBANKA_0216000	10.5204814415982	19.3096655041108	21.6309825687702	6.14623163505001	5.4706340440875	6.03974194375388	1.94096700574357	6.0916973222768	5.78724151250016
PBANKA_0216021	0	0	0	0	0	0	0	0	0
PBANKA_0216041	5.11694489432624	6.38381221667809	12.6244549784019	0.256661095313149	0.958387092597931	0.762647644821642	2.34769400091812	5.19215488818783	6.34682085035313
PBANKA_0216061	19.9914127313396	35.6210205038983	81.1279789620654	1.75762969157909	3.48042598195297	3.19162200477184	6.49269165869569	20.30213423267	14.0553244821649
PBANKA_0216081	0	0	0	0	0	0	0	0	0
PBANKA_0216701	25.4272800133442	15.670117671285	17.1716062219214	1.77273720045849	2.44248978075816	1.65256311464916	15.7384090287964	21.3295609543682	20.8985743381693
PBANKA_0216721	0.830956863181184	0.748718716770887	0.772510932655833	0.361226726737024	0.551798629071536	0.178892657427299	0.7624989062811	0	0.19998274652854
PBANKA_0216741	17.2771369356725	22.5298219824652	42.8996051128353	14.3873456953023	10.5208761547515	16.0080207099222	4.41497359840972	15.8133137280155	11.6494536613116
PBANKA_0216761	2.69620424285053	2.10233620104713	5.54336454326239	0.450796812322714	2.75449234087912	1.51810702110409	2.28376507656134	14.5911128124822	7.78660390561695
PBANKA_0216781	13.2075821015259	51.7621372983792	31.2455878834081	2.89408507586775	7.4157261704276	6.0104306693057	6.50313678684675	18.7809571553025	13.6447687462513
PBANKA_0216801	0.507328013035599	0.617110338982548	0.801796063782051	0.0882165829062485	0.0449189626219446	0.152908249085903	0.0931064107430234	0.594862473666637	0.366289228478052
PBANKA_0300100	3.54834370732535	18.8429025745053	14.2829656435307	3.87267655849776	3.74331801574419	4.77847358455746	1.93975374970798	3.98352975982106	3.19782387085542
PBANKA_0300200	11.2943500059273	8.37540772085923	16.8185104229858	0.260696647126249	0.973456072041294	0.430354977773219	1.74259773628865	2.63689627183124	3.07897964466582
PBANKA_0300300	38.6892719052882	34.5857813624021	44.842038363229	3.17833356368615	6.11385829271593	6.82078266369771	32.6132719100263	31.7513388500233	41.4481812549503
PBANKA_0300400	0.397301250208504	0.35798113645608	0.461695987095088	0	0.263828719524828	0.0855330518324273	1.00256692130554	1.06757675449834	2.00795176436312
PBANKA_0300500	2.43887896167596	3.82791710269868	3.80327783428825	0.273602421736459	0.975208468210585	0.474242663625339	1.94918501351932	3.45929461403603	3.93827408757689
PBANKA_0300600	707.257254749049	544.483259713291	701.948110886688	131.971770886396	168.504552783661	180.326271857096	173.604661697929	229.228601831679	269.50117280335
PBANKA_0300700	9.18583032396966	23.0783583715303	22.8424908225201	73.6902522543529	61.9467338610069	67.1889419926216	17.2718169808408	20.7045188751194	21.1306237681712
PBANKA_0300800	6.97842786344088	10.3563546487663	12.1574264350943	4.69061568777708	5.19220112225984	4.39343203508261	2.09863052296094	5.27163026709681	5.64526941307502
PBANKA_0300900	159.708535621005	149.582861646441	119.659389713239	53.4406581431361	51.3993582501263	49.9908878147872	100.030719120493	87.7803155614564	121.125087147414
PBANKA_0301000	22.6050711325528	45.408937259823	31.1678906756211	49.5503420330994	62.9030050492693	45.4884151518662	273.714687821187	284.942116292437	259.926835947958
PBANKA_0301100	90.6084045251632	112.345522824127	93.4233790404547	160.51001773686	186.421460721623	182.470510575845	78.2827468539975	109.857559106044	84.1046841837005
PBANKA_0301200	51.5020139159171	79.1536068386222	98.0847474806452	42.8580460159865	47.8148839830182	44.9840494822395	61.8418383781734	56.2185200011921	64.4527726832606
PBANKA_0301300	768.000590620438	2038.31346218645	810.979038201806	3321.46797321454	3238.4401780978	3382.05124602098	12562.1238968074	9592.49361449008	9019.56966451807
PBANKA_0301400	38.5535330831132	31.891544651422	35.7219710583266	6.7262907737239	7.07824448326246	6.99531977663989	175.880889960029	122.46323943174	138.65010695527
PBANKA_0301500	127.681270352721	96.6344507782013	172.141370091316	32.1342135723446	41.4085456930397	33.3921034353796	19.4992756019114	51.0218500851155	32.9577280071792
PBANKA_0301600	10.2914527782095	27.2040047882903	9.93761380452253	2512.5541778263	2505.67118009584	2539.58800680787	21.3915726256768	68.2804660935287	43.6792369492943
PBANKA_0301700	36.3346870234737	49.5180955274049	48.0326538821039	62.9369940784699	51.7584683238135	57.7555338540725	18.1160670762138	22.505903226589	25.003569694272
PBANKA_0301800	4.13684806918133	18.6371622587959	4.15050413141151	4.77182368013046	3.01000463512862	3.52713615803824	176.346541509488	126.348259192175	144.509439693487
PBANKA_0301900	12.3103692885974	19.6341796377915	16.0157379251861	9.9340365100818	8.66019851736479	8.34673120163297	23.1279666168526	18.4232196334534	21.6071508724217
PBANKA_0302000	175.328898286958	160.665035683104	146.996001782996	183.95960084435	177.993902905415	174.993830810372	22.4269646721974	64.6922782903097	52.799776839777
PBANKA_0302100	19.8166111384485	36.0600510625271	23.8730607961362	17.9451490817574	17.4169853865171	15.729736849183	139.692473026253	127.067672242729	111.988204093748
PBANKA_0302200	62.3910111438539	153.79930307002	96.853558181725	117.699708461814	99.2777700137871	102.132799669535	673.508929760543	523.076664358918	490.407690174612
PBANKA_0302300	56.0668430951173	43.5500166004964	86.2012244908239	20.0362182224427	18.4187965747747	20.3114984400119	10.0057110128967	20.9312106876207	20.4726862778304
PBANKA_0302400	18.9606369001944	14.755807819775	17.7771723161165	2.66790166317208	2.20214757760561	3.22661268701189	14.3456730203069	9.72102410600116	18.1905037886554
PBANKA_0302500	887.630666671362	665.703419287971	711.559285723781	37.081779605266	55.9497637611546	65.3972867449199	697.783695254035	614.6296008363	659.717786537222
PBANKA_0302600	28.0594007959756	26.5502676204926	30.0102391611807	238.989577867877	216.852550298324	202.85588792924	10.4054294105196	18.682593203721	16.1751669907029
PBANKA_0302700	55.600285153146	41.0248354726527	49.4103738475756	9.21128153179412	8.83789870364162	7.3139006305194	8.91840146375477	11.207818068763	18.03811318688
PBANKA_0302800	16.2765350891871	76.9659443380572	21.1486548927427	16.4354519266891	12.7659057834594	15.782227628435	390.795293782793	290.155465122892	327.379416696623
PBANKA_0302900	4.17366969916004	34.2794057939762	6.71557799411036	6.41998409791711	4.26389849737096	6.08235035252816	966.441369430398	815.005152084243	800.012797237739
PBANKA_0303000	3.18960158618095	12.8570689853944	3.64154581370773	2.91906809106152	1.23863248603206	2.6021322810992	225.41709523848	113.893079622025	182.668395250311
PBANKA_0303100	60.4741725981085	53.0318957900423	60.6660355432554	9.90416554082288	11.0823627316624	9.68869967659353	37.1022352212831	43.5619412615896	53.071527459273
PBANKA_0303200	347.253152421044	334.471927494785	361.859398124436	56.5050255159311	56.4934730763612	62.298700439141	57.8958591190825	132.107191330053	115.31094709349
PBANKA_0303300	35.1163040506871	54.5517060844685	32.8370100757177	5.30391533362984	6.85387297174177	5.42996922600699	253.270160905995	191.800651869755	202.041278606516
PBANKA_0303400	149.213040965007	213.589533239214	177.436818370494	69.561057084928	73.8893701184806	84.5386774367399	172.263715345504	225.658857198037	213.126440145209
PBANKA_0303500	85.2744146788984	135.741790278956	73.0305457310734	682.084164159194	799.408169990026	739.005567832171	24.8974490435079	64.3860038189687	42.28903444884
PBANKA_0303600	450.765048224489	396.300244020393	417.930551795241	88.4060621864345	91.1633509719593	93.1811178755521	90.9003789194677	132.350616632302	151.540044625232
PBANKA_0303700	45.5539197444036	76.821417792283	69.3289576646636	34.671034833958	34.0628549680503	35.2544926683222	114.148839080773	123.768977545793	141.750348156814
PBANKA_0303800	34.7318189698402	93.8834399802558	63.982127760016	83.3472409570403	88.7372295348024	92.5964264353632	84.0862579159485	112.956508217889	91.4219512991135
PBANKA_0303900	6.74385885962774	45.1241166839103	13.356813796404	48.078810799715	47.9240163584583	59.7405758333647	346.274036288556	248.511526830422	316.586708685247
PBANKA_0304000	12.5658069833387	9.9322572137056	11.3533330699217	1.87206025064774	1.77842075850912	1.49445008661713	3.65675663548155	4.0037808239298	5.18206050218418
PBANKA_0304100	6.78225218590656	10.027638429536	17.2247084846028	20.1558206942071	22.2458875047123	20.654033544327	8.99578607812819	12.4106621385293	14.4528752925199
PBANKA_0304200	123.274780438526	105.453882440146	131.449593933315	37.9642537899178	44.7111599443945	47.3229595185018	20.715741313637	41.2155375738357	40.3198858958896
PBANKA_0304300	32.3392808029979	35.7668489175332	50.5163958631201	7.90400358514211	7.25048940993996	9.02392372170936	8.40580126160103	14.5790553214541	14.4970025491136
PBANKA_0304400	40.5955336846709	208.550594743324	136.332882367563	83.7223410513564	92.6448044800056	89.5641144732427	61.6520000572408	101.933881293595	71.4948218975497
PBANKA_0304500	11.820373961382	24.6835690939795	17.5394138768043	20.6877237552348	21.1020362461046	20.7890387881989	48.0852316025537	38.7692429451432	45.9053066396926
PBANKA_0304600	29.5506227182109	33.7469784853732	24.4374438142438	27.9325888612784	25.0993808845242	26.1869840853442	11.0356260625278	17.4589456460466	16.3737224955016
PBANKA_0304700	1.63334958419052	1.90923272776576	0.656634292757458	0.690846114884559	0.312685889807204	0.608235035252816	0	0.388209728908488	0.382467002735832
PBANKA_0304800	70.4822737382878	192.78291504388	144.448884759031	19.4094860848519	21.5936002474001	22.1867552631993	40.46566841759	60.6682736519325	55.6646780605138
PBANKA_0304900	275.800226124685	369.741975250863	408.481000214228	14.5348480688565	36.5816837719749	36.2529150227943	107.463342893299	164.116813016044	186.875399695904
PBANKA_0305000	95.5504199967165	305.256221077776	160.346235176204	5.63504043841724	27.9913735550473	23.7634124414224	45.1638015355061	162.142378670737	127.075768531428
PBANKA_0305100	109.019237157427	431.185352931662	283.136786832283	8.11142702053512	28.6817632825286	25.9504969198483	50.2054317172996	104.604173719819	118.344587285765
PBANKA_0305200	33.0178249515383	34.3285068748936	32.3089991811383	1.58167399986728	2.3513156055897	2.39492545130796	23.0062725099587	25.3562249250228	26.4304828732709
PBANKA_0305300	56.1271063839706	59.1925999544769	89.9303487906953	14.7873415895023	17.6944657375849	17.5757548648305	54.039241048661	75.3048972464625	64.2646896904623
PBANKA_0305400	13.700408201727	10.4556249315353	15.3156339703122	0.920514476861504	1.04992463999221	0.966449406447679	9.21018415744802	5.52442359059647	11.4357888626144
PBANKA_0305500	7.17165382290328	5.98416228105686	5.52575917127325	3.88183945150235	3.21196216922237	3.34021961853061	1.51077208669875	2.34493672949113	3.57282608350242
PBANKA_0305600	93.30903647754	153.420487052606	154.074546550589	33.3579981187115	40.8055086198401	46.9209884337887	19.5826058395264	49.2471770386767	39.7765682845266
PBANKA_0305700	43.8019686797037	51.6490196876932	47.7039913432377	28.9399218275024	32.2019796965628	31.8642533393639	6.09430095990342	19.2366611936743	13.5480848730305
PBANKA_0305800	163.623976767484	183.517504572462	200.347073000975	85.8755798412554	84.425190247945	88.0031543158391	39.1054231677595	85.2320552796393	68.3295308923568
PBANKA_0305900	114.509839786122	90.2308617916695	98.4951439136187	115.708837871989	133.127088427505	118.355872270771	12.2522084529826	24.1080014299335	26.6853689580069
PBANKA_0306000	14.7807178399248	59.9180314760579	17.3701007732278	8.75635372886897	6.61724247572762	9.51031835059855	294.141534763196	189.23188219277	207.214203055655
PBANKA_0306100	2.45557247136485	11.5717369898316	2.99022254101193	0.34078734720457	0.183732731769195	0.248191662916002	108.157026580173	64.4791436567917	81.826019910665
PBANKA_0306200	113.14224955578	95.2281331050361	104.504056290507	21.1925743443724	21.4605999191419	26.22849497342	16.6600525418778	37.9384241546252	38.7860062630525
PBANKA_0306300	237.679630271793	242.26899852513	222.809051654594	32.2056203556478	43.2472175534816	48.2003903855678	32.0606962000381	87.9180856645693	79.5306385100687
PBANKA_0306400	37.1886838251846	41.6243653401564	48.0911512387952	32.556472782414	39.0794065520177	34.3517357966671	8.85594630523848	20.3692230228907	17.7142611793438
PBANKA_0306500	185.046331745464	157.35434569498	137.54684492904	69.9045167676595	72.488148696404	83.01405645978	45.2547290432263	78.6316672883653	68.9953661199058
PBANKA_0306600	1.05071405013819	3.37271483933828	2.01467339823311	167.858477500876	164.198854862394	155.005682692683	1.44622726439267	5.90335455530262	3.91949655696225
PBANKA_0306700	7.5211880237491	25.1224781703039	15.8274869873072	4.6512411695198	4.43023275558523	3.71264256666694	2.45452927628359	8.24080850277028	6.57388828464758
PBANKA_0306800	1402.9923720425	927.102153480603	1152.39318378934	110.357859037234	129.680948903339	151.563835229915	211.653450421926	327.858494821215	360.354349472733
PBANKA_0306900	988.712539804591	1084.17144183841	1140.78482754238	2995.96931821604	2970.96264729673	2874.23638176701	293.044668946104	547.190855985297	439.654926002047
PBANKA_0307000	3441.52992242467	2668.39877219798	2854.32834578538	539.00241210787	776.073484237982	814.345196167868	482.284488629529	1268.8454892077	863.981130303872
PBANKA_0307100	39.3807675136511	72.6946165592946	49.021834723331	19.2583856160522	18.7830911262578	16.9881922965958	224.307616457549	186.558561211289	180.235338913193
PBANKA_0307200	59.812529571871	56.7129852941361	51.7907726092835	4.47462691478839	5.17265935873623	7.48648156082514	73.2011463688055	51.3082442583647	80.8787990030434
PBANKA_0307300	152.563680080065	159.420932768441	143.310434394315	22.1070756763059	27.4381868305821	31.704251212553	289.22536638875	281.840263187562	300.36408614854
PBANKA_0307400	20.0867841734375	15.8526789839374	15.6433463862806	3.79288063073875	3.09856153247862	3.69482142455613	11.8333964878625	10.4693664447719	17.1908245573572
PBANKA_0307500	0.924369799142828	2.17831921959852	0.859353604615465	5.68750269077221	5.28837880747754	6.4293300706254	2.8708851437832	7.36469463343172	6.77659655854092
PBANKA_0307600	6.65952571778063	16.1830202639193	12.1008319665303	302.568666696742	340.827619889852	243.207123381805	16.2956909113789	24.7468297031188	23.9922157906668
PBANKA_0307700	3.61182954735003	3.10973512476999	5.2978448620204	0.2791297433877	0.142129949912365	0.207352852927096	0.147300925077031	0.470557247161803	1.39078910085757
PBANKA_0307800	416.562639441227	389.098931356503	461.500214945083	930.371983409198	874.48188815127	850.518906362533	133.563942693169	207.191510439357	187.368287135321
PBANKA_0307900	19.7429265022237	11.7557639024275	15.7627852375321	4.27250219331861	3.99480255241934	4.42977686162878	3.48088334341164	4.29628126748634	4.26039192920927
PBANKA_0308000	122.655822090801	124.268341642023	125.483681144575	54.1720742068068	51.6964821342042	56.1880558997866	47.7955812223514	46.5167604683298	57.1510164440504
PBANKA_0308100	218.488660318745	207.385534561903	197.794329818369	33.1794120481972	37.0437059251187	37.5181713071763	23.7094366547457	56.7261563058117	52.764835479474
PBANKA_0308200	4.61382097016327	5.92785967895014	4.28930465430275	17.6797177787661	17.47510658358	19.2035497017321	2.03845473735633	3.1724666018328	3.45454066987203
PBANKA_0308300	28.4327153210439	43.5178429147629	37.7397209587386	20.208423768732	18.8568735587814	19.2012973501367	97.3178132146677	84.6931020822803	108.053432813736
PBANKA_0308400	35.8152541651373	30.0354904733882	24.9360876542283	5.79636740293386	7.82477373029734	10.9482306345507	4.97948980870157	9.69577469273882	10.0001128520198
PBANKA_0308500	84.1825824051017	60.9296523162153	75.8559615812347	13.4982144563604	14.4336146149811	14.149511098249	33.3603617480427	37.1669992832875	42.3879305067338
PBANKA_0308600	528.631385694093	393.431212885689	556.03586712485	49.9424170551962	60.0943194473219	61.6313156814768	54.7361031278429	127.677866396569	116.068111246916
PBANKA_0308700	6.34056215166512	7.83713178533004	8.237317662341	13.3575361343408	12.8113246923565	15.6803303205841	1.71562253913248	5.48060793753159	5.00826356523647
PBANKA_0308800	41.5876373594875	56.8120712661467	50.9424559267515	30.504893384513	27.5935145615578	30.8363314138725	7.29139579131302	17.8475641602084	16.5901271316582
PBANKA_0308900	37.5252976257869	33.9361442960323	30.9954250487688	6.85583957317429	6.21629075819109	5.45028891763541	33.7038621561455	30.0091611987584	36.8566678588524
PBANKA_0309000	109.854551008222	102.140321215453	106.958985177679	30.1555642542766	29.3187606184245	32.8863201570154	15.7471969941665	29.1673925598164	33.6221943089447
PBANKA_0309100	233.602021800916	235.850322629246	260.771059340532	49.7280373604549	57.5298304952974	59.0158119869428	61.7304184476664	105.477216786884	98.2824297939351
PBANKA_0309200	9.2425334102893	11.3014069531376	10.9117766047689	1.52003224288568	1.96539894891178	1.6070486870864	11.0137029134543	10.336263981074	12.1878854518291
PBANKA_0309400	20.624465228215	20.5959067843476	23.3673466938626	2.77320781145893	3.20124684560615	3.02371149600662	7.40105583192615	8.42448019857194	11.0776332867868
PBANKA_0309500	1.14882289216917	1.26515421719418	3.44139659457222	3.32937886691354	5.53793081947698	4.39687977291192	1.05417770476815	6.11157484867981	3.93219087150093
PBANKA_0309600	41.2084552541843	39.4611764372516	43.3779485549803	4.98051850265612	4.66301922881091	5.09220029513986	10.5979589990015	16.4312024793825	18.5896752492532
PBANKA_0309700	17.7410514084269	17.6301755568355	20.0616765880022	5.53490849038586	3.77157207293225	5.80465836294293	5.45512380263183	4.29946562797029	9.23778916769905
PBANKA_0309800	52.1514974411622	71.6785218053439	65.2954876461834	17.7078946688801	16.5777432958129	18.3257021397292	27.0703544895874	31.6814836235662	30.7732071166762
PBANKA_0309900	74.2263413563193	55.390614167815	63.8743957236222	19.6911826757515	13.8180950106417	15.4061928090983	10.3040084236519	19.5267169031814	19.9707321189009
PBANKA_0310000	397.538444984748	413.24914952327	451.519380621326	55.2676891907647	69.8922968022788	75.9022855186387	187.007978026751	228.893091504491	236.102018405284
PBANKA_0310100	309.398348599872	264.011088136359	236.85004137978	147.452467645673	156.09865905219	173.845927849408	32.127712705473	86.1340336015707	75.5372330403269
PBANKA_0310200	291.689525469534	244.333454148251	228.15963716699	84.6505112921839	70.5324374223338	100.8207314764	21.0435220306249	64.8654230581271	75.1378212969635
PBANKA_0310300	83.4559654723691	98.1072874539063	84.9309555232289	190.594573866437	195.464416659766	186.901937261258	11.0829216027958	27.5961658721234	23.5162568539289
PBANKA_0310400	72.6394791230885	74.9342649034862	76.9935896213646	9.21128153179412	13.7949657267884	12.6417477915291	26.1791291156511	38.9055501738354	36.2635380371752
PBANKA_0310500	3.24939186274746	9.72145299596859	4.64857974500503	0.809129941006232	0.754170433976679	1.03233936504448	73.4277932492922	57.5513698360017	62.3032104109229
PBANKA_0310600	225.564580763538	206.936192428805	250.876663336107	11.4101035748675	20.3346694790749	23.8388892849088	52.4980496974537	93.7714338731212	84.093390020885
PBANKA_0310700	1.57252668748193	4.42243562878276	1.63912458386982	477.315627561319	458.790364195979	454.343364264412	19.9392892404122	29.2408647381746	19.0373380672109
PBANKA_0310800	64.641728140076	55.9987862190886	49.7584635356134	17.0003145279192	18.0935369530176	16.9704178110949	33.1059273323308	36.4889047968026	33.5869696009271
PBANKA_0310900	569.952014085876	466.059853094953	509.495101053167	108.96065561966	101.392998091895	109.381679225704	257.343380869871	178.291026967825	271.889042827208
PBANKA_0311000	152.810813471124	146.140837736541	155.698911080729	40.4858702315357	43.3978299762654	45.1841123920532	27.023834077523	54.4443881867339	57.1855630872409
PBANKA_0311100	213.386211379591	217.948327585091	207.810881102255	40.477744196053	42.1465347247174	45.2321265652798	143.089363416378	183.424540457043	184.302409205661
PBANKA_0311200	94.6736359927452	83.6733133182752	107.888986820683	20.5532865495904	25.5378689362111	23.084792352211	12.8702217526379	33.3224863390488	25.9152018935596
PBANKA_0311300	22.5225079588397	15.2675398594514	13.8936858633118	6.31369297046815	8.01387015598595	7.25048386394085	1.64177123777909	4.62766564261774	4.96447235339226
PBANKA_0311400	0.19251423389873	0.83261512052777	0.214768333185359	102.35067213856	84.6467786737926	92.8875473128218	0.777277806947966	3.68693431210484	2.57603456718501
PBANKA_0311500	2.75462200144563	9.92801018438196	2.85635917349494	75.9009598219835	75.6074481553818	84.8487874177678	18.1798801730071	29.8145071801719	28.1495714013573
PBANKA_0311600	124.000158025274	99.4510779089926	108.050642950015	12.6712405151297	16.2643332235538	15.7278686354553	58.548819936215	64.869008764211	67.3852311287808
PBANKA_0311700	41.479393834718	40.3823325153334	49.5310112198701	12.6439749371677	12.1475093881935	11.4208161295673	5.91704636877776	19.3937291909391	13.4276185133156
PBANKA_0311800	205.458492680769	196.329389320051	292.193551599446	7.73307852735501	21.7594544272997	20.4008806917025	43.2068387209371	101.36701780836	77.0615212939359
PBANKA_0311900	79.4602500417007	129.35051730613	123.414415323764	64.5710835378767	61.6303888809998	62.9523261486665	203.186896051256	136.649824575788	203.574436656192
PBANKA_0312000	1.5504439032527	6.40291463579981	1.4413923499554	769.816004114452	716.01255523291	751.355706047976	12.2116059594348	25.5019073949641	20.5226196589959
PBANKA_0312100	48.5831404721466	56.2465646660025	46.5957796206734	56.2276738665348	53.0712527613219	54.9788628949676	21.023826078178	30.7099904655151	29.2307287450711
PBANKA_0312200	40.8402314552565	44.5897092026912	38.130656816559	14.2233023652703	13.9674027983732	13.1821526941741	28.4149983043816	30.2004333224397	29.9224184493328
PBANKA_0312300	52.5168319241126	67.5637960989521	56.4648885366866	26.5221382036141	25.2305166258226	30.1233644614433	48.1902595402872	48.1023089383161	48.0062031020148
PBANKA_0312400	117.913443397753	128.731434416681	129.829052224905	39.5039804307179	38.2153120619665	42.0460418695521	85.1866042945481	84.6314948992883	90.9065515718192
PBANKA_0312500	14.68456581653	72.5789206069778	30.6348866731329	26.6856244376977	22.0719451628614	25.8276274160663	374.720556255518	230.832549591174	244.928868810829
PBANKA_0312600	15.8920500083401	29.5931072803693	23.8577126368543	35.8216504014216	29.9136167915558	33.5542994447803	7.88550952245704	18.864117197331	13.4855032075745
PBANKA_0312700	14.0491792706745	27.7008049928907	10.1182596680702	706.774217669755	720.743108924362	632.435819431736	62.9467292870788	67.8757965305754	60.9651358794743
PBANKA_0312800	19.8438919287089	17.8036799658441	17.4772022681537	3.19040834582567	4.02381753401987	4.61848095152005	4.42923154641039	7.77798533230505	9.04877526898985
PBANKA_0312900	45.0161073197618	40.3151288438092	58.8434507844451	3.67660593329121	5.79743795694043	5.63857371736516	8.38666983721841	22.2595793056541	16.8088502489911
PBANKA_0313000	6.15176129355103	5.05536085174536	7.75781644265868	2.62472000637144	2.0173283213368	2.1092021383767	3.18835228150605	3.14463794743076	4.00288045874061
PBANKA_0313100	71.5825289773946	65.4418237991344	69.2993770429486	16.1131443414335	17.1753252366879	17.8810643601544	18.719457389732	24.1602157933878	32.2631190846502
PBANKA_0313200	7.95589584268457	10.3881234131851	7.24948730047442	2.83203997406092	1.95768557096684	2.26104763104851	5.36211963783516	4.37881284284356	6.61359090445067
PBANKA_0313300	76.5334869592698	96.5131931402416	90.0187976215689	68.3473918822107	56.2350234525898	64.9167892186353	93.8218157243651	71.6818239540492	87.3683659261612
PBANKA_0313400	5.60636208627555	10.262125911741	6.19698613789851	0.441373906731801	2.09108688808567	1.44455820872544	10.6130316518001	21.9769840976527	16.7860517867393
PBANKA_0313500	1.12864501777444	5.60960131353858	1.96313345257384	0.886308875911461	0.580241857374192	0.971921963548314	22.4838917184589	19.3171026618382	21.9053266171725
PBANKA_0313600	3.15100991544675	17.3435688524411	3.56620348652757	1.19111399118027	1.09170504630963	0.943812985737128	252.307437123538	159.835315971288	228.886718361392
PBANKA_0313700	0.589276477713656	1.06191391579092	0.342393316038072	18.3158274722581	14.6741350373021	14.9697707401736	1.62218770791669	1.76336284741746	2.69455315948304
PBANKA_0313800	347.251424225953	383.620149726486	337.144033592846	202.648193699471	194.99297128305	200.667706302671	176.90599624825	184.360729546486	216.020707118993
PBANKA_0313900	11.0869483975268	9.33463320794696	8.08941532214066	1.26416444181878	1.48855470058326	1.87818109527674	19.700840665592	16.6272530065737	22.3301678223465
PBANKA_0314000	36.9322288926215	50.4198783740958	53.2706130462388	11.8708769036502	16.6472206122708	15.0345420685731	16.8420973207794	28.2135521291239	34.4758988381595
PBANKA_0314100	200.808155072272	210.33169818797	200.969230727059	141.097312470462	155.618176284843	163.498411131866	56.0133716418749	105.716450680245	99.6947101171017
PBANKA_0314200	86.6783948928171	235.502399540343	120.055054232115	98.9861189036883	96.4015372105987	100.602539132369	561.159178381816	502.420438466756	475.543705386354
PBANKA_0314300	14.002785322034	12.8773074540565	15.5594776294311	2.41554585623972	3.01096832352811	2.60307581520786	4.95610958682256	5.90730328744664	7.98098976338268
PBANKA_0314400	108.431597844516	77.2985816772421	76.4862732603543	48.0535439202888	57.4041485314198	58.374415551476	22.0677642533544	55.2425879721105	41.0221245412238
PBANKA_0314500	3358.51990176255	2538.48401429189	2695.48377176936	524.531309449387	684.260955528097	765.869281889171	513.098222351657	1250.03532708533	994.980824894995
PBANKA_0314600	95.4152388619551	62.097321888223	79.4592507532837	17.3463935380915	15.9934188786536	14.0917820048672	41.6403672517757	38.0676153971254	54.3481824085611
PBANKA_0314700	124.063616983538	195.278169179788	144.618247558969	124.978445194222	130.081108841244	133.297188692566	539.254891152093	384.409730353613	359.588311937737
PBANKA_0314800	0.797093417346215	1.79551667188003	0.833657957889562	217.778950823797	237.837317563699	222.654063453441	13.9885085400739	16.453277538692	18.3200495354342
PBANKA_0314900	105.863904369283	73.037510821	74.0451728950616	32.3297920429637	29.4292602171486	31.592443301661	34.9224499076744	40.8000813127352	42.9962905036361
PBANKA_0315000	180.258702060892	120.265572809402	124.834294757935	4.11402742571704	8.77452819992686	11.8400808828708	16.5490106724183	38.1230677602268	44.6927733534006
PBANKA_0315100	78.8881362414005	74.4027994010317	82.9723092328324	14.7564730139342	16.2096365276054	18.0098393938359	30.0988818265401	39.6284491269784	37.145195305704
PBANKA_0315200	470.840932600039	401.500411868388	449.021979606203	59.3314898665562	76.4241101264077	81.8433907729892	63.763971037757	154.979413344643	126.889052672359
PBANKA_0315300	17.0259108809624	19.1680046790979	18.0035291366456	6.47814929925724	5.4658060126548	5.87397991293136	18.3812537162659	18.2893824717929	21.5532933818064
PBANKA_0315400	74.5373488956661	84.9033015528266	101.914829783385	20.2226887683463	23.6367130008106	20.3145443686829	47.0529990358329	54.1072353971414	48.0270415077844
PBANKA_0315500	38.9895634965323	20.4148436507951	25.4549162859881	20.0467184974058	19.2100978649816	21.303547015593	23.0679927301994	24.7984854537009	31.5222174547013
PBANKA_0315600	4211.66260898994	3940.94758899921	3981.54098701662	661.807159547038	861.900106090602	905.548567739108	695.030676785499	2045.53628005205	1384.66019973515
PBANKA_0315700	35.1048268840947	83.7782719347961	48.2920220531697	20.4160493652452	18.691149084744	23.0811578676162	136.904117992116	157.138027582063	154.585170658005
PBANKA_0315800	571.192522038892	1076.2261876297	787.104671796657	3148.65632186806	3641.70301315894	3300.73286630784	259.108731598544	527.515133079128	438.562163137088
PBANKA_0315900	197.778804179029	230.364789002207	189.703499750869	22.5228827423179	32.4644409730865	38.0957241515714	124.433726294383	139.609467399316	132.172922826327
PBANKA_0316000	60.0653119804782	134.255384911278	89.2969315179733	21.6710892650562	23.3752653586731	20.9883423707599	764.598431981864	573.181306469154	633.528637107112
PBANKA_0316100	338.580432224019	322.431812789476	362.910871956627	42.2509747481522	53.0238003101636	44.1733629849632	113.509296643143	150.127746901445	158.421081287645
PBANKA_0316200	944.334838254208	630.853286401154	848.926249007206	283.802760298553	328.158450216629	336.060343788133	525.164877097996	517.416635923134	475.384503538413
PBANKA_0316300	68.1087857500292	152.319006632741	209.978658453209	23.0788152664732	30.6157283316724	28.2729032870265	24.6785703705979	74.5135157318856	56.7115907353352
PBANKA_0316400	73.7251025180298	96.2505755319929	84.2499784715664	54.0496684923456	55.1205787569227	53.3839344990488	128.312496735283	123.029331167032	119.10212118253
PBANKA_0316500	9.53523000500409	16.8012480043387	68.454125019965	5.34254328844059	7.2230440545464	5.2916448066995	5.24980496974537	13.9755502407056	4.38562163137088
PBANKA_0316600	4.90954985616365	11.5413537697846	10.6642985247615	0.586662879404164	0.865265493024326	0.981814240653338	1.62268251871095	4.06966567933349	3.50548087426985
PBANKA_0316650	1.30875705951037	2.19000224655484	2.08577951817075	1.62552027031661	1.32431670977169	1.93204070021483	0	0.913434656255265	0.539953415627057
PBANKA_0316700	156.299131009861	161.940332656627	167.695598116847	13.3895948039481	24.5152184740596	22.8558423040878	67.2011117261221	92.8501619657414	106.302169007815
PBANKA_0316800	949.836700240743	649.532783672888	929.712925436178	42.5190856274311	87.1088088383006	81.3357598043618	115.384459171809	299.441772339516	255.89802554181
PBANKA_0316821	10.5947000055601	14.6601798739157	25.8549752773249	4.60564076589706	4.52277804899705	3.25840197456866	2.77767458716686	5.91557682146267	4.37105145983808
PBANKA_0316841	69.9250200366967	65.6482330239458	126.263197947727	4.67649677768009	8.9837061417685	6.00047255932105	10.3201294277046	27.2344055972724	16.004773037561
PBANKA_0316861	20.0422031952315	20.3388008738104	27.948781282495	1.23208224310622	3.49531042427798	3.66103253703128	28.4225109826979	28.1884771309348	48.9167988212453
PBANKA_0316900	5.94263626374193	9.24869111750553	10.3796582254578	0.23484853763781	0.797216149650094	0.852907485694459	3.63537013957816	6.42250656324524	7.88770475897127
PBANKA_0316921	0.893528916131575	2.18526637515358	4.86542277163658	0	0	0	0.702785136512098	0.249452034639992	0.737285788406424
PBANKA_0316941	0.314694059571092	1.0396811883873	3.51071800088146	0	0.0928769969724367	0	0.0962560500503369	0.10249761819366	0.302944160582838
PBANKA_0316961	0.130262704986395	1.76056296617744	1.21100586779039	0.22650692291297	0.115334959355116	0.224348988412924	0.23906215709223	0.254563756661303	0.376197051871311
PBANKA_0316981	0.0802918441417402	0.24804178347011	0.138625428099283	0.0398900679832297	0.0203116059780933	0.0296325260769145	0.221031124673509	0.156909020706426	0.20979785065264
PBANKA_0317001	1.3636742581414	0.850648245044151	1.6578390559718	0.456004036227431	0.27863099091731	0.45165967964318	0.962560500503369	1.0249761819366	1.21177664233135
PBANKA_0317021	3.97301250208504	5.42745593981799	8.81690401162232	0.222853585446632	0.907797744601559	0.441460912683496	0.588015789622018	3.25595256503893	1.85064678743145
PBANKA_0317041	6.03132018388813	5.86571500699119	8.90016360665229	0.665875773382707	2.20387042815921	1.81371290632617	3.42607754049648	4.86431467547985	5.16100051884497
PBANKA_0317061	39.2690928533729	34.9917397546148	99.6380909760975	2.45215003235475	4.89838987786711	3.17610786326556	7.26651048144506	25.0150159788131	10.9649243105153
PBANKA_0317081	0.220722916782502	0.5966352274268	0.410396432973411	0	0	0	0.405077543961834	0	0.212481668186574
PBANKA_0317101	2.3703396622609	1.84451297428218	3.1051011471073	0.374696197903489	0.286187085586254	0.463908077735199	0.692064685277168	1.68443543390801	1.86695757267661
PBANKA_0317121	10.6328104372348	18.9549724051565	17.218935230942	0.497011593442129	1.51843867352419	1.27991904900323	2.93754075045704	5.13889137547926	3.96224808589639
PBANKA_0317141	42.3413629197473	87.534610045091	114.435347416247	154.0855362951	159.105187746422	156.099330778841	15.4587896635612	38.0802193445216	31.4623032639229
PBANKA_0317161	7.86238263570513	16.58017895165	43.2341842231358	177.874694421856	147.670025749476	176.324135482764	4.45158900943321	17.8167833478001	9.50128554164805
PBANKA_0317181	1.96514596877324	2.50201869566077	1.07232616357569	0.0742845284822106	0.189124530125325	0.0367884093902913	33.7913073769453	37.0260246819171	55.7661565279343
PBANKA_0400100	6.9935458164781	6.39545938364885	8.73355955884303	0.272254626555491	0.924194748198631	0.853926034714545	1.38883729358343	3.67173733745959	2.26088868612315
PBANKA_0400200	0.842760227715008	1.30174958711302	1.00733669911655	0.314020961311163	0.106597462434274	0.311029279390645	4.30855205850315	4.58793315982758	4.98366094473963
PBANKA_0400500	77.4237402008151	86.6363500951831	79.1792770179731	12.6154507935441	9.82062663067247	14.3742501752253	101.011693639838	66.1289066818028	94.1376448839042
PBANKA_0400600	21.2232488929271	15.9204390398359	16.4263466846354	0.176574086871453	1.07891616930281	1.22424304220215	21.5247594606173	22.8212747984542	39.590833510035
PBANKA_0400700	8.78878523188508	6.29178967104626	8.73025139234347	0	0.746182237039917	1.14044069109903	0.220951387615546	1.64695036506631	2.08618365128636
PBANKA_0400800	12.7627274198253	4.31235963607324	5.93252604267356	0.106694380677152	0	0	0.112608429209467	0.719462045853568	0.945092207532559
PBANKA_0400900	70.3851651843912	56.2020786886543	55.6906859286385	46.8219565262242	39.1569917235777	34.341634966285	11.4942110597642	17.1520008911847	18.1287308535376
PBANKA_0401000	197.379774578545	171.692148289307	172.422193771886	56.3391145062561	57.5109669701941	57.8363718497266	44.2431059647362	64.873044197567	62.9742115005429
PBANKA_0401100	121.299993024638	125.531686656887	113.98910075267	58.1642742784215	61.0634632856853	57.2331949583532	167.875043727767	154.547273256055	147.040565826091
PBANKA_0401200	20.9899703639567	17.564941095445	20.8346198537278	9.36299675702366	6.84230300048704	7.89989975198952	4.98674284707839	5.33445839253075	7.31936852294456
PBANKA_0401300	187.831461115523	161.475784941545	142.734488213803	53.3942082012472	58.6683525451821	57.0606935614294	19.9380540282232	52.1122212365292	57.0459258317852
PBANKA_0401400	64.504994560168	73.4351198658536	65.3178322795576	43.51603317336	38.035769922232	39.7017416168707	210.422007383829	197.063431230346	220.365409071037
PBANKA_0401500	185.250071308125	190.249606056274	160.230351999332	35.6780190846556	35.047399212793	36.0404865716364	112.241887417839	94.739362230498	113.72795879266
PBANKA_0401600	167.091219882034	158.247908033387	169.08755039978	28.8414933309132	33.6036854071726	33.1050290074299	36.513210800714	56.5249332786035	63.2004599893555
PBANKA_0401700	16.2168685929164	18.9044391212537	27.311711745313	6.73588036314392	5.51756857790001	6.44379206537711	17.9939063434371	16.6921367161257	19.2478473443438
PBANKA_0401800	143.144662506567	139.632276552595	135.885485108615	30.2860874496009	31.9745616935392	33.8004103914031	75.7931928142703	87.8617265792885	104.042212078779
PBANKA_0401900	310.362388398172	351.149078165546	397.843130317754	174.472509013983	186.324003749822	187.121719668955	245.905897275655	315.23644914765	247.978605695389
PBANKA_0402000	29.498968642932	35.0026000090389	25.2514511111875	31.6976452711739	28.7395119308092	35.4207461706052	105.224849066792	79.3165759848322	99.6913991444771
PBANKA_0402100	12.1040819241604	28.5600292975371	20.3520650793565	5.22393226597639	6.55355358089071	6.46395534724842	118.436239363114	88.6266857273602	99.0516187249665
PBANKA_0402200	42.9807716134654	22.1297429809213	30.7237693230549	5.9663982649121	8.15470587622196	5.44301238933628	4.14283851779149	7.58773561048408	12.5171019077181
PBANKA_0402300	27.5605371766259	75.9178013709561	44.5890178527868	40.5794294508768	33.0221652546391	38.0968836269838	76.9866294362059	59.5254917659681	59.1962442072216
PBANKA_0402400	4.04222874776596	13.7704242037461	9.57496346756084	10.5913690086831	7.94243950067775	7.00953790626721	27.5396273093495	22.3457307371715	28.6250565113787
PBANKA_0402500	2.30558238462966	14.0966665132964	2.60272141947904	2031.58870965741	2095.46530061005	1947.56543140265	22.8186686940573	79.3315632546671	48.9874834592216
PBANKA_0402600	0	0.291857232269925	0	2.07693863837906	2.25850827414885	2.23148649876192	6.72480325211545	7.87299220920143	8.73096648283582
PBANKA_0402700	5.94790175750742	36.9006676331336	6.79674092503334	6778.10266167049	6274.12466474201	6372.11565748062	179.882856013368	250.088793781047	201.417710446613
PBANKA_0402800	96.9714900508906	100.072613542137	130.905621458024	19.8129451815949	22.141700838612	24.0138077597456	84.5251617770324	94.2836911416992	92.2539276032996
PBANKA_0402900	34.2550406890081	27.2792172068659	28.9440312433555	10.1535157310366	8.24446756922103	7.6153813742783	37.9486720398943	33.4203465476047	40.2122426444351
PBANKA_0403000	2809.83668801306	2297.96352594307	2769.60768135564	415.836219151667	558.775698275661	584.519717291757	519.37173098122	1300.50259184343	964.993668441177
PBANKA_0403100	100.806376384264	125.060392286195	94.2406199457523	116.421877821966	107.904385168971	114.340988579775	36.4138346027704	81.0416522833814	68.7987981252622
PBANKA_0403200	2.70304662898454	5.79488525876118	3.72606262899027	1.78282868357305	1.23790601536576	1.84610927122189	1.88165052679046	4.73593100369299	7.62690797244475
PBANKA_0403300	1.92701263797258	2.17560486144236	4.14413461608797	2.01854233713531	1.62395666656627	1.65942867543409	2.74825436692295	2.90377474362521	4.76058270753731
PBANKA_0403400	99.577931844166	106.442483579773	129.979429800457	31.7869079449774	34.811157443276	38.2871649358565	25.4566650748732	46.3158890443421	45.8076086513667
PBANKA_0403500	52.5852125930418	53.7533978720439	50.2789347203027	2.53189675612142	4.49383647916636	5.23050285551178	5.80257675539047	14.2275816877456	16.1797559272541
PBANKA_0403600	21.2504118165078	29.3476502078247	22.4102685633578	8.96727407399824	8.74314044318386	8.8030331261108	128.09174777414	112.780906443855	126.098478782792
PBANKA_0403700	26.5926970139558	32.9342645539594	33.0943683549759	79.1249083581114	73.2935725708085	77.1546142218197	64.1966891670715	62.7001846601531	65.6483362029238
PBANKA_0403800	248.831500402326	259.808700882309	297.854132892039	22.001946919693	29.7476440275821	30.2712626919982	89.9140057091807	123.889539573404	145.794758542887
PBANKA_0403900	207.24974805397	300.508000575734	300.545113791213	109.021195116029	116.421951848764	121.292897612231	131.8444170484	186.55338753575	190.290432046102
PBANKA_0404000	24.2507309004079	27.9467399281655	25.7657586614611	4.01324856593566	5.34454958393291	4.5700268273751	12.0026237482604	16.184782417779	15.1693434418415
PBANKA_0404100	28.4353131387676	73.157845557457	54.2906689741979	30.6475171113298	27.933658141187	29.9002047366888	231.437797649588	194.147919137672	229.395366077122
PBANKA_0404200	1046.60500769212	1054.1010263761	1037.78704847842	168.961221240338	221.515618221989	224.829736245237	866.842796790099	877.797655594792	799.028206858402
PBANKA_0404300	16.9983474122357	79.4915902565899	15.9333580872417	19.1452160898395	15.0192879888609	17.2691704207968	399.230104144909	244.370517529931	248.700753336997
PBANKA_0404400	261.232822034905	396.967111316845	295.916797334638	208.161515492223	204.592431841735	257.52316218861	298.681118108384	313.288084876806	326.967411389932
PBANKA_0404500	125.789616167709	120.94503932245	149.495595550247	15.8465267030017	18.4431677377808	18.4790050964521	24.3870412907192	42.0231548355177	51.8599325743501
PBANKA_0404600	257.894919793463	190.433725923303	217.194419912082	44.4031007173665	48.1055215088005	51.5440202951425	57.001681058014	81.844786151647	105.042219554798
PBANKA_0404700	1341.86691343148	1254.10555222468	1117.2035551002	741.843119001491	829.669369618441	768.864378653673	194.348840546634	445.241267264498	374.67858377103
PBANKA_0404800	222.438088492532	307.362147734265	240.528905582684	179.575986932731	161.90457131944	181.744115231196	54.2907113378657	106.176597193188	91.9382463901294
PBANKA_0404900	257.968625716777	270.400635164965	219.503463578922	147.258095451805	140.147685693986	141.126693893876	96.7018338834604	110.813886736934	123.60926918984
PBANKA_0405000	372.53921880016	354.318073664436	302.700773678714	97.6824274069329	91.2970080588242	123.167594638695	144.13224238642	161.06189683087	186.78621063843
PBANKA_0405100	271.808855315059	297.988435656889	300.834736970647	211.780067631853	237.263896731294	229.818462026991	48.5254961283935	133.597692914024	110.256004926605
PBANKA_0405200	1023.45992469442	857.277672846508	760.570647804881	75.553208069772	84.425190247945	101.281384521873	176.304311718041	263.052075483609	308.208240856336
PBANKA_0405300	2772.83617748258	2012.54052604898	2496.85189821023	362.646892087346	489.2034996559	549.661168159291	380.351166757808	872.780557650151	802.866349304643
PBANKA_0405400	3419.1245493468	2519.38612398181	3041.02034890222	541.468759134695	725.584327375695	758.337233812759	511.315503463545	1119.99864166773	929.902989588771
PBANKA_0405500	2505.27696875663	2007.3584098207	2517.69621936405	249.561464756748	375.332144241833	390.826372651984	516.841264463304	1014.64179999059	809.288318347076
PBANKA_0405600	7.5086291323809	24.9601526336349	5.6250667051585	37.9014657523822	39.1144230047818	46.0152124720508	334.267016231112	198.663657601059	251.094850603451
PBANKA_0405700	34.9529075712134	37.031039614067	39.1004891548323	76.3896308301355	89.1013085396237	84.0963032880517	11.8953284812962	19.3283877112141	19.0424658763943
PBANKA_0405800	41.0670752596472	87.4610421005077	82.2668963926129	67.8125773721605	63.4305662180327	66.6451817198443	22.9621099205794	37.4653198692636	31.6658394646048
PBANKA_0405900	17.8607240668239	24.3195802576267	26.9491201659524	12.7006538894396	11.0141780215751	11.6460083500382	6.54523859184293	7.13692571637866	8.40466088597233
PBANKA_0406000	56.596061102125	88.8870153306267	60.4963209831558	51.5536696873463	47.4842701882012	51.9011699475653	316.617183818325	244.042260780132	268.046512223776
PBANKA_0406100	56.4077625903808	59.3656886259094	71.5007697875361	2.73203325821446	3.74006785539248	5.23456732121954	54.0295973385464	40.8721296432664	61.3930825785362
PBANKA_0406200	1.052163310897	4.90606975424498	1.28790891627739	0.24394014539372	0.0853955947335535	0.166111085489735	51.5567053580511	39.5898958849351	40.0255674918249
PBANKA_0406300	99.9403814332019	135.942962111941	92.2310176061417	1.84996449174108	3.82680429994172	5.61154080641196	378.786485962102	230.196999083309	255.404743249535
PBANKA_0406400	1.39733248104828	6.53949792581186	2.21032409569932	10.4442877210894	10.3407932062225	9.35700157578889	2.6792530466767	5.42067128029699	6.12348744537684
PBANKA_0406500	671.115385907757	514.432151647997	526.894300413463	38.943251364974	58.2116898191077	61.2796798017212	265.622848160574	307.232055085799	324.04870942907
PBANKA_0406600	10.2898165521627	12.7740031426054	11.3730004303135	1.78924173639166	2.32827263273709	1.96910622923574	6.60946668852835	19.2149851430964	11.3364320235369
PBANKA_0406700	367.884051256895	350.161406666827	377.425008911547	23.3221808996489	37.5223067768644	42.1235114839982	155.963473096454	221.582404131596	209.407465327704
PBANKA_0406800	160.255432284102	156.767099276847	163.344346666345	26.3626877439948	26.7346435785159	29.6149638664596	36.8652971208786	54.7841569435658	53.9125487056429
PBANKA_0406900	0.477443562482322	1.22911978182345	0.443862236520599	22.949137035221	13.9500850838879	16.7395157234278	0.375522530024705	4.33195405648956	1.57582971084291
PBANKA_0407000	379.368019465147	332.626876149283	272.171902264054	179.493229114961	185.115784121641	177.783194707841	34.2494921573602	96.0195806547966	76.6337554105558
PBANKA_0407100	97.7298508386902	96.7169193234726	92.3915472002314	22.1723524745627	24.1752972599758	27.5645413023432	23.4702566888879	32.3283944325682	40.9089115367208
PBANKA_0407200	41.6237211799733	45.6685066730607	41.3942843129173	132.014691886626	141.460767921018	135.267949766526	20.6562482105794	31.4026221691677	33.4594740923463
PBANKA_0407300	2.154854238419	33.1688736603374	6.00987318794961	246.674996953131	225.928804787815	224.686145649748	16.8072852138741	38.2507213116612	23.1641032165431
PBANKA_0407400	4.19476203708513	22.0283276061114	9.79224977280744	13.7044589766635	11.3712223299073	12.3485857157141	156.527615231652	108.933455558368	133.916818446295
PBANKA_0407500	38.8216793257282	33.0731052841623	50.0315419879597	8.79804024744445	9.69281007188177	11.9226390050642	53.3084392731018	49.7537678612673	52.8258331998666
PBANKA_0407600	434.218864660868	321.518727918079	412.765731967897	78.723220513993	82.4910507233643	84.0869260076316	87.9978763542657	121.985902444646	133.37715270664
PBANKA_0407700	3048.1519489211	2714.5198175841	3209.18284972837	545.27496924817	661.079391495069	627.323840153831	827.573422314028	1628.53981277111	1380.15949844388
PBANKA_0407800	35.885274212381	46.2454568689373	42.3884224660507	22.7572837844325	26.8601332667402	22.7482211476907	57.3349984045563	67.2995082221621	58.9303996625229
PBANKA_0407900	72.195312895031	103.098567299351	86.0073667388563	32.7658443059534	35.1771626033104	35.5817495622897	94.892308084088	98.0506858157438	116.925626550669
PBANKA_0408000	22.5025652940936	17.2834500664065	18.5229673628596	5.43352038442625	3.65239845329634	4.70681557131073	8.49795382297092	7.31577581278552	10.4440048508266
PBANKA_0408100	128.91114676816	106.558445897383	95.9952671645421	131.997196772867	127.423468191484	121.153009052388	18.2099833975939	27.273211411642	35.7228063469001
PBANKA_0408200	2.23347729846943	4.64407960807888	1.863421641609	89.1751633699636	88.0760092856939	97.5477486267624	9.66931045478627	11.023757347023	9.86833780031913
PBANKA_0408300	12.6901230288567	19.9426258601714	25.630039725274	16.8759904671857	18.6356875077754	15.2275120166097	73.0301554556212	68.2824898246324	84.6347015729605
PBANKA_0408400	82.6089552769981	86.4240067003127	73.484741482469	94.8848084518082	83.5309670490571	88.7881040479567	46.6376755100433	51.4613719143737	60.0508938874952
PBANKA_0408500	6.19629424567606	12.55465157349	12.5954396156203	1.28399681958342	2.92787696819472	1.24411711756258	3.77090368197199	7.21521112314765	4.82140221630625
PBANKA_0408600	309.356261603028	214.18193418474	308.256412265249	34.3081206205383	41.7356166479954	35.6049449661765	82.4298473356912	116.857708227369	107.220410597469
PBANKA_0408700	277.508073249085	231.873023006587	262.676359664802	128.830889286058	129.451958380182	128.547328657397	132.150263031521	153.998783495284	148.34444299216
PBANKA_0408800	433.708492045792	494.664843102947	447.794740647279	216.800071689227	231.529688407243	255.044009100329	224.574990372441	345.859576663925	262.302824421738
PBANKA_0408900	52.0329783562886	59.2584962175339	48.3346274113959	32.9008698054683	27.9212987765179	27.2276492934975	38.7605269741862	36.7734959916447	41.5021635344679
PBANKA_0409000	0.840849206790484	1.21221125572429	0.31268299655117	3.21663799522969	1.93567455594936	2.02745011750939	4.1665118807503	3.45075314585323	5.98995940792626
PBANKA_0409100	208.813271740791	188.350547824268	167.302035229161	15.4174641241377	22.0210701119541	22.0646964916181	34.1299377465716	67.9137587215794	63.8710852795726
PBANKA_0409200	36.4826191495809	34.8393467757952	35.0471416430024	6.46391669231117	5.48151959870715	5.73592083244938	26.3758317320541	21.3616623002862	31.1560946228633
PBANKA_0409300	155.939728216394	129.296509958327	110.694083756131	50.7606401232202	58.5784024758082	53.7367283438956	126.949072492993	130.685403542038	134.52233906623
PBANKA_0409400	61.5736274963227	62.2244952138941	50.8509812763333	80.8001783093479	81.7554137137107	76.6861115875228	190.604460818613	176.664803912286	184.126307230699
PBANKA_0409500	845.767149224347	581.501065560364	801.053798487711	499.768189450634	547.047777460261	497.343403825626	139.425714643644	254.892826883329	274.256826352036
PBANKA_0409600	59.3147395899519	36.6825376297936	43.5406474418144	14.5484064193336	13.4500915836187	13.5645357494249	5.61866381565886	11.9203222641312	13.5438315086454
PBANKA_0409700	3.59548642722628	11.0148041986486	4.01111445802067	651.333468313786	597.852591574814	609.459761907511	9.36993848295429	18.8308067597239	15.3679049063086
PBANKA_0409800	185.046697479311	227.808449559066	198.692036387001	98.3822739521466	91.251892658919	85.8375674096317	98.6438048416379	112.519846033371	121.641861393679
PBANKA_0409900	9.57876986804064	5.97180099780615	7.87061652277775	18.5487450023799	18.2043155024742	16.4973338328846	6.03732010726679	6.05063565300291	7.35826927637888
PBANKA_0410000	222.256699386713	217.192642789995	182.25196337301	60.3103615621848	78.8790098666931	83.3104411424751	22.1402967093884	66.1940092503816	69.2349026850266
PBANKA_0410100	26.5948591976305	19.3706410863698	19.2970077871579	6.6466244289185	5.9483248716968	6.22421275142095	9.52345572742925	10.1409888367932	11.9980902315964
PBANKA_0410200	9.58867507921611	10.9908352874349	8.76811370150908	4.89263915190251	3.25675808078126	2.68020482893303	23.3959326874574	18.3698846992899	24.6957922241297
PBANKA_0410300	373.672281117156	407.344851062129	358.470484296144	118.261946771686	154.501801012961	135.592395852248	224.210420582875	284.312546197979	202.808160661237
PBANKA_0410400	23.082188643204	78.7392383666738	34.2104943013195	78.349322727511	66.7958001729681	72.0779685047276	318.452979989968	233.178038561089	272.536579768512
PBANKA_0410500	189.605564829795	162.918552060178	171.201725250684	25.3023583985382	30.4771433675154	31.5348413505558	236.269461409241	177.706627772549	196.66104140674
PBANKA_0410600	2558.86836462414	2048.09957694935	2726.54565179004	319.300438723207	410.91323065992	433.224907531244	556.880353561532	1193.7449163936	1091.9432928108
PBANKA_0410650	6.77679009364655	8.25614152547356	10.2044518469064	8.3814363487496	7.85940209515404	11.0961796971798	2.80269868254675	7.64761507999904	6.15622562962181
PBANKA_0410700	63.900438012629	84.817830240465	89.9840652757868	49.2017233039735	45.3993764051086	49.5912885885571	11.9914244372813	32.5717431084195	26.8659748263219
PBANKA_0410800	94.5295508670478	87.3591024005628	93.5972246318106	10.4285762301375	12.537255772515	14.1327636597231	12.1192137130816	26.9948563535275	27.9294704995104
PBANKA_0410900	62.9685000330459	55.1155862921059	56.0307280942567	15.3811021804487	17.6549533065671	18.3331220531391	20.4984523189743	23.8785606838051	29.0097613395858
PBANKA_0411000	58.0405304652423	45.6036839050572	45.9287138466765	6.30772539677206	5.04715811264888	6.09887847848612	6.18183556220017	8.10176825548148	15.6312601118123
PBANKA_0411100	56.4623891534985	44.9477221483828	51.4198213543	5.34309986134281	8.28948242615774	9.09596200755722	14.9793025320026	23.3629540781181	26.6224765650561
PBANKA_0411200	16.8815169084782	18.3038893659373	16.5201512027925	5.05625619026056	4.39826277022331	6.2253280927083	12.1183553939484	13.0619995190556	15.356997822684
PBANKA_0411300	27.4370739042746	108.246374192332	29.8109636285624	5.88998463844739	4.94854578717972	7.29233834450534	944.073867857112	772.337394592929	742.760430037744
PBANKA_0411400	108.88656999934	121.782561565868	107.889189431392	29.4441542605904	30.8528794162368	35.2284107123307	31.9191738687152	49.7865887401714	51.644099328954
PBANKA_0411500	51.5840311746123	71.2675888708629	55.7547101530697	37.5095464343878	32.4321905706586	36.1201871344808	17.9296617819173	27.7474494760821	31.2494351087769
PBANKA_0411600	18.2144790283481	18.952821754752	18.3830185091389	13.2400153124014	10.3695518989299	10.5139584381906	32.9102248451331	20.6504882935037	32.5456263705898
PBANKA_0411700	251.261674868704	300.754397589628	296.729580927133	123.528133384271	140.214935850388	135.988548934419	121.472095498787	183.507419924742	159.750428090082
PBANKA_0411800	269.041169838163	224.334845512477	202.362750222526	42.4277209949305	45.4815839719569	54.0499769963298	71.5882495874369	109.48298617298	106.318100154446
PBANKA_0411900	11.0821075118692	9.63862042951964	10.4457319695315	3.07786162563581	3.13442998499231	3.04853879654559	3.46032342638584	3.45910848034682	5.70459258317852
PBANKA_0411950	9.12973384741925	11.5297820572867	12.3476341605996	2.55438899621181	3.05280799979837	3.42916314756744	36.3622855047299	33.2869824084711	42.4482858345773
PBANKA_0412000	9.75385079876962	7.04597792389745	11.6474416215311	1.24279195270238	0.818939235209343	1.23095185705927	1.31167966616213	1.97185894048756	3.88537907541163
PBANKA_0412100	126.930677736516	212.796036065543	188.288289675646	32.1053404846028	36.6115711754842	40.1257967431348	972.941201512681	759.936248615424	785.431266200808
PBANKA_0412200	66.8312064989513	91.1422695707191	128.755248963886	5.35865427515019	11.5562998058024	8.11750940584557	286.332835485479	242.313722804629	279.56447378683
PBANKA_0412300	68.6154605510309	99.9274382622466	93.3378874511889	54.3188876595928	46.8626234852685	47.692936026047	113.032281537436	125.959894873312	127.248249150565
PBANKA_0412400	0.862760586771995	2.36321966303254	1.66832165586585	0.480066789930638	0.336111868522401	0.534929835564366	0.443342197951715	0.775576439947468	1.56142880595736
PBANKA_0412500	2.62173932340979	6.27781608790776	4.80789855035969	8.08719293808365	7.85424557108942	5.99987780537524	5.83311663305042	6.10607844791655	6.25776519730492
PBANKA_0412600	1.24515030993181	4.01529357179603	0.974797300588391	2.33605696579521	1.74072557212258	1.97519624850141	21.3480041725041	13.3191956474995	22.9637919993143
PBANKA_0412700	41.988468969404	37.9836826892346	42.9231469265665	30.3972290549206	37.028592214011	30.6838569099908	15.6573130676616	23.0473986425671	26.4103530310217
PBANKA_0412800	407.895950214064	432.717549154806	465.77835161256	156.5917860405	150.953227592451	183.791020849749	124.337486125548	139.48307452712	143.056078918034
PBANKA_0412900	0.633680902745987	2.1486380907962	0.620116331040621	30.8524770718644	31.3161644833668	36.7477993098311	4.75891729506474	4.48090977753763	6.24468684424927
PBANKA_0413000	2.55913773951144	11.1068763173343	2.72420496380629	1.13796409827327	0.709164679402939	1.41310905547366	79.2149428440374	50.8705065785431	60.3108384891857
PBANKA_0413200	186.612226707376	213.989754015463	247.041039069179	20.7550334943859	24.0352115298155	21.3795920116762	38.178123885845	69.8444284800163	78.397528114435
PBANKA_0413300	165.633521207614	143.809663438391	155.384580484416	38.9494275115949	42.5764968060757	40.2300285170451	173.233506903954	164.119009531657	202.971281796706
PBANKA_0413400	76.7261339112336	73.7518126290161	57.8261812654148	29.1938196935088	34.8745633551099	30.0193420624777	351.241431667552	272.748641794415	319.380510026503
PBANKA_0413500	12.5544133013862	27.1486272271894	14.8027383916421	134.415492641701	123.492852144955	129.205997373069	4.57995188433149	9.96330171302709	8.99055382153595
PBANKA_0413600	157.725609105331	108.7401346829	147.409461624104	9.14202377591596	12.5897213527637	13.3765975798082	17.2142727704683	33.9756484548481	43.9405699383723
PBANKA_0413700	3.24555950874552	2.31931440520841	2.0808833221187	0.681115887914354	0.693634192177952	0.963752696703406	0.51347857685303	1.09354853213659	1.18510902256173
PBANKA_0413800	15.1155654802454	13.433038084606	19.7311118914904	18.0925171455109	17.6000396608094	18.4550793269706	5.7001139736649	6.77786367084526	11.6608832104475
PBANKA_0413900	63.3611374925353	56.5307019393836	55.0546146435732	17.372416960615	20.2583789845775	24.6067724359608	12.4452488425017	16.6917538162607	29.2020408603515
PBANKA_0414000	17.6994450400264	15.4049259540526	12.9274876386625	3.5250139878331	3.09962703266874	3.32316939086644	23.9659812484961	19.4582171497984	26.6002665427339
PBANKA_0414100	443.336373330489	575.182299901497	389.992592925363	237.741173883099	243.716559166848	230.716110247121	681.34923497737	668.817848173862	588.583459210208
PBANKA_0414200	51.8139418474685	38.2066503240683	44.799404167162	3.11995019625285	3.080028062041	4.03621405882053	20.7989585014874	24.2944152929828	33.8756488137452
PBANKA_0414300	11.3118085212203	42.9577363747296	23.1614126626566	16.5923739382754	16.0370994575791	16.7928646741744	184.800267130047	163.895705636998	173.429578882484
PBANKA_0414400	543.691480093022	552.208850492251	594.664431378473	39.4136565543114	62.2365184520107	63.7769524945381	159.662871943111	232.925837345093	239.875458638935
PBANKA_0414500	301.878941127589	345.680463044814	286.113206593128	42.8507193725753	49.4649793082673	57.2732329450614	380.694374090933	329.037673312745	351.128296784791
PBANKA_0414600	3450.15192547476	2902.10661768212	3347.78227320442	425.05493786027	608.162121099064	621.792640618757	976.490440937371	1810.06490394889	1331.8026562441
PBANKA_0414700	70.7769649855974	65.6702950765381	81.4216852411107	20.5524175562122	25.9865460409728	23.9039056196191	28.1346936277469	44.2296091728433	36.5455951951411
PBANKA_0414800	153.459006841099	115.037994498337	152.070953180435	33.0827716986972	41.6973240097832	36.1600011803118	17.0885670376688	39.3677471569171	39.0439554342157
PBANKA_0414900	6.27669202010073	10.4285821264516	4.30398948193964	46.753059203392	42.7249795652532	38.4491432999102	7.23012355777257	10.7002345447045	12.598913031298
PBANKA_0415000	73.1450685973385	155.260639619292	75.1616873314623	9.95542436296526	10.691399638386	12.7888720294424	450.410850934122	342.50608571472	296.62069731827
PBANKA_0415100	11.5151268082613	29.3795978902957	18.7887224618955	6.5892161789359	4.88969062434185	5.36281167866161	48.4655439289494	34.4437467423427	40.6645138583458
PBANKA_0415200	144.81225160661	205.437337900918	139.601790710221	156.356804368771	153.7744536659	149.979588029432	21.5765793824569	64.0149920322568	53.389271402308
PBANKA_0415300	21.8293950213051	19.1424712757604	20.5074262212794	9.0177418016448	8.2780663670561	8.84197221306457	2.89166320285822	4.9348262322182	7.1320176478645
PBANKA_0415400	14.7398220323593	15.0636111592189	17.5229732776554	6.95571464507572	5.08168039796112	4.97987234745295	25.2356106046812	15.6558451548868	26.5372453881825
PBANKA_0415500	110.990077258248	101.895750680859	106.138367081315	27.3022384602378	21.4721400530607	24.3598131618753	22.3408367045831	28.1995547079126	35.4317431334475
PBANKA_0415600	36.9739987009455	35.841681329558	40.2771217301938	10.117462372143	11.5877712105022	9.35485224098271	54.1900084774258	50.0814173602025	52.2885922604363
PBANKA_0415700	97.4060418972725	179.321012354	128.104299483959	368.67800050947	390.434033669727	419.317233303291	157.494149092361	181.753822617586	173.981297490663
PBANKA_0415800	3.20127626067284	18.2081052859316	4.17187165317575	2.63416144524328	2.30296532151169	2.09217536856297	177.721215402651	104.621125502964	142.310743751779
PBANKA_0415900	10.7288101322128	23.2008027677865	12.4677397359011	5.59672801931794	5.58084942567287	5.5434079162282	2.83041524388522	8.64872307441694	5.93872814374626
PBANKA_0416000	548.65160985889	1060.53782313616	942.107676866171	22.2529969678987	60.9273100139185	55.9455789851353	155.517691531328	281.390127814328	267.66799610608
PBANKA_0416100	4.35227007940489	22.9647813193213	5.26657838921149	0.359926681962135	0.207385500180613	0.398714483263414	188.60410446863	171.613316732769	146.862085287026
PBANKA_0416200	55.6221750291905	58.3260108042727	62.0465288444856	14.2218137935942	13.0658032526581	14.5876149938381	37.0178555558969	38.0815257881659	42.7578495366213
PBANKA_0416300	37.3482990719695	39.8796342338305	43.0038149536069	15.9738782474056	14.9059936896621	16.2448808667273	22.1687524906953	20.9730064016795	27.4079097022865
PBANKA_0416400	83.3892808555708	86.1268269259647	86.2468547996373	61.9977030036622	56.1796161428514	50.7012156692292	15.7128234026819	27.8479598892288	32.6296572075736
PBANKA_0416500	139.061546766983	116.447538923878	113.983770337349	18.7247270912842	17.9293544298984	19.458221284113	29.0160927338566	32.998821856578	47.597636219508
PBANKA_0416600	137.774610133906	251.042541524601	167.219271022135	21.5623428054318	25.6569366667266	27.5391838343421	1501.57837105209	1254.13265358757	1197.0039155849
PBANKA_0416700	174.47442136816	352.040172914894	259.964310691157	5.29158726294556	19.9087771329374	16.014699066497	115.731516177011	181.549996625714	175.609317426367
PBANKA_0416800	93.5190426590283	83.6648631532826	95.9102677503485	16.2774701041293	16.2317116554569	17.3064136022007	29.0814718944078	32.0196056143699	37.4580516594344
PBANKA_0416900	251.094390131774	232.192072507513	214.113289769143	29.3343888781751	31.1723779377028	33.6868634909252	58.5555169702369	64.5025395724872	88.7323446347131
PBANKA_0417000	210.868706562277	185.534309432076	211.446833143591	136.534963350303	143.280744022946	125.963513752357	50.1773473810788	67.2896863441379	70.5713308273858
PBANKA_0417100	0.874668290044123	1.84295115127262	0.738088080978429	9.44136858106416	8.20899747118742	9.78017215872225	4.98852480895929	3.99714674303744	6.59358863310885
PBANKA_0417200	4.31909373048966	37.4196309884404	4.73600343556773	3872.20450957455	4004.46033047134	3843.61096920119	26.0152936944409	123.036783768349	57.2501130227573
PBANKA_0417300	184.918596586841	141.345564147818	122.632484487389	34.6494573865366	37.009246663793	33.023438526257	39.7604276620171	57.5501116488011	54.4008575972991
PBANKA_0417400	101.985503531783	164.526055062249	130.099237917206	327.681328231041	305.806800231445	315.039303259426	141.601019715354	156.364127330793	140.21572900298
PBANKA_0417500	2765.69827872417	2331.43351051942	2651.75789727438	322.394853612794	492.906666296083	468.202741909384	803.379245370125	1418.02426432209	1206.9731413609
PBANKA_0417600	0.517515875441199	2.58407007591092	0.661534548673558	426.131131379268	371.722852584235	355.947478008314	17.9267424340016	22.5024689538271	24.0793336864893
PBANKA_0417700	111.384368120129	181.545323474995	128.803010884395	182.906834821859	158.498686831127	190.991159968373	116.212643052733	115.744645165315	104.529748236701
PBANKA_0417800	7.81376082356289	35.8622843999023	15.9282159747632	81.0970189662181	89.1455060492599	82.2869575221671	38.6135889793478	55.910154043056	44.6227827007542
PBANKA_0417900	65.750468612858	64.3093737866173	56.8773654150614	14.1517427087822	14.3436443313014	15.8740500719051	26.5034580459682	29.6770345265745	36.8997243996509
PBANKA_0418000	106.931637602586	75.1863892049515	91.489417444422	8.24107220068817	11.0079382025064	11.1698181195127	19.3232529521125	29.2608473074023	31.5452338315948
PBANKA_0418100	10.5069513198821	26.4418763809403	19.9082910618344	7.00548310952437	9.76904133945732	6.8401801047697	32.3583585639689	33.3382269175715	32.7899690354148
PBANKA_0418200	829.918167102208	1047.17264612022	861.761135951472	308.644679732	316.628451026512	344.578369971487	149.491225789046	303.966342326028	272.715601950767
PBANKA_0418300	250.496471418589	375.844749602007	338.784287085061	218.334732545694	216.635595438209	227.365482732377	631.53594438026	696.471315625921	622.550249997731
PBANKA_0418400	32.9540668884599	53.5873603038549	53.1148659509637	21.1915986160908	25.5520003204414	23.6763883354547	8.40970802924446	20.7680296692148	17.8328173054744
PBANKA_0418500	18.2476565857768	14.9470203113186	32.6329422528002	1.61533955881149	6.756365259926	3.42846470810564	5.84529432957035	22.8225176744531	11.7534744890845
PBANKA_0500100	0	0	0	0	0	0	0	0	0
PBANKA_0500200	0	0	0	0	0	0	0	0	0
PBANKA_0500600	0	0	0	0	0	0	0	0	0
PBANKA_0500700	75.0013295357636	60.8825472361276	96.0859101776021	1.68983941770324	6.17498393899837	4.33203370431862	12.3796360197833	25.2475967577894	20.3615526636342
PBANKA_0500721	0	0	0	0	0	0	0	0	0
PBANKA_0500741	0	0	0	0	0	0	0	0	0
PBANKA_0500781	0	0	0	0	0	0	0	0	0
PBANKA_0500950	0.353156666852003	0.212136969751751	0	0	0	0	0.216041356779645	0.345075314585322	0.226647112732345
PBANKA_0500971	87.1605216952264	43.4005996363248	31.8839950400786	1.23450164859096	1.74072557212258	3.57416464014541	1.00225371701897	4.58914593623779	5.67786065917112
PBANKA_0501000	0	0	0	0	0	0	0	0.0227106239946465	0.0335620038963802
PBANKA_0501051	0	0	0	0	0	0	0	0	0
PBANKA_0501100	1139.30619156565	1055.00505247185	944.600202758672	257.083896171234	256.725202173321	305.844120307126	957.007457925626	967.368552862028	923.2506693138
PBANKA_0501200	8.77298688243212	19.0491319670747	8.55704417711076	8.37768139317021	11.5877712105023	12.2610275205941	14.3848351358031	23.4682442453276	15.229455312558
PBANKA_0501300	67.1576612374301	108.894079759864	91.3098424313957	4.32879897122565	6.35623776001529	9.17338085955067	436.766561007504	272.156940732785	340.778796098834
PBANKA_0501400	8.31849492624055	44.4120347415824	12.3503676547936	2.26683881446496	6.70564662125605	6.41497888743204	9.00031667990201	46.8277985495863	33.7049046160952
PBANKA_0501500	81.9443181221004	75.1288471688617	76.2920013025826	13.3745726196107	14.2033590624289	16.236782720732	9.00782606233774	21.1724176067605	20.7439730297401
PBANKA_0501600	1.80591477367502	2.92893657100429	2.14898495811532	28.3874949025291	25.5194325067652	24.5713130718609	3.57941247937185	7.69361099109549	8.41427406018831
PBANKA_0501700	14.0831987878787	66.0082290636089	41.6802621195435	250.052593777728	223.87547061684	238.435551319534	48.0165088696223	65.3959803494623	68.0355936573985
PBANKA_0501800	16.9838702379208	11.3679505928038	18.9471574551389	37.1263866319641	42.5348286745372	35.5190688525499	8.23760745888799	31.2938529562873	27.0938456899887
PBANKA_0501900	60.9096786565007	58.5013039353505	51.7374120260012	4.05775784950782	6.22465776921032	8.39432181552446	13.986469250251	16.1056526937499	22.2371149546038
PBANKA_0502000	1.2108228577783	7.90967844360101	1.74477112075553	664.159716389589	696.57482366479	644.173036764325	67.1086180259515	73.3531525861371	65.6823332698336
PBANKA_0502100	33.8941087638361	24.6550548775231	30.7005938563208	14.1809086595903	11.2092454912972	11.7384875349371	4.27188204422554	8.6723353560168	9.67250586476288
PBANKA_0502200	449.052284851047	328.91429204298	356.792345035807	54.1458023375334	57.1253067917007	60.6480511112664	44.9324475686896	101.79721780267	98.78763096305
PBANKA_0502300	116.05509588554	85.9752608307045	93.4572920850515	7.96131639699951	8.34264232095211	13.1424480477383	17.2314405757126	25.2214754981882	39.2847109281899
PBANKA_0502400	56.2817265117501	57.0505906004314	44.9651743953477	2.83984173707487	4.56051752327502	4.43554798435354	233.43994430686	179.58919632984	229.177856184791
PBANKA_0502500	7.83987581518307	17.3388573344567	10.6577760685156	220.240159334858	245.474833540582	199.468300265699	7.66709748285014	15.024605538672	10.2477799969677
PBANKA_0502600	122.386541544675	136.072829745652	135.403310271194	20.5710044264508	20.3202157161022	24.0448221687583	28.1064977430502	41.6837485453695	48.5455324142911
PBANKA_0502650	1.79294923171017	27.4635784686306	4.69746070972643	2237.34942806101	2431.58979570534	2231.19325854895	12.4140687318765	59.8838392080375	31.6957269959541
PBANKA_0502700	343.381794823064	305.051068422931	321.076580739841	11.1028839892161	32.6645081316454	27.1261964382841	34.8945370012837	99.2707735351704	88.2406013454813
PBANKA_0502800	20.0062355434942	17.9899149792649	21.2989499021328	45.4485565934207	44.8374899984327	42.1673603754586	28.9620162776773	29.5394103367423	28.306441116185
PBANKA_0502900	58.1643219683674	50.8896036029704	68.2263437456492	7.93146910690133	8.43737428437719	6.45485261360621	80.4053005725779	67.1098939041803	100.741948362301
PBANKA_0503000	29.0081960850925	24.8241940913649	20.0001056418483	20.2728641573111	17.880444222818	20.1394853921593	21.0781834665905	26.3779186978868	23.1818427859098
PBANKA_0503100	9.61031055622459	8.79449721057457	8.98089579936775	9.74800187301677	10.7691974961946	10.0861652302554	7.21101819991272	7.77642165624561	7.75775589801184
PBANKA_0503200	85.2042738012287	94.1773585704636	83.214632482207	22.6071291407983	29.0349067361478	25.1534431916489	36.0597688589805	47.5635074774473	49.7442635107296
PBANKA_0503300	12.830477406325	21.1328278784692	13.3159534249453	531.137918414309	482.279138754712	431.240296182225	28.1530271806177	41.5640749916453	39.5328724951728
PBANKA_0503400	4.33419545682004	7.21879316489947	3.66304254224202	12.5608384524465	7.79130543610511	9.83983538435857	19.1625112532028	16.0417243350615	20.8618365128636
PBANKA_0503500	5.10970545227285	17.7527430068138	5.81711783195554	424.37152081628	389.268372655488	350.410501610602	69.059650601101	75.3782705232121	69.3651327032616
PBANKA_0503600	2895.56067124436	2386.97880712183	2582.10893333179	406.902023629254	626.088949086442	658.400475316328	777.570501635069	1515.79872131608	1055.18786296073
PBANKA_0503700	70.6539897724441	68.8288350254288	67.9355840257445	21.7835358759109	20.717007390434	21.7515969503603	51.0105347902284	45.0534979692352	59.6489035221048
PBANKA_0503800	5.02240104069804	12.1556685781626	11.3831758017815	151.906462908411	138.988337040254	132.717305616064	43.9670325224734	44.2388941362844	50.1839056876912
PBANKA_0503900	9.04106025209457	22.9715103817753	14.6698597737068	20.5545027820777	17.7501725079602	18.907942482815	5.20445918673226	7.29779419714896	7.5141927039266
PBANKA_0504000	43.5964508284648	48.1102038597043	47.2903644783969	45.0867990766765	50.0263837666842	38.1306528813433	104.068815547763	93.036900874395	99.8111525077313
PBANKA_0504100	5.08545600266885	16.0375549132324	11.1102522334562	72.2901374615202	54.7075232806683	64.375596131158	52.2647250321317	56.1506551893237	70.2515390625177
PBANKA_0504200	74.8897132319143	74.0520345597802	93.4014636479012	27.4151070392184	37.2005455709942	30.4759454339076	31.7050666598519	58.9996843934799	49.730801833303
PBANKA_0504300	73.5396823915348	492.188966437262	78.2167319314031	312.912652035947	264.311543325266	337.302105579172	2658.64306147563	1966.92929313634	2032.62463571608
PBANKA_0504400	2.22525787748053	12.2640912092771	2.79280279708394	1714.10448640132	1612.12380009047	1529.01558234864	10.3798166457432	45.1899679765586	23.742409037977
PBANKA_0504500	6.88655500361407	22.6504428157665	10.162908031087	42.9161980458589	37.0959169271273	40.1849828972713	2.91655831652521	6.30546711196817	4.54324439613474
PBANKA_0504600	102.753171571596	87.701657214105	91.5329092087059	4.42371316807576	4.973070804626	7.68197055958598	11.3388026027071	25.0520373915166	27.8620452720656
PBANKA_0504700	80.0107829519204	70.4387825082172	71.5170282827753	2.42514109613055	2.98965261847996	4.17195855589114	7.61134156506579	20.8718764179898	20.3511310462669
PBANKA_0504800	30.2910245332712	27.1088932677938	26.7343962051251	0.871337442196741	1.86524980599278	1.86697626650961	68.8975906046592	58.6361567370658	67.7512976274903
PBANKA_0504900	44.5967216497019	36.8386124505323	45.0640844428312	3.96818183636113	5.08790794746843	5.16157932165236	16.1470356624233	23.3194494596932	23.4244496485268
PBANKA_0505000	1.93247328101416	2.33690085878529	1.74927375590587	6.94162176236005	4.05240913190136	3.89757010590005	3.03322064918622	3.18021409921833	3.32899279181269
PBANKA_0505100	942.870087857456	934.055396045403	844.081736055335	204.976319800913	226.680089566827	275.660807048508	355.756014433295	403.567476425747	425.168813151174
PBANKA_0505200	123.118746974725	175.20964386547	147.908718921968	38.0353478981386	40.3153998375018	45.5151161211658	17.9417491943545	45.2765953491023	35.4963757595278
PBANKA_0505300	15.4110676424299	14.9295159564636	14.491379419533	1.58736723123568	2.01633149449488	2.06251410965902	2.39593734464393	3.91326916354943	4.53574209544656
PBANKA_0505400	35.790954192548	81.5733506173173	43.0895280358046	37.0020474479907	36.48357170851	37.0225516347242	420.342135567347	354.639838211052	330.107465529952
PBANKA_0505500	33.6246046947063	30.2968445107596	25.4025337754945	2.70799367972566	3.57255816193976	4.69384052817596	5.06662691957608	7.6777336140476	11.9936200412484
PBANKA_0505600	107.14317586268	113.537759149554	109.901517031357	14.8420487907457	15.8410706432972	20.3513480747091	19.1928353732627	32.4092509166183	41.0103328094809
PBANKA_0505700	62.7345187214477	60.9389528026219	66.9928446061646	60.1602387256848	57.0216039051694	53.2155800515456	8.31936306680961	19.3468455062591	17.5558624206612
PBANKA_0505800	167.017590201719	198.182712806104	188.975854063924	339.381437426179	305.813933749844	334.899298307834	31.494393988333	85.8489651456945	62.7071374827722
PBANKA_0505900	8.30283154391542	10.6297178508627	11.9152446904768	3.43699635202724	4.4027867092953	2.80923950708357	7.98259724551447	10.0109964304413	8.84335678456907
PBANKA_0506000	25.4132395495047	45.5590791443387	33.333889400694	28.2442000806476	29.1984046522895	24.5292356707286	6.50629243443503	16.9088809587529	11.9618614218429
PBANKA_0506100	110.290638204048	125.614581072788	113.014838034218	35.5479937902571	36.0842861071628	34.5750717900398	19.0278136158329	33.4741508373142	29.9065107308589
PBANKA_0506200	15.613242113457	18.7865005249263	37.7752542789988	3.70980674964706	5.00154318021133	4.27991472174464	25.4948575952547	26.153076473835	33.3046781329692
PBANKA_0506300	38.8610285360193	49.7817517884236	73.4096619481189	49.7625092127784	53.7551016031837	50.4645005811321	17.3170650043684	31.5420404738146	26.2946064380885
PBANKA_0506400	76.6078308094346	73.6615030784626	85.8991303169732	4.91563581744782	6.58444325651707	6.18469759403705	9.76860077169501	19.0123226209029	21.0847193815908
PBANKA_0506500	149.020534504435	175.305123085509	165.956244121996	96.6731546992556	97.342705695718	103.649232646771	37.1024467807141	67.2048317585841	56.2790789599481
PBANKA_0506600	290.277195588022	292.445336703208	267.53079338529	580.196073247447	589.049615775599	578.075663172853	116.843861186933	194.716979379494	180.410161290496
PBANKA_0506700	95.3523000500409	108.492907387324	93.596443634317	148.745138809712	117.629453784615	138.976878293084	79.009410479413	62.5517475010219	71.5017677072279
PBANKA_0506800	73.1975515190519	62.397987611889	73.7367404264482	25.4306906982562	29.0071363608163	24.6272841722524	15.2139374597784	29.6772631028903	28.7155180186174
PBANKA_0506900	12.2869090342259	62.5804060767666	15.8686620749719	339.857908183487	301.676740770242	326.039322021978	254.051132988064	203.019310081031	175.793166813025
PBANKA_0507000	45.3892452677227	47.2884350011251	45.1876501711016	18.0293986079629	17.88029435739	19.9271149049596	64.6622319444247	62.0756825054645	65.5977552009359
PBANKA_0507100	452.723105279606	508.032389283217	403.995628102834	248.704601358441	274.795717277625	306.596458736472	141.416315011348	195.214035108268	157.872093902387
PBANKA_0507200	5.88005850308586	7.87558500203376	3.76743925469591	13.9550915206681	9.28677092727395	11.0850835174826	4.88523518017972	5.97842982519071	9.56167506839581
PBANKA_0507300	7.21277599248583	24.5395731958594	8.85899825482943	3.93951419184641	3.4077462228141	3.91229145556684	155.220222269308	125.677599318804	118.465372644007
PBANKA_0507400	146.776127539715	115.92177218733	124.985927396058	20.2923157327285	22.7653995593961	23.2854159018429	45.0978271032853	56.4584417684225	71.1502794343196
PBANKA_0507500	235.202340123434	222.664266875682	230.109279968192	122.970608449451	125.934242119851	108.798041930847	33.1758508504742	67.5484928300769	79.1706695663173
PBANKA_0507600	43.5802608476132	67.0199735880662	62.4479520689438	38.4594744368723	41.6323532665983	40.773693986922	14.7331296401789	20.8112431992179	19.8725123070989
PBANKA_0507700	7.94602500417008	17.899056822804	11.3885010150122	2.30282038294853	2.34514417355403	2.56599155497282	74.7368068609585	65.3486376995955	95.6167506839581
PBANKA_0507800	24.5633714124852	95.8489046900661	22.2962638149287	5.49313746520785	5.47993121284835	8.10568799515416	917.148145661061	809.303105442165	770.767984904877
PBANKA_0507900	4.13784420818012	28.3516963007276	5.07271127452113	0.593000956982454	0.161039943248345	0.861448762375233	330.251202793949	221.351744712113	282.81766004878
PBANKA_0508000	0.0592986940609707	0.320580122199475	0.220511516224519	0	0.0525032277661349	0	0.380893809993964	0.347650503500138	0.570846272740048
PBANKA_0508100	154.320482616515	188.056567689822	184.054052022277	59.318724000559	71.4277943421594	66.0517317546331	136.000619479255	172.775106275024	163.01046883993
PBANKA_0508200	23.1679283254115	27.5458577289096	29.3112054779082	2.94095133244029	3.16453189684399	3.73734780697513	3.68962196668852	7.85773909115975	8.29446511957227
PBANKA_0508300	3.44943721111259	8.07538842703251	3.57903865965184	22.4391102431496	22.9605976061918	23.2331638465756	6.72617131136627	8.90775812069088	8.92423006383609
PBANKA_0508400	125.576444237682	168.844109022966	146.111201216644	74.4248943397107	65.0885413568001	80.2646356336692	33.4599021589088	60.0177004202079	64.1981422997078
PBANKA_0508500	187.333559189222	279.442244700261	218.703990008194	159.941342961152	164.37328707365	172.517573635344	55.016895516271	101.87564401053	87.6197133540271
PBANKA_0508600	24.4279545979726	66.9690475361505	33.355014893018	20.5745436834615	22.2430268338836	19.7211578024112	431.49779809552	412.34993213843	405.248006741582
PBANKA_0508700	40.9059941918711	63.441320684952	50.0867682502438	19.4552179438342	16.4054928732927	22.2155800992564	172.246964253977	133.140269358391	175.763311391785
PBANKA_0508800	44.9412390933526	40.9597021247422	30.9228940193919	18.3797198936729	18.9793063348093	16.8042609739615	4.13744319321018	11.7726857324807	11.456220919157
PBANKA_0508900	69.0075408609574	71.2714608993796	74.267369338578	38.4024974377066	35.7428984142502	38.9960173632708	8.53920166900164	22.9884194108284	19.1785515598669
PBANKA_0509000	411.431076929629	301.050587980968	371.322720975959	63.3182749650243	65.0777508161243	67.2676065701476	295.713140600913	244.666050920954	306.220355093657
PBANKA_0509100	41.5076177936665	31.6517362030133	34.982758010699	9.01581667170299	10.2016881820387	9.05092452988939	18.8763986533727	20.9241954679588	26.1335543513927
PBANKA_0509200	148.436161536233	188.404146260774	170.519717900452	45.4167353303738	57.6840323800581	46.2512058056829	180.900879840956	225.592986910155	192.048014429298
PBANKA_0509300	20.8399705914118	60.5639854078202	39.566980635484	89.9740481021156	75.0693644157189	96.5191968540699	55.676251767968	55.2712321158364	57.1984952904142
PBANKA_0509400	58.3702641056997	36.2395917227388	46.7389825005644	4.22286633227022	4.07413786719305	5.87036495150171	12.7452816513032	18.5674572754086	24.8552282743072
PBANKA_0509500	70.4777869935085	77.1011088403805	95.9144359094746	88.9405089780441	91.7987099149089	80.2327428081203	14.9498641396258	29.3866769617684	28.3218128341683
PBANKA_0509600	1.69923759948948	6.40036387704122	3.36661753955401	3.12424711025795	2.73771432004729	3.28638824919685	6.08361857434706	8.81892740868361	7.13312692218976
PBANKA_0509700	1.50901730971252	6.32278370883466	2.73655871422764	1.5708402186432	1.89329076136191	1.82975538601709	52.3390888865041	44.5189032104041	41.6976160870694
PBANKA_0509800	403.705509167089	343.661890997837	316.213514265961	98.5744605715878	92.8257066905265	123.371852672922	857.119899289274	695.764541004943	777.720961981042
PBANKA_0509900	216.262948567103	210.95053360649	179.423628139551	56.4072291740794	69.1938414918724	65.1814762005466	305.937947120041	317.93176148959	356.916629769562
PBANKA_0510000	119.608586904876	273.572952702225	207.228598839311	297.427432618721	370.65620806225	346.814016482642	336.171721746853	363.282577894364	311.207361173472
PBANKA_0510100	6.24578384607255	18.0585069359853	7.48391049824002	83.1428774070674	74.1270374928099	80.3906105327379	105.862151646103	88.0168084058021	110.738393665487
PBANKA_0510200	347.172307899238	277.728902264061	265.93688856677	71.1726994241198	108.13301430471	83.0798208924104	179.776279510573	259.339078064397	172.466792487695
PBANKA_0510300	40.6836480213508	43.3668576735366	42.8875998069585	850.017059753961	856.312643943442	603.091104668964	44.3316864111832	70.6319872482643	69.5871392406223
PBANKA_0510400	63.6289726911363	48.5156844206634	49.9443827263703	62.1893596343499	58.2205582206988	63.3238961176211	9.92633614419669	19.0616172817781	22.1728480362341
PBANKA_0510500	7.99841637782394	6.19976122038222	5.84476678168726	12.389679774633	8.22604417800489	9.56466302688769	0.961502741711607	1.60403140735815	2.15190225715106
PBANKA_0510600	7.2716391182073	27.3703658574538	5.88790159188422	4.99652540654515	3.68646279680449	3.98943828473019	469.608937791799	254.298860058431	382.354097347571
PBANKA_0510700	9.53523000500409	27.4111270200656	44.7449368064725	2.36861525103277	3.61822243919764	5.08310708032711	5.83311663305042	15.9720574179492	20.1068367152552
PBANKA_0510800	2.06904806202766	6.48530923108799	6.40491275172354	15.0799650562059	16.7213326945376	16.0735796019719	12.3610366323645	17.6146131842688	17.904964948021
PBANKA_0510900	2596.42386727169	1665.15468018207	2199.91142457065	321.766811690172	411.892594846035	460.945392056935	309.331942661764	732.304715895556	607.658937983021
PBANKA_0511000	2.20722916782502	2.18766250056493	3.28317146378729	2.39877123223805	1.95428681129502	2.18584465793981	0.202538771980917	1.94104864454244	1.80609417958588
PBANKA_0511100	4.01104830497706	7.90113282900452	8.82084448103687	5.62778036146168	4.3106566532168	4.52603094117631	0.888420723049454	2.59482220889224	2.31677140038415
PBANKA_0511200	115.979149618388	84.2258862647108	128.523088230647	37.2119470731329	59.5210043340969	45.8194755538902	14.6688257512551	49.6083936764475	27.4383407272432
PBANKA_0511300	42.4383208087885	41.9387638514838	52.6229673381187	13.506429661788	13.5438663506379	15.4792399421082	17.2590342326211	23.2635043540667	26.2426797382788
PBANKA_0511400	51.4250438731417	182.037997389666	144.257503085792	163.110539124539	182.849087254951	169.837936766748	44.7205608533865	182.279398865955	98.6176456285008
PBANKA_0511500	222.488700116762	271.743882909806	278.885126586875	78.7098832014542	104.187641148681	103.946684114554	42.765265202982	105.383674723922	84.5724788072043
PBANKA_0511600	183.200020929477	174.217486408626	201.094252156971	12.6655121062169	16.8068665771372	21.6683731308816	25.1148077256337	54.3493620471883	48.8707836829119
PBANKA_0511700	3.2162482159736	18.666159258067	3.42974161842065	781.972007181236	773.646311825662	740.553308770092	96.9582035582934	120.899601288643	123.937521600826
PBANKA_0511800	82.1089250430908	224.175742785163	123.283088465213	94.4156357008897	91.3042798237034	106.441131169243	547.340777401231	421.336959108679	459.300373952097
PBANKA_0511900	2278.6817957695	1702.54718479484	2344.18442514412	187.010436680378	287.671018622627	290.609041843468	256.385824103844	689.348128439051	593.604600835272
PBANKA_0512000	2.51528849052866	3.50254924877891	3.40127115672928	1186.8636851398	1192.5817341859	1166.59698551071	5.97999367057327	29.045907774448	16.6194294713988
PBANKA_0512100	53.1201394742442	52.6195109918833	68.2990548106892	10.1834063993364	14.6551224132823	15.1532603938418	12.3121146925978	25.9522905277231	25.5683823282224
PBANKA_0512200	11.8068722201636	12.212848280879	20.4161553877412	34.4088585006395	37.4665529777903	32.2509171366965	3.29358740053367	7.19889660739662	5.09198268129726
PBANKA_0512300	47.0358110136954	48.5700413711839	42.212204534408	25.8118328638187	25.7708150940003	29.3757470322651	7.26468738182103	16.0403140735815	15.1305627455934
PBANKA_0512400	79.1308811296108	68.8510869702057	99.2096164601423	59.7778762620318	62.9908155217828	60.2010868441291	39.5170984337483	65.170959671684	54.615495312951
PBANKA_0512500	50.9023556658113	39.4766165515477	73.1678211929739	102.155189920273	117.715657914637	118.400038065379	13.815276236172	30.9789417755545	21.7785721858599
PBANKA_0512600	37.851467620565	52.9636539541325	48.6438363986698	23.0846652749516	29.6202798242936	26.028411709987	27.071381922213	42.2611501732953	35.9023316053251
PBANKA_0512700	130.691200726481	341.966190877782	165.82175873352	222.16156641814	225.318983622257	276.947018354259	527.283043013899	461.765256491149	455.337031678133
PBANKA_0512800	60.3333077861056	107.845431868061	44.8240420686048	112.231801797724	100.382778711611	126.10805238182	711.706193394398	543.016981709411	518.425062965223
PBANKA_0512900	560.800815548546	715.96227291216	496.064949388674	357.600683874143	396.130624298973	407.543246290372	123.830145472808	231.083486089256	200.438639399863
PBANKA_0513000	0.779446594414503	3.90170175973929	1.85181605723152	81.3203056212887	73.4598839759594	93.447772378011	1.43046456941291	10.5779217686236	5.41915099244231
PBANKA_0513100	4.32520801160113	7.28210461095728	8.52450195768721	2.36370365901404	3.06364091101926	2.76685455383279	6.82647008766787	6.35142511371274	8.66052808683316
PBANKA_0513200	30.9417652105845	24.6412457178956	34.0382511475332	5.02877383979573	6.26476676751535	6.09309655456443	8.81151010822987	11.9069273742957	11.514554287312
PBANKA_0513300	27.2924035136501	15.3406721194638	23.6229268444237	3.34730284466273	3.33307166523964	4.1995231909111	2.94403598572531	5.89368202165241	7.33018858540815
PBANKA_0513400	73.6535394617303	66.5844913808309	68.9844834871922	7.22731320186923	7.46838221424129	8.63225876954958	37.4665568353623	36.9097865331454	50.309121129098
PBANKA_0513500	17.286089482756	21.8556904362659	6.99833917280975	7.02966222163235	7.89943300565567	6.72259775805744	110.266371440558	85.814782179771	80.7877668936741
PBANKA_0513600	1756.85739652639	1752.455348005	1199.23249535925	162.31087842013	267.037186004031	272.953826946559	269.62139382163	689.818825983544	678.773856503703
PBANKA_0513700	0.0406446291773405	0.366221111464021	0.11335758250928	1.30748369568945	0.971645412060748	0.770016221100112	0.0745922843101076	0.556003703807553	0.27388941372387
PBANKA_0513800	84.7815699539956	96.9950699139822	96.2667469924961	28.4466047305406	25.3402908889005	31.2718126156567	31.0791621512075	47.5688663296011	47.5574354533062
PBANKA_0513900	22.2748258468791	50.0907829244558	22.1778597988126	81.9578390189699	69.2992714804339	72.1550983357266	314.369043783441	209.235533175621	257.249520771094
PBANKA_0514000	134.841636434401	185.716274428124	181.992163640391	142.146821820186	151.368396656669	192.8381532222	46.8416941744958	99.0523005275596	81.361162400168
PBANKA_0514100	158.127947288489	140.951609635398	134.785057212832	25.9230648783853	25.9155571096443	26.8763529334843	21.0403476144854	42.1389477019841	42.6205705542252
PBANKA_0514200	2.87570428722346	6.81868831344915	3.58803738542468	16.5145118891452	13.534832087369	19.5504118474119	8.74967494957562	13.3839925585593	16.027188686073
PBANKA_0514300	21.759368049394	20.6632149650598	12.4677397359011	126.742569937471	169.147234188745	138.123247246019	86.7583803016992	111.483350841821	93.9545523176378
PBANKA_0514400	20.2907424213629	24.0358763049082	17.9401869271234	12.7066338987696	11.4325778460759	14.7849989596053	52.0813985093787	48.2489234500549	48.9011382069386
PBANKA_0514500	282.317594265807	259.650768027991	240.469218363019	40.2139579917457	47.2867433869564	45.0109481970338	146.350061816431	156.554757172098	152.986801094333
PBANKA_0514600	74.8923113990281	72.8038744985377	74.8122323736315	5.89775684996112	9.34828555241158	10.6938397334036	8.13222800821142	21.6488730062565	21.2232980519849
PBANKA_0514700	105.549698805392	91.2851897963004	98.2489060538346	3.33908955527537	6.21463205991817	8.32521704502292	10.6940471605924	21.8691480618448	25.7527781842127
PBANKA_0514800	43.4382700227964	70.8802650183039	58.8508484883872	128.036813291938	137.894477404977	141.52868976539	12.0308030556665	28.5981166962586	20.0157731431752
PBANKA_0514900	56.7361037680929	368.954763816603	75.8044401989392	61158.8632941784	57268.2892147777	61898.558950091	573.635231507224	1534.69827409617	986.979334536617
PBANKA_0515000	65.0261862726579	418.410979674354	86.4769291058102	52831.9812829653	59463.4756646359	54697.0840333873	348.113978880669	1483.31732014502	717.353706782693
PBANKA_0515100	33.305679272798	28.3338261195025	33.6350438258208	3.08675923671824	5.08946182345768	3.78529250662657	14.1173833406273	13.7112372337891	20.5067414232829
PBANKA_0515200	8.27257397694419	17.496941025689	11.2527328799942	23.0155856356061	24.2866985644773	25.3459037977954	26.0492605804717	26.8875121830317	32.3577562862534
PBANKA_0515300	29.487560998134	59.8842432892425	42.4440056575738	113.011243070711	108.622198050222	116.36450334844	15.8471954770734	28.7679117029296	24.8050853797459
PBANKA_0515350	4.31749335486698	3.89019963316434	2.47661200014012	28.4325106241506	21.634971682036	26.5004137469254	2.44451419593153	2.33374634719553	2.65295030799421
PBANKA_0515400	50.5062411223961	55.620569877377	52.4407935174792	71.6713412336857	59.2389843292277	70.4886081950524	25.2590819193736	30.9622371306009	33.2984970418411
PBANKA_0515500	207.144651832848	193.80358077105	176.272343762649	39.5449845071851	45.6090108236025	37.0446596901823	85.2339025260384	123.959382403193	127.401077463039
PBANKA_0515600	5.60040206243566	24.5098297546131	14.1995287564256	1.96029561202941	2.25391430867893	2.25478434121181	4.27138975417879	5.75651954994737	8.26198742752004
PBANKA_0515700	12.9040272946256	14.8195851497958	9.8331258482814	11.4029841258816	10.9570130438265	11.1121808437203	4.7557856076451	5.99431994055036	6.97477262892633
PBANKA_0515800	57.3274863314553	49.5179995146553	58.0626624623204	2.0189110206672	3.55519573342437	3.79105398684974	18.9554094544332	23.25713079123	32.6464984983645
PBANKA_0515900	93.7280624740382	136.075875677333	98.6530519599732	48.1792480921496	53.661034416112	50.572488201682	213.715340368225	215.561426224376	185.42368196764
PBANKA_0516000	3.8236511298262	12.9196199623247	4.88772894608935	775.617608079416	838.750511636225	777.077422482395	11.4030851473166	32.2243263695467	15.413707779429
PBANKA_0516100	18.7186992193097	20.9789208821692	23.1249468318931	20.6798731622888	17.611754663054	16.5521668684413	6.72460744916879	11.2933739318833	12.3356946336932
PBANKA_0516200	217.928067664038	269.125951062876	206.578887930086	67.7120695383541	69.3292953029482	80.1782673954126	71.2078034895558	85.1490478241663	98.6815524939605
PBANKA_0516300	263.007361970087	304.967136095409	272.590949815897	49.4666912795203	52.4166575585205	72.1872840503294	272.286322222163	222.138941060918	245.946719927225
PBANKA_0516400	31.1447646715172	22.877874927538	23.7746899101838	42.8006960830778	39.4631157480816	36.4154510330242	24.9751258139228	24.0957762770786	24.7944125911505
PBANKA_0516500	206.526331303075	196.414428852009	175.853055615686	33.3807060820327	31.4415347162332	33.1837963923328	184.543291709338	158.788085576551	170.316279448381
PBANKA_0516600	156.058909085115	184.630785490531	160.75927668988	39.7180981805013	42.5293026972499	44.5321921308895	388.436802155865	324.348604371645	309.023499831061
PBANKA_0516700	22.490503520575	20.4879652365507	23.0973992452404	4.68644148108823	3.94971650282783	5.05084064361988	2.38782552230134	4.86334215292764	6.40178686840484
PBANKA_0516800	111.594675810068	95.729464626652	96.6989398863362	25.8063558746456	26.2242574918466	29.3452073621474	11.5142683037168	29.6875415934828	26.6117321342447
PBANKA_0516900	333.959432653894	244.161493070044	261.980246033488	57.4327339952462	53.3770849074733	59.4783683511648	91.9214426682624	92.7500509010421	126.944176121722
PBANKA_0517000	2753.27235813282	2083.13099532659	2198.07283904551	305.556396290342	389.592677290676	469.222336829509	1225.9762171916	1188.76247942704	1298.24404521006
PBANKA_0517100	161.246165938281	186.965107365354	188.341933727505	20.2198862893042	26.7689627615435	29.8183517282478	306.120063953987	276.48107522263	284.580325938076
PBANKA_0517200	282.204281966283	268.931822108016	346.32484440738	18.9808225503636	34.2059412789092	34.6509656447059	229.396640653296	239.461354666784	238.597596858232
PBANKA_0517300	44.9393136270574	59.4735665197656	64.4423365605601	15.1566238808248	18.1231112688546	20.4388097229673	33.386362205086	41.7086689930045	46.8480566013905
PBANKA_0517400	100.907485672425	144.808121658473	122.051172800924	36.8655050686185	40.15799978608	46.9901934314786	76.1079764234841	84.6503338080101	87.2227846062159
PBANKA_0517500	312.132835265848	313.7375902851	363.688293638592	38.8565692371805	50.540249944348	56.8079109966227	143.208965501217	189.129441806192	165.100857997313
PBANKA_0517600	4.71374364654157	8.79784148917485	4.00658212529974	2485.05544003305	2610.26470978463	2591.97040732599	15.3860809494656	56.9154941535325	27.6802390115594
PBANKA_0517700	179.447731344174	248.051095802692	162.670886119836	95.2791933444954	112.860063352288	119.603717479011	311.555265999646	276.437677793586	250.35652554083
PBANKA_0517800	124.763714528929	101.504075892181	111.990357255438	29.739689673413	24.2027631970521	33.3725226185371	32.5674785577776	37.9153514392738	44.0164202215421
PBANKA_0517900	3.15586808676258	13.6083609319474	2.93389790380992	93.6806930254806	106.180144708999	92.3999606745767	6.41229133420436	10.7927811157537	5.6420664233371
PBANKA_0518000	96.4067488657602	131.92707663898	106.990933578206	163.707610162218	154.846202018743	168.504165809021	52.8021458252431	71.2392450395102	66.5601343149752
PBANKA_0518100	0.424495492710254	1.96023059695483	0.394638306164749	15.1317212475549	12.2620894016214	12.8399532901033	2.43452280177396	2.59238550189307	2.55403674614913
PBANKA_0518200	118.43600560013	102.908248214147	103.092622941232	63.7502300950435	51.4299022871184	68.1232863455231	16.9363433886828	23.5382860945779	30.0163976830653
PBANKA_0518300	31.5737640606876	30.6600314517678	26.1808783270391	17.7791279565879	19.5543639177225	18.7166442833311	6.92682600174737	11.5777842680355	11.0690450203547
PBANKA_0518400	33.9721358873938	46.9007170081589	47.7487328102977	14.6179033004559	11.6237580776156	13.3877820259451	45.5448055950132	38.595923772641	49.8870003568477
PBANKA_0518500	16.1583972151838	60.4768132202897	35.4912669409408	1502.26224445623	1433.49885415412	1547.73729724752	167.9872415831	176.104078141727	158.627655212895
PBANKA_0518600	108.865300655935	78.6272340431678	78.737136002803	32.2670640485003	33.1128740194036	39.4169081977461	10.7406189500779	27.8953098616877	30.5973602188666
PBANKA_0518700	262.828698024473	252.999883046424	315.107767975482	68.1163510827222	72.1229656400687	76.2966239437821	42.2722523518615	92.2375952111824	86.7208830229945
PBANKA_0518800	49.278835558378	37.653812279452	50.797872525478	2.52637410532713	3.71332913437395	4.43707744849839	5.71766380619456	12.1475617339885	15.7745108762677
PBANKA_0518900	28.6588851614837	24.8040486180447	22.3777670063159	6.76393267292832	5.53414775683879	7.55840190251407	3.23384081120996	7.40684671055525	6.65716624008813
PBANKA_0519000	49.802106383752	192.617558773401	93.1072638558273	69.7617321838394	79.5795943396744	82.8367781455242	36.2734868770486	145.65834702675	99.775762726953
PBANKA_0519100	49.669390195558	270.463849807902	126.607995159472	6.0888132159317	35.7733856982818	28.5767375884882	47.1592649824584	188.762045812317	141.785055658273
PBANKA_0519200	4.35619644898664	30.8190866715488	14.5492826796259	6.73311949532159	16.9278934761108	12.1569819863348	13.1023051275371	79.1396076800247	40.4599611015977
PBANKA_0519300	6.83055182334204	43.9752217539115	20.3306267592929	6.70491896595066	8.24255179197152	7.68463328768289	9.19954269683861	39.1842887549919	25.347553179581
PBANKA_0519400	32.1561546991498	223.265292061304	103.617550227521	42.0052922026799	50.0715732574211	56.1142590215683	35.7010148444223	107.34842938513	71.4791174343756
PBANKA_0519500	0.531951464714315	1.07843689643673	0.98907257486479	0.578113903669087	0.235495649227183	0.916169927577464	0.854222101074329	8.05657010621799	5.63298681853611
PBANKA_0519600	100.673619962336	94.4681442448805	90.5174829359998	73.273452185041	62.9050437141551	73.0707700722274	15.5725738167409	33.0241760338442	34.7508480313824
PBANKA_0519700	500.673837178642	469.323306748214	379.436432908352	54.6220386161062	71.8008627342336	74.3098364331069	305.966047691546	317.533789477298	346.865401359674
PBANKA_0519800	126.054145765078	154.329645494399	138.740471534237	71.8579005517917	60.6711492642042	75.9312769815612	39.9850736942972	44.247560499247	54.5049750135365
PBANKA_0519900	207.275456264557	179.458282275671	202.867824681379	51.865532444097	59.9956230530832	58.5063267107035	88.8524361504225	107.021033808641	101.209609869693
PBANKA_0520000	79.7413339193993	72.7456633211975	78.4342962348857	13.0085853469419	14.5877539612095	16.7947347489196	10.1583527759245	18.6763211077607	22.4796932220244
PBANKA_0520100	3.48686329296915	13.010172385408	4.5715045698304	84.3395819577774	74.2925841984963	79.1860422477875	2.29714860373293	6.11525873948673	4.77680307214373
PBANKA_0520200	527.489765839741	487.138833900631	592.242820638212	344.142018288851	274.521645110867	313.945951308639	114.730837087151	173.177532048184	199.592051758832
PBANKA_0520300	24.2838448925304	26.6493526337741	26.1016516729233	3.69107452298072	3.98444798142572	4.3383460662289	25.0881151715347	21.5987033501356	33.7306606865154
PBANKA_0520400	18.9009448099192	48.1508493942525	27.5786402958132	39.9032715957321	31.4436930790124	35.7642200728656	51.603638480386	49.6908453002864	51.0771933253613
PBANKA_0520500	69.5912144200831	79.5404662098304	71.1391296280212	17.1291981909733	18.7290281257808	21.4965259034557	14.7825558508812	25.065230898475	22.4590212565425
PBANKA_0520600	871.963800457607	610.053891409682	794.465547605132	72.7343645482234	104.071303701869	105.09268557222	94.6505717815728	213.881586492978	191.37782853876
PBANKA_0520700	21.155112956086	61.015123581511	23.5878338175009	21.3439403778789	20.0665410837438	21.4653820693591	432.890246786088	344.204250684428	341.026888652998
PBANKA_0520800	64.2591587293754	53.7905568518353	40.9825446631883	17.4213368101323	20.8004091915227	22.4914738035878	26.1222179653997	25.1154815919926	33.7901282417048
PBANKA_0520900	1873.6726959833	2093.47368599516	1954.88236882555	251.237703779685	345.205222347153	371.555577160064	757.089929664668	1093.97501606412	959.227242861468
PBANKA_0521000	81.3399548813969	60.0484486958586	72.6639981065955	4.18964740639668	6.20328458811065	6.47476005269127	30.2004909549868	35.6318090963748	60.6025134657551
PBANKA_0521100	174.004479752335	198.527843810897	173.284676919214	24.8236231111062	27.6647516066712	34.3291977524047	25.2109278208111	70.5357337948981	63.2691177407072
PBANKA_0521200	23.3966291789452	124.816089577687	23.1463588197004	77.2980041876389	66.2894086391271	63.0283555280731	1225.35957048455	904.528668356777	878.229230948746
PBANKA_0521300	50.527987753952	46.8555545283648	52.1289853713355	11.6923794827412	12.4092680635581	11.4833385892183	21.9548271418772	30.0152737955931	29.7895811763421
PBANKA_0521400	73.0116932471451	67.5362714482167	82.8262220380566	8.77339378495161	12.0880436517997	9.89801835806153	31.7404733598074	41.3914617579848	36.3116380186549
PBANKA_0521500	0.701693132011748	0.913247052937833	0.531535527252562	6.57518297404437	4.46401932627455	5.1697491344669	17.8141378777132	9.95442117626343	19.5642973762499
PBANKA_0521600	98.4025975564402	86.5750925018543	103.958694123031	12.5704820904139	14.2599169708621	15.5502699991699	15.1705816464171	30.0434093466223	30.7735446347142
PBANKA_0521700	21.662650299553	26.3585534191725	26.3020353685755	13.5282402035751	16.8181304780668	14.2670116428268	17.5455777687215	22.9905185275776	23.6093463936644
PBANKA_0521800	44.6889225798437	38.543532887602	40.6570180515614	2.7010524792479	5.07820693220722	6.07091736314371	9.21018415744802	11.5587257629896	17.8292888493396
PBANKA_0521900	33.2288318356203	102.115023166866	29.6977782406214	87.5071745520441	93.379377092424	80.5911421709981	742.102060538081	568.433154571459	515.364627928889
PBANKA_0522000	31.7841000166803	41.9744405492709	28.7876364829074	12.5123201923298	12.138385722344	8.86900657627229	68.1573391994839	67.3785469401684	68.2859541365263
PBANKA_0522100	1.28074409828848	6.46885322631191	1.45898028158084	1.01940970414294	0.734687618502737	0.683487724063891	143.742295236691	94.4217715215786	118.985875266557
PBANKA_0522200	1.05947000055601	8.11423909300448	2.46237859784047	1409.0957923262	1317.03296786794	1164.84612188855	62.9490503316691	86.9589792755013	70.6289065052171
PBANKA_0522300	1.25463552697422	10.1742007203307	6.22074593138644	606.49016822497	582.089469604252	273.345626698157	7.29139579131302	29.0135692131607	20.1298422492543
PBANKA_0522400	19.1885433537234	35.4656234259894	25.1574283989893	122.598449861247	125.722961328983	136.598667050276	9.6616637730092	16.0572197468031	14.2093004112384
PBANKA_0522500	66.8413593846718	71.7126439209578	73.5110098477251	25.6867444341901	25.4724602916112	24.0327013929161	20.7873939633097	35.0966844346535	31.8411553497148
PBANKA_0522600	62.7823586029449	53.4878597471297	52.8181443305573	27.7723369672269	29.3828621811814	25.4227206515627	31.7576463533433	40.5304965216586	42.1390975015597
PBANKA_0522700	1152.68456734551	2961.82956057134	1099.5858095137	529.27084171821	508.547893954731	583.157140617503	10818.1032811512	7011.18821265059	5910.92152201546
PBANKA_0522800	3123.66051146589	2555.28176755424	3045.72035768956	428.404457831303	548.682402131635	587.913656618358	563.24978817981	1195.77572451303	1027.57608596309
PBANKA_0522900	37.0425941514693	36.0490213696115	39.903778353268	6.99291666411265	8.85306260138733	7.53973503357403	13.0971771182183	19.679417390471	16.0218451023812
PBANKA_0523000	31.3300414450134	24.3427172790134	25.5383837433168	8.8823071913729	10.6536549598597	6.64714002812006	20.2075826216389	19.9650717724365	26.2263087590285
PBANKA_0523100	151.035442022997	139.823220356963	147.893859313774	25.089551998365	26.0544917900734	27.2305736370858	81.6039590352577	81.6531153591663	97.5046312856976
PBANKA_0523200	30.3267504525967	32.8904939346547	33.8066301817049	5.79224690208888	5.09992051716116	5.73706408797416	3.43873687974588	5.15352653223495	9.68693718719575
PBANKA_0523300	158.796343442711	173.061505655486	159.054267554258	47.0638915765106	47.5990981476044	51.7474963586185	40.4444610299394	66.7235471561463	58.3262179172144
PBANKA_0523400	42.9409677776375	51.4323918500164	47.277669078537	20.6407900447142	20.1012357733202	17.3160790648506	22.2610777628659	30.0426794289997	29.098714004065
PBANKA_0523500	81.7305429000351	78.9019647699115	80.8062201087239	12.5950176046981	9.57201703491439	13.9645798910085	13.0947516252152	23.4510366850842	25.8100181438058
PBANKA_0523600	137.344432188867	194.616314184298	165.428705215501	445.570530738683	477.587755052243	457.907748437777	37.6810818996322	87.956423250507	68.5648874977521
PBANKA_0523700	6.77679009364655	68.1131675851569	17.4806696855702	9.29426605009857	22.902128685879	16.685366507611	163.519951259837	247.614854114603	167.688235433728
PBANKA_0523800	2.45948392986217	21.4788681873648	5.276525566801	0.986923021263655	2.84767506788703	2.60672157965493	74.3027952067136	90.2125465273057	87.6031563409216
PBANKA_0523900	55.2766956811831	283.427673689792	117.391223153568	6104.52652863319	5508.89660786364	6158.15660223433	376.854206387972	504.757041000362	442.081968162265
PBANKA_0524000	42.3164258422245	44.318606632746	35.960253972163	8.87815696840711	9.53836604146953	7.50446422805619	30.6618830585072	36.280794849715	33.8655391488885
PBANKA_0524100	49.6829959305105	41.6382154621953	59.0970863481712	1.509015404526	4.51420243646577	5.51148129213729	8.46100535510726	16.0053703932237	17.7527345979772
PBANKA_0524200	848.594721599189	1026.76333138403	881.531538026887	203.179613787843	206.192291567096	271.7757893096	1831.26209681823	1765.45839792845	1449.45187190656
PBANKA_0524300	1164.73058342815	1273.64646363236	1806.04025293327	159.809247758648	221.170216705884	233.459453249433	841.940552894376	1158.28660523907	1120.98385072276
PBANKA_0524400	114.190900363879	102.106230532032	174.776489412677	8.90330555352744	16.8508231801876	16.72184162268	50.0867917579557	73.5356544242461	84.7239974449467
PBANKA_0524500	14.7256610169023	10.9036456241668	11.6567647384007	0.12676075502469	2.1945385844267	1.00442482885786	2.67574157479377	11.1120582953622	7.579162623022
PBANKA_0524600	95.3523000500409	124.305863590094	108.005019877692	43.594772077198	40.5143872741575	48.3704155190278	328.992806652865	250.86380412914	289.356070345661
PBANKA_0524700	263.770314377909	252.525377293808	286.592180882636	99.3566386584783	111.534753315696	111.017656919931	174.458639321815	190.930506584636	186.356737643712
PBANKA_0524800	8172.89771808224	8287.88051781421	6586.01365315503	831.159343045595	1162.05937151625	1279.10254892024	2140.65323335307	3797.7620721151	3261.78410746986
PBANKA_0524821	0.639948322483496	0.288306955535098	1.18987422177526	0	0	0	0.0978710844471546	0.521086884440923	0
PBANKA_0524841	0	0	0	0	0	0	0	0	0
PBANKA_0600011	0.286343243393516	0	0.177468727772286	0	0	0	0	0.186527197073147	0
PBANKA_0600021	0	0	0	0	0	0	0	0	0
PBANKA_0600031	0.701726883485149	0.409121298806949	0.805869359293244	0.0358881098641329	0.146190805624147	0.0355462033589308	1.09844404128871	0.927670001547555	1.43052593231065
PBANKA_0600041	2.41609148226403	1.72656694909354	2.86578269316164	0.289738868627862	0.258181009932553	0.645701675694339	0.688047833518398	1.6688439198163	2.08527225606954
PBANKA_0600051	55.8422187985368	70.8472206057079	77.2808052245316	13.0091637633646	20.7815852918018	29.2233540783776	96.1118140614922	97.7571821965251	130.485973117997
PBANKA_0600061	20.273808652615	19.7994505101634	33.4397093533891	0.796036675587146	2.6636205428021	2.02745011750939	3.36064332768337	7.28492330791236	5.79209288093771
PBANKA_0600071	0	0	0	0	0	0	0.0164405767560609	0	0
PBANKA_0600081	3.57450364929231	3.22074213954406	4.84991286140007	0.839934486181834	1.19752042904886	1.33109187046209	4.34381025865456	4.6254776210373	5.67306678830049
PBANKA_0600086	6.44894782947136	6.05973865769133	7.02313200079716	1.76215820608235	1.14198324973066	1.11069006437471	31.4481070651414	33.7573677311729	50.6408483622401
PBANKA_0600091	1.33827789543917	2.11020459384637	1.55518648284661	0.290882574688235	1.48114368856044	0	0.614012277163202	0.980740367768811	0.322077475988069
PBANKA_0600096	0.196198148251113	0	0.0911992073274247	0	0	0	0.270051695974556	0.383417016205914	0.377745187887242
PBANKA_0600100	11.8221347623018	11.0013715106015	13.5130532808318	1.51649147169781	4.11830196331439	5.25715342970041	15.9165834956711	20.4520247424959	30.5973602188666
PBANKA_0600200	6.74517878167492	5.52511078774657	7.88594560594567	1.51053169813987	0.90487878079255	0.88008284843655	14.5359015775372	11.7836007745856	21.0541321120175
PBANKA_0600251	5.95321238407663	5.54586649493864	6.84775762447063	7.45675171621428	1.34008238488802	0.608235035252816	43.4243127127087	20.9017047691681	32.6371842334577
PBANKA_0600300	20.005286481087	19.5415585077201	18.9458306233843	1.21914020273746	1.48985629849315	2.33454917942625	17.4993498991512	19.7301885751137	31.4072903423072
PBANKA_0600351	0.0917621075905602	0.144691040357564	0.0746444612842292	0.189477822920341	0.0507790149452333	0.0888975782307436	0.105252916511195	0.268986892639587	0.231881834931865
PBANKA_0600400	147.108841293419	103.04051630425	137.161142977005	52.6536768641745	58.0898550016829	55.3884303217556	27.4905327807612	45.3261088887748	49.7207103556582
PBANKA_0600500	60.6115395666927	68.4780829313872	86.8339852261712	20.0973415239144	18.5628325280894	18.8064215445506	24.8493235002042	36.3751695247868	33.5083141508941
PBANKA_0600600	18.2758575095912	51.8177695020176	25.1162616979728	484.196770769715	349.221281744364	310.741577307208	4567.33032367847	4139.18918205452	6518.00266062406
PBANKA_0600700	4.51753705820837	4.50656456046233	2.54987428405815	4.62901965303359	6.42831397826992	3.19554955069373	1.33243780958004	1.89178345051852	2.64038133868392
PBANKA_0600800	101.377721854151	86.5941099749684	90.0460344120239	97.7007017448115	74.4222056214112	85.6141258152068	24.0512391978856	32.2342864951503	40.4581208581222
PBANKA_0600900	26.3309456020538	97.2866382604171	44.4676605610014	35.2196058568599	30.0730252843987	31.6640003646319	688.822449461689	600.278808269085	654.693516447807
PBANKA_0601000	40.2433426714538	39.9918347542026	32.4441687858	27.1414821081595	23.5976868064969	27.4620150382243	32.3809425565215	29.81174042932	36.8667525131555
PBANKA_0601100	411.721814104961	402.353119295821	349.110565649382	469.348909902435	433.243671766203	458.879543262958	389.684597291285	360.220286725456	427.513116391386
PBANKA_0601200	0.957594209414687	5.41460192684066	1.14611884943684	1.41085657955858	1.22355348185427	1.13570857204883	69.1123822615165	60.0068727636284	57.0657604081982
PBANKA_0601300	134.557357339338	146.851116417578	135.506755260895	84.7275587594102	83.557383593414	82.714605895394	49.2088914197865	79.7625628030479	90.0398089260039
PBANKA_0601500	16.3594632438796	13.3566071081092	15.2398473723488	9.86923021263655	9.51852635148399	10.465220459497	2.29770875776671	3.36013462836758	4.85315272379081
PBANKA_0601600	145.322242226926	149.895080116078	130.173311820972	73.3989236262628	71.4142926134141	69.9138017232234	33.173964060304	55.5057314524476	55.1069190370846
PBANKA_0601700	119.26533756259	97.6005173922709	128.020457100932	13.4910514887834	21.0399255570743	19.0432077664649	16.7151809178214	44.827236621131	36.5147742234587
PBANKA_0601800	171.145153935971	163.01910214	138.326147166599	51.0163284837828	77.6216950631289	69.7799315169165	26.6015758540211	54.264041227648	47.4090966028592
PBANKA_0601900	688.155750361144	1485.95943434599	908.199562841235	129.044840327493	158.496347729633	178.166960798113	2783.66231021562	2451.14157890446	2350.80095870235
PBANKA_0602000	20.924277585572	81.5053105294036	35.8336519724233	44.1237229872371	46.018093754013	44.8097697530576	492.895548410646	412.436407274634	383.924721052323
PBANKA_0602100	220.698046594696	193.007294416039	200.180975587819	118.708769036502	138.925019633355	118.156080615838	78.6649179738841	118.321951177179	115.925209843311
PBANKA_0602200	119.495991408865	88.6691737991214	103.988142324186	31.8852053023642	40.8596273315375	37.8977214272908	35.8961023572333	47.481036074192	60.6063096642934
PBANKA_0602300	54.8500520583056	78.5533022678533	58.6609454895131	26.6141455328221	23.2956757018725	23.8019651249303	96.2500118479352	89.6941149792993	93.5232966099428
PBANKA_0602400	42.0580620337908	34.6794225941828	28.0480312160266	37.2409233804957	28.4989981403382	31.4868547058123	24.3806046772029	20.3506818826246	25.4280796350151
PBANKA_0602500	19.187098909152	19.0748113810726	31.9341136321769	12.0169195763406	10.3272403973021	12.2539829120659	4.01361236219065	8.88964663628978	5.72647842628329
PBANKA_0602600	86.6343754740372	87.3883094251642	103.504325518368	28.4233830123933	32.9660266682452	37.8495973365895	13.832819444091	29.637039875528	33.5696752115565
PBANKA_0602700	1621.35654709366	1260.92130237501	1152.39318378934	260.924191598596	291.990783227478	307.958539453077	506.520200115606	690.788918769878	670.488974507071
PBANKA_0602800	1059.39841474516	1241.32377857608	980.292885032164	2167.20293390948	2522.67792571956	2613.5201913424	1526.66062690005	1569.20667717712	1471.77437431156
PBANKA_0602900	7.69925404130765	52.1184958914939	7.70831561063103	30.3800651762899	29.7148702736038	30.0906338868862	1557.00737456734	1093.16001675747	1386.76358706254
PBANKA_0603000	17.4883496743565	24.0998015078468	18.9295354708986	12.6449512099406	13.2856605189288	12.9216003303988	109.891750854789	85.6487714404351	102.344072071365
PBANKA_0603100	4.89928323956536	3.31080819843774	3.98535264390365	1.0648880383577	1.19290570677893	1.63485139533271	2.97837361803152	3.35102039597307	3.7141304311919
PBANKA_0603200	2309.2522049156	1804.40170854677	2255.35639720721	92.6245531808186	194.733823596597	198.183248986543	428.121955351663	781.21217051955	747.368854234908
PBANKA_0603300	7.62818400400327	24.5472779284169	9.20226058850094	1294.44823468941	1222.79837456262	1128.37157018523	7.66638186058055	32.7427177067959	17.9213109853361
PBANKA_0603400	79.1944966970797	69.4411569045239	92.2033136502403	17.7448099074027	20.423931197106	16.6603509656206	9.46174437133596	26.4865500659972	23.638763246014
PBANKA_0603500	22.9836637217392	27.7146686288578	36.5385211292456	1.70854415509084	3.93379022660675	3.53168730146796	3.52809473773211	9.26694191588003	9.45886135798295
PBANKA_0603600	356.192062996847	284.728136963084	276.193407685048	32.8865588573145	44.8872223632324	53.6101376113329	44.3509694413751	85.7269748465685	96.5966248231987
PBANKA_0603650	1.18819065482917	5.3529889563526	3.86616452745045	83.4180542458738	93.3674222368239	92.0879212251927	6.54181304641168	27.8640254020298	18.8731380789271
PBANKA_0603700	26.0313217331183	53.5189898122574	34.6292881542451	31.8018452885019	30.8158311312258	30.9209077876262	330.763227480438	318.577902420106	374.044652449342
PBANKA_0603800	112.718870162248	87.9821679702366	113.624810349834	2.46900329718193	6.57607438357418	6.86615838764777	11.8767065466748	29.7760864234964	31.3333791932036
PBANKA_0603900	2.0910592116237	11.7568541657155	5.05435606925148	1.96345737914559	2.14765834841264	1.94475149429519	2.30254603936201	12.913081508956	8.69609185167787
PBANKA_0604000	42.6001818134014	60.3545510060878	61.1257922974368	5.03183438900992	6.80441831849109	5.31070888989399	8.44495990158045	14.4622609456058	16.4403726549134
PBANKA_0604100	58.7406815164147	59.2454812086071	40.4900214669288	16.1452728400959	13.4156806380696	14.7776838110482	45.5914326640858	37.736395821171	45.9978053844602
PBANKA_0604200	112.852636422861	97.729464285334	109.02043973835	36.1183354745821	33.403219926574	36.6192962905212	75.5903879291525	74.5522491399559	93.4977654029345
PBANKA_0604300	1293.92975143434	2346.36626937823	1287.63802641393	157.621445909613	174.97184444136	195.56318316248	5882.1958772288	4758.1611534519	3913.13429844429
PBANKA_0604400	33.1325163810243	40.7881537295412	31.339363972515	59.8733299566617	55.2601245259276	48.0229207379155	271.416684546937	188.317010314154	265.826156810577
PBANKA_0604500	207.866610837565	193.287686816922	215.34560802412	26.1575994757173	37.5471559866504	34.1860314184811	59.4128038518645	98.5452828844257	84.4703282333655
PBANKA_0604600	33.4911744421286	55.6167794610026	53.5803506660529	120.123592149919	105.369546907921	111.069006437471	78.6451317576235	66.7469208237543	82.0885699989541
PBANKA_0604700	130.178442642575	144.988267544192	143.354318369326	42.5907769836421	40.0299856951202	47.7855941062485	114.737211660002	100.550163447981	126.428696349904
PBANKA_0604800	467.425349921331	352.290550788009	423.858854191554	57.0880612429443	76.1893275563708	70.5841651061205	84.5675926551856	163.199010010255	142.479284302109
PBANKA_0604900	2.57917000539069	6.54395876412245	2.71984975522467	2.16429788110786	2.20407575132571	2.12157880685682	1.75440932241524	7.5353749559629	3.84165483571559
PBANKA_0605000	3.96247400738455	10.4070908635508	7.99456605771016	3.66496612670853	4.03091094022018	3.84785294185137	0.928347474756034	3.95417867111033	2.11016277371494
PBANKA_0605100	1.52205549375652	15.0049558041309	2.37220698721532	172.769910082961	186.92450573207	160.792499917996	26.3311814210234	36.437037090791	31.8471115517499
PBANKA_0605200	124.141273904812	110.72744237612	123.451402951647	5.44126335211467	10.3700890037326	11.5872623804492	16.2031017584734	37.1720370521658	33.1363816716277
PBANKA_0605300	213.433927437592	225.611367394413	230.776412774351	94.522743625678	118.184358699804	111.126662690812	77.4922762006988	134.699747798015	101.57612026147
PBANKA_0605400	72.7565239319879	51.0677515015222	61.8863293616542	6.68429279298334	6.43358136107742	6.21691562581418	13.5933986433918	16.169679563976	24.1439346859788
PBANKA_0605500	4.31458371267153	25.0100848275198	5.70469611807384	30.551445080566	26.0194276631424	26.2146547999234	256.683526047128	219.880116741652	214.181521532066
PBANKA_0605600	44.8417237897667	87.8618983225711	53.2641271761439	56.0213394979115	72.4253616196296	58.0114038817751	508.364952625848	478.973499639612	415.872432377383
PBANKA_0605700	187.800469134091	159.619609270569	150.780066120556	31.2108143272719	32.6772627228721	33.1017252370774	122.177144706215	127.69538291	120.836275382123
PBANKA_0605800	9.44932703198603	35.8626147512758	8.25229584141129	1942.33563543399	2289.62130068826	2048.10819032833	19.9692281131456	72.4658160629177	41.0721321856858
PBANKA_0605900	6.59158892391381	14.4819641566323	6.5476885442576	78.7407560487741	73.7920933701261	81.4896712003489	11.5999478498162	14.9107827694396	18.4279555863628
PBANKA_0606000	133.28249675503	118.66778004069	112.153862765728	39.6950253856321	39.8026679621987	56.253339724487	16.2747176778478	30.5420250809772	35.3306535123929
PBANKA_0606100	29.3480923511683	37.2091341834641	35.4258993893691	11.9007067965515	16.1763594453179	17.5311539814201	5.42863044316736	12.9214333125745	10.6085737985121
PBANKA_0606200	22.2745714402611	75.3400731387891	25.0087400449134	4694.3272824242	4687.38062117858	4663.76918998488	34.8257502485355	143.648063570235	76.3696915435862
PBANKA_0606300	19.9641625955112	38.7691135536109	14.9082785855647	29.9523304231128	29.1627452330392	28.7980669752354	494.988224944057	422.858107434198	463.539600050448
PBANKA_0606400	40.9220287714759	26.0610267340026	34.2763100819393	27.0120830919862	18.7846048301678	22.5122992422949	16.9160382358462	13.2767727286703	23.7894475701688
PBANKA_0606500	49.4143429946826	46.7612859495755	43.1685747933907	20.5094940356353	25.9431574199414	24.3769197722418	53.546187842455	54.1067309666205	72.4296886430983
PBANKA_0606600	13.3792678475065	12.7029873421542	14.9810011335033	4.49823309878192	5.73597763345024	4.83836218574477	3.04034880477325	7.05440813352364	5.88685218763175
PBANKA_0606700	2.76627274476253	2.24830258003583	2.28499466474111	2.81132320788071	1.96934188758315	2.30971934145549	2.70988658636273	1.96330706769362	2.62700064213733
PBANKA_0606800	395.402200207507	320.066656343373	376.883305390224	95.9363661424595	102.124391557787	111.375868247709	92.9996897156151	161.729638005649	135.090231909713
PBANKA_0606900	16.576598219435	14.5564761649735	16.2526778227244	9.94378900947158	8.18702419236754	8.37985843797617	4.31008949360584	5.47455469262599	6.36684632784898
PBANKA_0607000	2.69762382071756	8.33084095791015	3.98430048274802	35.4454652784028	31.3006922548279	30.9862653483005	22.8972785013991	20.4494324002719	27.8329169958068
PBANKA_0607100	195.723142207979	217.803259864857	216.948514357102	81.8107241310662	93.3120523793076	99.758548874031	133.931427956223	151.197473364358	184.791951848155
PBANKA_0607200	28.9235310151791	20.8345021417439	22.3091500964346	3.79965363186507	3.16594463429794	3.21604274889927	38.4985697781327	32.9978269572215	48.8792829496394
PBANKA_0607300	52.8657573158796	67.69686214383	68.5793307113806	23.9181072995061	22.1953984154673	21.9273884742837	79.3567505784486	62.3592034594696	72.7767720460047
PBANKA_0607400	65.6931683132809	106.773093445392	83.7699097381972	37.0285655886916	33.4858566346164	36.7536618741673	349.75881774489	200.234491752799	316.571692108003
PBANKA_0607500	120.821678209103	104.881360773622	89.0370009550261	5.67317339375399	10.4366681101212	11.9632983755024	12.7478707874612	33.9362147125301	26.949992775558
PBANKA_0607600	750.279718742371	717.275965156036	657.116226183335	223.098928843454	328.66442564414	308.358422459363	85.6237303934006	261.27583222685	209.690165903609
PBANKA_0607700	104.182630479015	150.850786020468	134.1868189619	142.771176280226	147.96376417354	141.60821929637	115.51812643595	145.7107453261	140.713560526157
PBANKA_0607800	15.6933993832359	42.0627835335894	23.1309689534639	41.2348774821721	40.145936821028	41.440763612811	220.428009016132	180.711628806901	195.297213271984
PBANKA_0607900	3.50559926654562	9.80687819199009	4.65575785305971	8.59203571453065	6.65114418970155	5.75012113159175	85.7811269566238	56.2414766922885	79.0003271197207
PBANKA_0608000	0.579209111921281	1.95707227219725	0.942322561360361	58.7927354261665	59.2322519279432	60.352433110735	9.83258840195287	8.48932436793049	9.54860671978297
PBANKA_0608100	114.532360404934	156.894491184717	116.920528594011	63.6054871290266	64.2892971715673	69.6062076981132	144.319351179782	143.63759969614	176.594247125269
PBANKA_0608200	80.7083167962824	66.7231856431228	54.610658326975	23.5828097855881	20.3327683319658	22.211724454913	9.62006146288419	14.471483088107	19.8642548017773
PBANKA_0608300	34.9262543909529	36.2246057473428	34.1175194316755	12.6786460627736	9.87992298212115	11.1702479858217	72.41492702247	54.2804781916152	57.0840484691656
PBANKA_0608400	55.086226128616	64.7515439783315	61.956622784373	11.2642357734843	14.1121285751697	14.2872804468477	82.2794457623827	79.6000711005322	85.690554278644
PBANKA_0608500	27.9905138856572	30.7632821780322	21.9231126775474	63.1121353984861	59.3699724969419	54.3879844426067	36.5040202197349	34.1624561439469	39.5791659605339
PBANKA_0608600	4.50426103093527	5.69496847939273	4.82907619873628	2145.93383589901	2035.98180703082	1775.23995706292	7.26639672002852	39.6816893183716	23.1840569429812
PBANKA_0608700	77.2128894344607	67.4017008438519	78.7961151308949	8.93215178840641	10.517616293515	9.3999959993617	28.2817776147899	36.8603176943413	34.3061311544868
PBANKA_0608800	2.24561576204806	1.86772766846651	1.17765932940196	11.8645311034522	9.73744645975694	10.5614724871345	3.75137029842916	3.6007858913251	4.4344000317198
PBANKA_0608900	62.6517034930872	56.252998882095	50.985721555285	7.90449072624547	7.79009829277462	8.68155543397186	26.7435278158886	22.2806414192461	34.2676318022139
PBANKA_0609000	37.1839793743529	29.562313204115	33.4883489306303	14.2626294685844	13.6774860186635	14.2444721159208	6.39761179108755	10.0851043553001	12.633748735532
PBANKA_0609100	77.9932915793924	70.7395202979878	91.9540561511502	21.0678541701547	23.4995472570491	21.3350135442526	38.613237882885	49.7704780651907	49.452656558869
PBANKA_0609200	29.2051269890111	34.7304506070548	30.1317381051531	27.270241377022	23.8217276576804	24.1893472901531	13.6233973995585	17.6397052258418	18.3181564468214
PBANKA_0609300	35.0817880978811	39.7651452239955	32.875200352625	19.1545854369758	20.3142290000574	21.7514515918226	4.69997256305387	11.5177455994041	11.9552599530671
PBANKA_0609500	1.34745561167971	2.76743521948591	0.921089251062519	1110.28101545761	1067.89444198289	1031.84002219552	15.6919565284367	32.3733998371567	25.4469317530973
PBANKA_0609600	0	0.61193356659159	0.12627582553028	11.6912419442002	9.98189571307611	11.3459227729852	1.12175319866354	0.530885099362035	1.56909539583931
PBANKA_0609700	34.6297839024712	27.2972943721882	26.6588096129836	4.70079863296105	4.41894935182081	4.97646847025031	14.843915949808	12.7050456733687	18.5859998023694
PBANKA_0609800	8.84969059287961	17.3515562611653	13.7024126679828	15.4153505635025	13.9605053155099	17.4957018963898	5.08968019942634	5.87642962190887	7.31936852294456
PBANKA_0609900	563.586358832355	737.382932784654	654.392126879749	149.739491242458	149.974829830699	166.337447140785	832.28615374012	794.851529498484	741.177518472463
PBANKA_0610000	69.7660995366133	64.3650083348032	78.5991248430677	33.5060365719011	30.3930684892602	29.7655020376847	24.1345200692461	34.7835917102005	40.6179956905454
PBANKA_0610100	44.2183447380623	52.2004894365887	47.247616074219	17.0942380479245	20.8532979907746	17.4086013813097	34.8228375823406	44.5489348190227	41.4336937507936
PBANKA_0610200	65.9970245405641	220.542792367409	125.51317943775	114.358242258361	105.37390895242	124.952632242155	1214.96364758754	935.222299228711	921.266762953568
PBANKA_0610300	343.682855397756	698.15660247278	402.245602948096	134.084219862812	123.945967711838	141.255975687083	390.945621297705	456.669670667306	492.617499523752
PBANKA_0610400	313.157475716924	229.338109442406	319.076766947494	45.1618089837461	48.7626629094516	54.5944923471064	115.626983760969	124.747153075108	148.560123393546
PBANKA_0610500	294.437782244073	286.812349327797	314.596429813648	71.4905432318349	77.8447857012561	77.4818809833252	167.883481204958	211.371506128084	209.158074331954
PBANKA_0610600	37.9970413779655	43.9594942874462	49.0043740706029	44.9192124081318	43.0811670401036	45.279719291043	21.9041931179362	29.7787215919926	34.5636846916826
PBANKA_0610700	7.91305394606149	43.1359842435044	9.68603697407785	10.2050297468424	7.94040516854807	8.97209771918573	460.598379779873	323.067814231893	327.810722344869
PBANKA_0610800	221.582022144812	187.76138973297	185.345695535707	31.0497556547165	40.8077385509084	33.4866642229522	54.0325938513149	87.1656963419248	76.9055678401306
PBANKA_0610900	1060.39236267414	769.870020519664	910.234181729715	69.7673300019889	102.634545007306	111.993959255786	348.957624459545	408.268753959853	452.696943661725
PBANKA_0611000	147.753113591054	110.529094672277	134.006636340853	34.0568463121469	24.0345586651807	31.5131503399905	51.0791834894144	54.2234561891639	72.772099980007
PBANKA_0611100	56.2076716084452	51.5492836496755	62.5184966104337	8.37741815102117	9.77554834449889	9.07550697337754	19.4641891860735	22.9820159513825	30.2108672476809
PBANKA_0611200	12.3894306075949	7.09441669333725	6.7816328596262	1.96305999857907	1.69157940387504	1.59537058426968	1.54062279014993	1.52738253996782	3.28824089783812
PBANKA_0611300	35.1785184650636	41.0114311668131	42.8884194614155	101.81596139755	91.1190969180895	83.1746647721933	16.706499094659	20.3527430689887	20.2001989794459
PBANKA_0611400	29.5666046666793	30.9695308748051	31.5671209781292	5.34200774881664	6.46278103642214	6.28568473931326	41.9255258000499	41.5745535261299	54.2569468997344
PBANKA_0611500	6.41794327259891	15.4207258781081	5.39829154141948	8.63557643605698	8.6589938715841	10.1323769093798	122.271098654326	143.936222564532	133.127937490742
PBANKA_0611600	91.9040250482312	282.399836136391	132.968444283385	1838.69345218143	1842.02225232014	1768.37163916793	1682.31761196361	1256.33457929026	1231.07468550414
PBANKA_0611700	22.1353553687595	103.303127948755	65.9565695850125	12.9944864466381	16.7510298111002	16.943690267757	212.839315241661	210.927286040278	199.247095710953
PBANKA_0611800	150.428088291125	211.215903537308	192.44286959154	69.5460804060605	71.7641761243173	76.5193133249785	199.288601667479	209.221400460071	192.180276266634
PBANKA_0611900	72.3088275379477	127.298092123782	100.612789507761	127.115685138759	125.230698867785	117.282920672624	87.7884053274088	105.282478479982	73.5866513263742
PBANKA_0612000	35.0812058275393	22.9345591156924	23.4181400259351	4.35720371213498	3.38634926305727	2.6121297157123	3.14649444936329	4.51032050184135	10.4107200744691
PBANKA_0612100	32.8736259037769	26.5058373375991	29.6882525980766	8.91730446163047	10.0458658214655	9.05881967397811	5.92964574990941	7.78254964809451	12.2968114354783
PBANKA_0612200	20.918608956665	42.7289944345021	28.7225056252893	20.1956611859224	19.1282845849311	20.0907027818532	114.449289209971	82.2062007413884	100.687798803299
PBANKA_0612300	56.6237748196321	60.3367965887559	58.3166926508964	13.7671614730896	14.5607270895815	12.5188351493512	149.259160904525	120.051411964978	130.470376347436
PBANKA_0612400	7.79995836806401	38.3776835994827	9.20676115442557	4158.3094402579	3846.85552071863	3801.06366665312	44.9814784478796	127.224320716554	75.4528653191352
PBANKA_0612500	54.5097315286067	68.589185744985	68.8481055956195	2.3488767906075	5.0655114148767	5.33726243434346	34.2695602191712	43.1689218546238	40.3885154889039
PBANKA_0612600	15.2681885410706	11.0057010546828	10.6838740815392	2.94037809227725	3.02349166177213	3.02546662679991	18.9516031104789	15.8171401943706	21.1463161016754
PBANKA_0612700	12.7885520269135	15.5245691500145	14.2768213652568	10.0486707619572	9.94909649386557	8.2019572935607	15.3192962080112	18.9791423021927	15.3501908168725
PBANKA_0612800	29.8109260223562	32.1942767014193	27.7389427951357	9.43538150194683	8.54639789422709	9.57510942660998	32.0038446142196	30.6399088051263	37.3996257037656
PBANKA_0612900	4.47331778012537	10.3947115178358	4.15868385413057	285.754422630769	323.734124580391	272.894785816763	21.1720529644052	26.9158745376552	26.7443593024167
PBANKA_0613000	7.19446079601494	7.47795680357729	7.19006588148728	1.63077660102095	1.25124911442656	0.929316262431546	5.91799626069383	5.3225844804268	7.54421573706897
PBANKA_0613100	8.28098118465589	9.91482157647191	8.46999306649068	2.22453576291356	2.8317759397824	1.88326240858126	6.43276800299685	7.69451320175431	8.08828777066585
PBANKA_0613200	18.9961112380393	56.5400849906773	36.7715203944176	9.85768725332353	9.74263404030866	11.2523481521771	220.993252088989	156.954782560335	161.521854208017
PBANKA_0613300	82.4445586692211	116.434047802448	98.0740959701711	29.2370294726717	27.2394761410672	31.9671619672949	117.552884818726	120.860653311479	131.638719231704
PBANKA_0613400	158.455820258596	124.435080414909	109.899844787827	9.85768725332353	14.0708650413242	14.9657831042469	26.0102422964967	43.5884607897249	44.7329827761207
PBANKA_0613500	99.843531574137	91.3630117824865	96.8357148585523	50.4618031741765	53.224576460661	55.4849188408615	13.4732313535132	30.2128441193997	31.8445352277878
PBANKA_0613600	28.0410622901651	37.8416786161956	41.9341600734029	5.35026532086245	7.41458756668579	6.77435428485172	4.13324631683213	12.0259780292609	9.6494668953711
PBANKA_0613700	206.854359027476	196.785133259662	201.664814116759	156.36274876998	167.755134784565	161.264478265679	155.129372078962	168.344525902457	161.917922455516
PBANKA_0613800	58.0742686828211	54.1446468889821	63.5409102239614	3.99395410167635	8.29961180171855	7.16339309096578	16.7189426933623	35.6970977285383	29.5814322428495
PBANKA_0613900	24.7279049245686	22.8995398880353	51.782515739262	2.22590889668109	4.42306170257734	4.40940526538879	4.69858117789916	15.4978815155609	12.3832145483036
PBANKA_0614000	851.535188964631	819.216289222749	799.537929184391	49.7870728305114	74.7312748750076	82.9117048576882	221.999407558474	269.007459748028	302.268702621454
PBANKA_0614100	317.475665683853	373.617094140369	311.278618609764	35.5746045365842	39.139647586212	45.1457211510926	114.315676544264	158.496661733672	135.226264415566
PBANKA_0614200	62.6254513040523	59.8859968952799	68.2371018215112	8.72339585744061	8.8837241150733	12.0036215113983	31.3900767965001	31.7805591631864	48.8131615356071
PBANKA_0614300	21.1695225251811	46.4233698908898	39.0839079507136	1.91829690436988	3.22072333028433	3.13246748924762	13.9535153980099	21.5591144009217	20.1494811197414
PBANKA_0614400	28.0918521928646	21.6798643724031	29.7201707239835	9.04185815415221	7.70968984839252	8.18732639418239	15.613327677042	15.9342618642012	20.5265930606724
PBANKA_0614500	542.849171626351	462.319540862182	572.863372085397	49.707220461206	64.6916600070635	78.189726406814	100.567910243598	171.001651319202	186.849123531676
PBANKA_0614600	122.30598972984	106.545631859512	96.6390044234532	9.91122693694564	12.0607414639921	11.14789441512	15.4249588776713	26.7144931990522	21.4832529196297
PBANKA_0614700	76.4937340401439	120.758970031184	72.3939307765097	53.3333200690879	50.3736968479405	60.7626800217563	532.660767208054	490.593574745953	540.553363866643
PBANKA_0614800	47.6761500250204	50.2726280305069	47.3488703873902	32.7277942617601	25.3614627732782	27.3375999880799	25.6867967395172	28.6994565853311	37.4909823404667
PBANKA_0614900	45.2971006225743	52.9897825939778	55.558338662652	60.0663807672083	57.2945402880265	59.0843883795737	9.08149894965933	23.7110133824346	15.9399421499485
PBANKA_0615000	67.8948314492438	74.2951426655446	91.1209001546409	23.6551496929058	24.6055964596978	26.7973707939919	37.6403992158882	49.0241814726321	56.9495369518695
PBANKA_0615100	37.5461298442656	41.9110079055598	63.9786439193286	1.97961752218382	5.14286002972374	4.24163906163148	7.37667527425235	19.5239980620643	15.4776120405378
PBANKA_0615200	83.2154603461289	384.697762670231	111.603004275658	72.4539554892161	61.2840700476576	67.5727278295047	2249.44384336916	1472.46702620095	1535.24713098181
PBANKA_0615300	21.8596769502475	46.2307067651852	18.5432184204721	884.45221385588	885.402003712547	858.514442539423	202.671042199354	179.463811821124	163.820764355503
PBANKA_0615400	321.333107989865	288.411469043498	339.175456471254	34.3236021324395	41.5051214626769	46.1273218075809	59.0915353515722	96.177695221574	92.5327988741887
PBANKA_0615500	0.0763429143715299	0.802519761470796	0.615101779444536	79.0075732987273	67.7294160355812	72.4038310979893	1.05080163525728	2.7600499541292	1.91080392079391
PBANKA_0615600	103.095526272202	72.4932565890642	75.2082409790531	41.6110560148565	36.1076026350453	39.3094823827545	26.7294787709387	38.4066423217121	37.341557946923
PBANKA_0615700	3.6990638305127	9.52434383622577	3.48391394757314	3.68977620216439	3.51637617794615	3.1228524524266	58.6589319317899	43.4913207913936	44.7712230859682
PBANKA_0615800	13.3242258922184	37.6951077020419	20.8655768852416	12.326696653048	11.0184551646348	10.4046066469987	176.667225986344	119.853631241686	146.697966372913
PBANKA_0615900	0.050152426061823	0.124269585830907	0.0466249201957958	0.0545046244484859	0.0555063709716929	0.0431882865268272	0.540742567560887	0.624810924633779	0.748337804169518
PBANKA_0616000	58.6783384923329	99.7941260397565	96.37371004471	49.1032161656409	48.7068405276606	61.6890687677568	66.1834387211489	70.9527935297359	96.0286382253659
PBANKA_0616100	471.742958142308	463.792823947519	394.550810698185	74.6113804075323	90.0535362644746	90.8991254000195	210.452707997687	291.279889227337	283.267140131507
PBANKA_0616200	6.7321523934112	18.9760197544104	5.78785897224357	2.09778951473849	1.76710020200322	2.07780384582616	56.4997754475877	39.0902092539156	48.8640129455939
PBANKA_0616300	62.7444220631659	60.4315456272294	65.096142629735	6.38622326502357	5.89578362422654	8.21708454752994	6.99218084523322	13.8849959194915	20.3541834717298
PBANKA_0616400	8.86730326552313	12.7628057345211	6.85183609833869	100.623238472316	97.9862413384965	110.176487635741	13.5260675548995	15.0782909199239	12.6380400904014
PBANKA_0616500	128.207774224587	149.949851315536	155.378856241259	131.027892351139	149.087929595154	144.54124714154	45.0591874744063	76.5950880857646	64.2888355160455
PBANKA_0616600	195.704346170121	263.055801395816	200.033677105467	188.779522629129	223.394744981922	220.194750964559	99.2940640345099	129.984830578348	128.577671032091
PBANKA_0616700	48.4426476138471	79.3774249839591	38.6696368869866	559.42985714639	462.031105472676	564.749163841734	64.8019870327627	82.3853443985858	76.5425924446245
PBANKA_0616800	104.894546412665	71.9755450516993	79.2853294218566	12.3223766186915	15.2201409939268	12.2351915204002	14.2286840607521	27.2175297795443	23.5052568568776
PBANKA_0616900	18.1081673473108	13.1980517422734	13.2428593942024	9.58220562032274	8.6250940074336	9.73584267837561	15.3548856932647	11.9039403823393	17.8655727452443
PBANKA_0617000	2.09401129521658	18.800326978117	3.96298108452442	86.7377616240942	69.4604114275249	79.3424714221556	55.0371710553698	50.9331164327936	68.9700496227628
PBANKA_0617100	2876.27838426809	2180.80462438761	2817.13093514314	492.485931553337	566.716219595401	586.107864142757	428.43235959991	990.42564860377	850.39559780712
PBANKA_0617200	3117.37531685339	2461.87259233535	3101.95467364477	309.378912317868	467.193504488024	479.580102796079	459.463607255493	1130.42172075787	905.947926480354
PBANKA_0617300	74.9150592685243	71.4510016780493	65.5102590046157	5.04471808029292	6.33617046485591	8.16120640607987	27.0358448408118	33.513602560538	39.100074924718
PBANKA_0617400	29.5673740960166	29.5626337531392	28.810342234275	1.19855328744719	2.17751762957341	2.59270208469148	7.52921369706716	10.8946574858149	12.6551191467345
PBANKA_0617500	174.079070860588	157.291403956702	177.594321025786	48.1820880124615	60.9015902301415	64.5664883576066	25.2768387432185	63.2284153340183	58.8410773439742
PBANKA_0617600	54.960006278843	70.4029568363624	67.5102132241261	43.1778821802849	47.2937408333395	44.9523705741534	11.8485181608837	26.2041567013229	20.1857584777245
PBANKA_0617700	174.41853232294	185.321804856272	197.804297281069	29.9176334049181	40.0031204480621	49.0860753656508	29.1655831652521	73.6635981466023	57.6545299991866
PBANKA_0617800	11.3289861445593	19.2813602210008	12.2875130030851	189.606478263366	201.171575442298	206.227809725076	10.9731897057384	16.9121070019539	12.4207105838963
PBANKA_0617900	112.891696705587	85.2169729710083	84.5917135380072	40.3976478155056	37.4937074576747	41.6399930384207	17.4726740608903	33.7079667052248	38.2000579561764
PBANKA_0618000	82.0310228371675	69.9116101784815	70.6123274380722	33.7295456090696	40.9710482085615	28.1755935447996	12.652716226102	28.544833007977	23.3979813438392
PBANKA_0618100	225.869987352579	252.01872006508	206.588325255415	70.6720876673395	84.425190247945	86.7705513057475	136.023315528154	165.327785826219	140.227050875401
PBANKA_0618200	84.923401296524	85.4075391599128	78.0100036536501	20.3109478533614	26.6590411215907	21.2596705983907	64.6298368732346	72.8708340377831	69.4306296046268
PBANKA_0618300	109.227592443109	89.4044259575591	105.894779090885	15.9911588013888	19.9991990435064	25.2865225315765	14.0646213233449	38.308614873	37.1206552909092
PBANKA_0618400	248.522912693239	340.639738690067	287.318748954048	78.5967640250573	83.8595273317108	94.352841900776	300.449474817923	335.069864509155	335.802184512586
PBANKA_0618500	13.6573277392473	14.6501641742778	13.1481179184337	14.828972618752	12.8087310442763	14.1409285222996	6.21467968738626	6.56900128822823	9.14445195730325
PBANKA_0618600	1078.10051115901	1006.35171682382	1140.74905448769	57.8437255513512	81.9210532490652	96.2609261300537	286.218180553915	421.372051513552	430.178140704235
PBANKA_0618700	10.6304929109843	16.0930258641067	19.4328256910653	6.34831565029054	5.76778702144369	5.30150807754144	1.74073863486302	5.35099896603591	6.23662409866537
PBANKA_0618800	18.0992791761652	22.4913400884527	35.0702406359097	3.38444813857587	4.01517108502432	4.21617467618429	3.60887266438725	8.66609596856321	7.68797308529603
PBANKA_0618900	520.218521954427	490.782634157309	504.940149284596	30.8129594603378	48.5631625320037	51.5923257778606	65.1708827365146	143.328406106744	135.792709289926
PBANKA_0619000	4.32097568854216	16.8087351915064	10.0812676711586	19.1450165170623	19.6072446196752	19.0341787502646	11.2087339223322	13.1128619542423	14.6787335951948
PBANKA_0619100	3487.61224644568	2435.00604818125	3162.45177458034	373.411182096577	524.157762359891	540.954882891774	866.591737740875	1535.319707355	1258.57141700271
PBANKA_0619200	23.5732075123712	169.504068111954	31.518446052358	439.320558557006	384.838158880216	419.397064151668	1402.13541066949	1159.84126673559	1172.13387438441
PBANKA_0619300	1217.48238349608	1110.35520496206	982.418706864122	151.591376066097	166.706248680069	187.423281577189	181.382150541996	351.681042035956	343.273241312618
PBANKA_0619400	266.342711532182	307.048124129924	256.212051572768	415.906850935565	487.671246622096	436.889836397735	375.460735177992	395.48251876652	370.654097841207
PBANKA_0619500	33.0726446119511	47.472813771473	33.8077926406205	78.66932335262	86.8337166964599	72.2484589171926	99.4520110634947	78.201527372917	95.3755552768274
PBANKA_0619600	17.044841200655	21.3675787148914	21.2045245057557	10.452179561984	11.0817175454988	8.72171222830139	7.0269410216799	8.44808736484792	8.7194549846511
PBANKA_0619700	1.34134734015348	12.2436117129199	4.55427087453796	2.12958068441479	3.51126173508273	3.46526565955962	6.58232427399267	17.8362781869147	11.2283890711437
PBANKA_0619800	59.4660456335022	46.1884647955187	56.0744342261567	18.1231523828225	17.8912528728118	17.7411576726228	28.1060304307592	28.8002628712224	37.6762905945508
PBANKA_0619900	359.62821795523	299.759229795914	356.757410860724	49.1657996481295	63.2117541196542	70.1631531782754	64.9933553784044	123.12357290458	118.661843691442
PBANKA_0620000	61.9201355880512	84.1123085065693	80.5471399115815	20.2648193699471	20.8457259871469	20.7813637044712	14.4747709042362	36.693008450906	22.0980934914036
PBANKA_0620100	94.0893556785172	102.747698370904	115.014279805091	44.6991161749811	42.8648868808551	42.1434374591562	78.5152950773177	84.4806072313438	81.0526098513022
PBANKA_0620200	349.227798933275	499.741666492688	405.923111854001	973.056752814901	1039.13338330179	993.894062292805	680.287227329505	757.008971371551	668.934787784971
PBANKA_0620300	7.78853622030364	13.1582255562235	7.02776161978252	1811.73460052645	1765.57665131138	1778.19978373871	31.6354613792464	58.8120252371633	51.4917737737322
PBANKA_0620400	20.9509340945963	62.2495815419447	25.2730304961632	1425.85306823827	1529.96904256404	1507.22988623244	175.743739072934	188.138168299316	173.155479052107
PBANKA_0620500	94.6901312996934	86.4268743729679	96.2086495013382	6.00378171268724	8.20800460743909	8.14600493642164	24.565059630257	37.8042331246599	38.9752088502229
PBANKA_0620600	1.26016255572741	11.6067892701178	2.86373546180565	111.874463361922	88.5162787621626	105.503323846166	58.5881318209469	47.5428654786606	52.837732184122
PBANKA_0620700	2.49287058954355	14.3593553894988	2.97968502595821	93.7383355882578	87.0265266421393	89.4718848075676	30.0642425905119	25.1412014912164	29.0546361742179
PBANKA_0620800	1.24866107208387	8.64268743729679	0.94977460202418	62.7189580013053	53.3687809781652	60.5574006973585	17.4472685006419	16.5821012776626	14.0420028147298
PBANKA_0620900	98.1542821530252	80.7386128598361	87.7247043120226	19.7103379527171	18.7945659501213	18.5963935310823	46.176675750506	43.4186482198629	48.4980420209996
PBANKA_0621000	30.6387270431062	91.4625678368868	37.1353312863508	107.174505390199	94.4395896917703	123.784049066316	205.866976666441	178.366632201197	177.795471542063
PBANKA_0621100	69.8385326897125	59.6148178261554	75.1779261708028	19.9264457626567	23.930042587286	21.5985502314265	17.0628581783107	28.7328017042473	23.1041291448584
PBANKA_0621200	28.0873399641713	22.0128982012942	30.5571533709254	1.92144305024782	2.98850230966177	3.32183988911778	24.3722509130615	23.3612934210417	26.1489450163765
PBANKA_0621300	30.1016275186742	39.0689654562654	30.3136090215159	38.4139059507732	37.1444929859581	34.0006184407292	70.6485069768189	58.8792201037269	68.4479496725853
PBANKA_0621400	163.156509882624	130.655215840528	140.622899200944	29.1948031603466	31.5197312223131	31.1633219738976	35.3951252005486	54.3562148226324	58.4401478496269
PBANKA_0621500	11.9965597014177	15.3844576203808	14.1796972426862	3.89232811069105	2.95144974037531	3.23773893765676	16.9302653495854	13.2748790226756	17.2949712944447
PBANKA_0621600	42.7284099219935	49.1826020473949	47.6083414411738	30.9641788077383	33.1079177442921	29.923069381376	24.1442489043765	28.1159642974182	26.5586842645829
PBANKA_0621700	78.3707241546041	59.7820034970627	55.6043507483975	16.2667312157215	19.1603268647818	16.1764637035323	51.0225331968949	40.4545741141516	52.8039549876421
PBANKA_0621800	21.2776891778332	31.9796481900765	28.5635917349494	75.1487051635537	76.9207288925721	64.5489431162051	92.6817420584677	89.1156999916595	98.3365160367462
PBANKA_0621900	298.770540156795	292.361637703957	308.846512132616	302.2902304434	269.671187400682	284.892001512113	124.017131893985	205.78491368923	167.354257197105
PBANKA_0622000	39.0944430205168	258.891957885037	41.2694652998062	110.351152750894	95.9632995818308	103.734485262368	3538.27133099783	3732.61066280652	3241.07637678381
PBANKA_0622100	9.89381022373923	24.8662620479829	16.5981479967841	8.7977804116427	8.95947579122708	7.64694785904087	147.498950419899	105.626065873837	138.546582066055
PBANKA_0622200	35.8667389341416	39.2746066358666	41.4972880351573	6.03860416308863	9.26454672559117	6.53664578799292	12.9686481438894	23.5806937140988	18.8843840741879
PBANKA_0622300	47.7540522309437	59.8740998817718	50.4787612557296	30.7494251134892	34.1425401738013	37.8357970458737	10.5796723246503	17.0507802500983	20.9231948555485
PBANKA_0622400	6.41996722191225	10.6344443564058	9.50473479582697	716.296964187874	631.125554975571	650.394297180723	4.1665118807503	13.7360869074526	12.1144704367036
PBANKA_0622500	6.50868942321098	18.5384543020259	15.2617048931	19.3028220495617	17.640606684345	17.0949334993411	2.65443305258267	9.75161639852038	6.40490816868197
PBANKA_0622600	16.3007027228403	20.3946967455264	18.9532798359492	3.65161517867552	3.55791873187768	4.06648566426168	32.8321136203123	23.6697017568775	30.8159127918585
PBANKA_0622700	456.069837823238	479.358364736356	413.282979696607	58.2350818989937	84.2363195762493	76.7845705577548	64.594915735122	177.586410217467	125.264360627575
PBANKA_0622800	73.5059727298688	95.4742302717166	87.3592153735169	48.6326499871241	54.5013981020155	50.010882021282	49.0582038729504	54.4517920548159	47.1473835562483
PBANKA_0622900	2.22488700116762	4.86854345580269	7.68262122526226	17.6856605410447	17.447872651242	15.327522888371	30.9155181551672	78.2630813479511	52.3214859742619
PBANKA_0623000	179.644198995376	201.623368283835	351.010716166885	19.5360146773216	36.9038072146084	30.8796248666814	80.2320621139352	137.878444377168	123.173988573386
PBANKA_0623100	463.311301754481	558.198092472977	802.76023275592	120.384720976609	160.060520218186	147.71148699323	439.393836048798	606.311235043876	515.762051850517
PBANKA_0623150	350.76024661265	339.229743594095	483.681510290092	804.342262329879	835.541366977678	868.364126222547	251.726759461997	378.966640124952	305.973602188666
PBANKA_0623200	340.347875826283	336.78667469837	460.987893767729	49.9700091388002	63.3796477163617	62.5410584175758	210.00227325723	265.189485281321	237.16917558251
PBANKA_0623300	522.816012519272	520.585979196189	919.192290575782	106.023730284324	128.483817228651	135.81551413998	126.270819243147	296.986101648942	219.087803782905
PBANKA_0623400	41.86943944505	56.7262416230404	68.1889457863514	12.8426521356745	16.5964049205362	18.6856820926226	11.3110114198574	40.1150053205437	27.459169427188
PBANKA_0623450	48.7051316802367	328.827564767714	129.886042297599	1469.16627021493	1617.84579201757	1607.57832554805	628.633720597807	662.693557377022	675.563298645335
PBANKA_0623500	367.979298784665	306.068829682111	308.053967006453	38.3760151704887	48.8318471293278	62.2969743149081	56.441565167685	106.64285285396	99.2905886538995
PBANKA_0623600	5.01854210789689	4.61607254903893	4.37396198300609	2.90882574688235	2.68457293551579	5.85226144116607	103.806450607904	107.779279999593	171.606905174893
PBANKA_0623651	3.90129747497159	4.54907436940578	4.05359076034387	0.19952234364897	0.507973467195818	0.98810745799194	0.947618225585808	2.57872166495169	4.52885115152899
PBANKA_0623700	0	0.158223706720919	0.0326503239492659	0	0.0621916686909355	0	0	0.102950646340372	0.0338092378109023
PBANKA_0623751	0	0.192204637023399	0	0	0	0.183695144875012	0	0	0
PBANKA_0700011	0	0	0	0	0	0	0	0	0
PBANKA_0700021	0	0	0	0	0	0	0	0	0
PBANKA_0700031	0.19499447862994	0.175696263291328	0.362558811951971	0	0.172648650813793	0.167917647769182	0	0.190532382286374	0.0938569331867073
PBANKA_0700041	0.198031775804862	0.0892164826058767	0.276154609103604	0	0	0	0	0	0.190637758373001
PBANKA_0700051	0.207062540825279	0.279854960095958	0.962493262999531	0.270037569335984	0.183333746466764	0	0.285005698683245	0.606972866045844	0.697659679257544
PBANKA_0700061	3.22886095407546	1.00007428597254	1.87609797930702	0.175452981557983	0.268016476977603	0.434453596609154	8.51820206731172	8.87336523219401	17.1928024086965
PBANKA_0700071	14.9020534504435	15.399057410832	16.5665602713726	1.35904153747782	2.12216325213414	2.33322947949441	25.9143378287977	30.7513018046855	41.1308776712633
PBANKA_0700081	10.230507192869	7.96508028614778	12.0964348618913	1.38169222976912	1.31914359762414	3.07918986596738	2.73427342174238	4.27030701799337	4.39837053146207
PBANKA_0700100	21.1546632897905	20.9389622110704	29.8391845823553	3.89591907410309	6.55102569137059	6.46125086629221	5.64186690737663	13.5427918543813	10.0319213832349
PBANKA_0700200	5.51055604004364	3.90121857685883	4.29963321728181	0.342214793750865	1.21976539057918	0.508431763214428	1.89621438535695	2.69222846054183	2.65240274343116
PBANKA_0700300	0.814976923504623	0.734320279909908	0.505103302121121	0.0787289019811463	0.0801758691813343	0.155957701346876	0.91402112483696	1.23873189851141	3.92273848959828
PBANKA_0700400	4.77956391228275	4.30653998744156	8.66461040443112	0.207773267634454	0.211591955508634	0.411587617840251	0.657870296960573	2.45185091942203	2.41558106991052
PBANKA_0700500	7.30023498616332	5.76817661568808	10.7544167736071	0.0976460939766161	0.696085196390595	0.483579091632098	0.103058597757074	3.29223798367622	2.16235761264075
PBANKA_0700521	1.63274486387056	2.25577154479174	8.0954912805714	0	0.19275157590855	0.374939405292832	0	1.2763059580553	0.52392740100799
PBANKA_0700541	15.0924500079205	20.4431994906994	28.0618240206725	1.82487652988374	3.71683227506676	4.64783375995076	18.5265654068582	16.4073545802833	24.2469647017433
PBANKA_0700561	52.0668631080093	53.6359023032484	89.7293169247294	8.0401650534242	10.8713773913409	12.7149377785124	9.6980912236535	26.0451710543983	23.7148244239137
PBANKA_0700600	385.909603742348	282.963496533248	520.237403936666	42.4289560822906	60.1436089819431	52.8034132374347	127.760740414157	202.693575270803	173.294783540483
PBANKA_0700700	238.991982817731	264.906040977499	387.966689463595	47.1635328430804	49.1127308653911	54.609563862242	126.057015699815	202.466304769196	186.820420567118
PBANKA_0700800	25.2560525385069	117.832444107564	67.7527202072468	71.3641710594554	65.379776959688	71.0529109363517	79.2478976914425	91.1835376722428	75.4116756909439
PBANKA_0700900	13.3923471948262	16.5715576609221	16.4221169404117	1.527896078677	2.25348458240463	2.29610175367126	2.89153541390488	6.18767079823634	5.62944759031578
PBANKA_0701000	177.072083268283	148.2143700512	240.309479084033	6.28637223022916	18.0720588919377	16.5390924870286	30.064048997357	67.4123434464786	56.5543624898482
PBANKA_0701100	2640.58450320396	2313.81649944049	2298.69757686402	161.783599267511	225.645508480871	229.746961043223	970.772016627663	1142.32477320999	1094.08742600796
PBANKA_0701200	1.00679386580503	4.7769094712343	2.20370049333597	7.61204941340324	7.06364195338326	6.65058917856628	9.58932565978617	9.12775401090366	14.6975290866889
PBANKA_0701300	1.3971032974365	5.35004775362933	2.27296485954505	7.9561178944947	7.91679439687689	5.89520111091191	22.947865435517	20.5452533453107	33.9597074956651
PBANKA_0701400	324.462687670278	269.3808051832	293.946445117206	56.9948044779761	54.8177450568254	72.9882042303379	117.877565292894	158.842480745056	172.110151231125
PBANKA_0701500	327.504297974072	241.90608078175	244.93902272145	44.7405102972857	46.6967169503285	58.6512355422358	47.4341352577726	88.2786079510583	98.068462239957
PBANKA_0701600	264.525735622694	209.971608516728	218.550284766854	59.9794507116363	71.7160218235231	81.8594663804539	31.9880589554378	90.8804342329547	87.2800275367669
PBANKA_0701700	22.4714368054048	25.0674751572439	24.4664841515156	5.17710233512998	5.66983259650408	5.14459240505607	19.5631552926629	17.684050058878	19.8281419108748
PBANKA_0701800	81.1690726232427	132.722468655975	120.735982861855	54.5248439059426	58.2503552786	58.4199941117826	14.1123789509284	38.9044588540549	30.7618621555272
PBANKA_0701900	0.456959904393167	1.55544519354719	1.60487295194714	0.662152825767948	1.97801297705515	0.961905247444549	1.39771165328684	7.68977737774001	5.47428809027645
PBANKA_0702000	7.90568985186464	35.1512035716062	10.4394853041439	92.2437370859057	101.36736886623	71.8581838095129	365.739373865171	337.525697296679	311.067985006832
PBANKA_0702100	3.64323676080525	16.8095490161985	3.91255413569908	17.8036231978155	18.9094629013842	12.5493552728051	143.983452068774	120.544491316406	128.79916455768
PBANKA_0702200	59.9542644629509	54.1042044136536	50.8269401536749	11.7625111105709	11.0761911404009	10.9322711146753	30.8662002594359	34.2258373241769	39.5178734022096
PBANKA_0702300	48.5757000254925	52.8191035299348	65.8570124988464	15.6417988275749	16.5930012279766	18.3331220531391	27.3771275937979	28.7861176341577	40.1229534945515
PBANKA_0702400	66.0311745733986	115.716411636726	88.4275590929278	84.0232027549633	87.5924329325235	82.5157235094826	256.140545879336	252.522549859735	253.303238564676
PBANKA_0702500	16.7368101416738	18.5531751784546	20.0753391332243	5.7838279385684	5.84338249224425	6.86537718362606	32.920288639184	27.8840343488422	32.3508634207784
PBANKA_0702600	7.92095867923578	5.08927966865006	5.09564782392223	1.7144025563907	1.53876967854649	1.8419736083366	2.9134914833848	3.69023759130676	4.79390817309266
PBANKA_0702700	5.83303708171286	20.1649299337058	4.86942284516766	324.257809428213	347.608336376682	350.794431005922	76.0271381386346	78.1653746296641	84.9162693714612
PBANKA_0702800	1583.5457200857	2049.51982819724	1710.75664869592	572.758629905533	619.292855172814	675.87757131618	620.689501771483	849.335372116309	698.608050711513
PBANKA_0702900	21.0132534095608	40.8501114931007	39.2728314656062	10.6616642473138	13.9126108134755	12.0858829621018	9.6980912236535	17.388758517368	13.4508688688318
PBANKA_0703000	0.329938754498411	1.04049880492425	0.664586611181856	7.31484121642474	6.67027166318827	6.62955142230578	0.454135378005655	0.805971755519352	0.794049140628026
PBANKA_0703100	36.2100088244638	30.5151428809797	31.646187194635	8.82774011647709	10.2578046854158	9.28544475319401	10.5513713840161	16.6837437079033	17.5856500370551
PBANKA_0703200	180.309800094627	200.10920382526	202.565484652536	16.3369898865782	23.3629457289911	22.0341748619888	24.671515319034	55.1794960586907	51.7653452759441
PBANKA_0703300	31.7841000166803	40.0135924487357	34.3812488333987	1241.84431529809	1184.71423511485	1010.40913566531	21.8060434880389	45.2790412782984	36.3164929700566
PBANKA_0703400	126.255732308073	130.135611116729	159.874737375153	9.60571928000696	11.9797289268704	13.1682119093147	54.3640593004699	63.5999011793654	73.9885788667807
PBANKA_0703500	3.89129530076889	16.296731853554	3.79124305171911	704.054064113302	690.478433203157	553.577283554044	78.2414615961072	94.387054950287	80.3442926021365
PBANKA_0703600	36.7559145444292	43.2243889903394	46.4412857335722	17.4705591063916	18.1060851835289	15.876973196753	10.4279180032186	14.4006290500132	15.9254416781624
PBANKA_0703700	59.1504473258183	55.3000710794094	71.1425279219356	40.1360970475842	46.9116340090416	37.8388008404947	27.8052481295594	40.5592254083495	38.3894118417683
PBANKA_0703800	13.2715524005819	21.9358653828407	9.54826594588139	13.3759566924457	15.1186954167419	12.7025681231988	75.5124872642896	68.3496916322923	68.3558047442764
PBANKA_0703900	3225.05292243554	2277.15901612421	2914.69391352799	265.644233649109	402.958209387766	432.421214613871	516.131496509538	1026.50825159802	875.861277348732
PBANKA_0704000	45.0756327509284	40.7187270848952	58.7747386044539	29.1411452096759	29.3697328498912	30.4559870379319	8.69664661654789	21.9091454278536	22.3638887417898
PBANKA_0704100	82.0806783039455	72.1718163211208	75.6045169482961	27.0671127538035	27.7954413613688	26.0233783950866	17.4180020872055	28.7128705154957	29.9698507804157
PBANKA_0704200	91.6251743151859	112.688263931973	87.7793855855572	59.8583278694764	69.4834899109037	72.3046827737835	76.8565367449151	85.785498401146	91.8917463250651
PBANKA_0704300	44.3282248232635	103.02219799024	79.5840762822039	65.5843245063741	55.6831032568668	61.8939971873266	53.4313483587418	47.1234849597716	50.2612637195249
PBANKA_0704400	17.2708123378308	27.6577206796204	15.3814334330857	146.244867059581	150.860233411092	151.600499540068	71.2492556776706	51.832203074357	64.1287138833779
PBANKA_0704500	35.4166899798218	34.4381585730132	40.1577380632173	9.61514469747096	12.5078535656738	9.79794199950767	17.5866790079471	25.5561458752643	20.6586374101718
PBANKA_0704600	34.2603031575147	34.2995879581174	43.6012805673426	11.8568472740652	13.3836832602362	14.0353770634792	4.9852799131303	12.6393865226019	13.1284022334439
PBANKA_0704700	3.51709303463266	72.7699359353343	11.5651060373983	362.411076660752	315.152776437855	305.507234971299	12.6105287866151	40.3483554308166	20.0638427664699
PBANKA_0704800	2.13536589259351	16.3542803424897	2.74870169061261	3651.23775075008	3796.00670225945	3218.05841151609	25.6235097575858	87.1515794510838	49.730593223946
PBANKA_0704900	5.26081655448502	40.093887283081	7.64186461398766	3523.88692062702	3722.56864724301	3264.93226156045	88.3013173072115	166.207310142337	107.40728518209
PBANKA_0705000	67.633608175029	85.9154727494592	83.8354015636847	59.1235744831436	54.9745424870339	58.2420408756621	80.7140557363953	82.6977003907383	102.109795149008
PBANKA_0705100	95.906381032899	78.6537317880681	87.8495514969645	15.8095370823027	20.916753421176	19.2591695790036	49.3642516964964	63.4424520523665	54.5515534805466
PBANKA_0705200	333.211999355198	422.065628424939	315.588129146177	155.383749118297	153.626165861015	163.326063564609	49.0077422039072	98.7707375845858	98.5636275902834
PBANKA_0705300	47.8852559461828	64.625015686545	46.2667978646867	38.9055443645515	36.6583062918708	44.8373261184724	5.94824393501852	13.2808591468693	18.1168580243289
PBANKA_0705400	47.3836583070755	94.8759821773169	68.5236154589224	36.7886151975336	37.1194599249656	47.0169413753711	18.0719257649721	34.8674259584065	30.2219324861198
PBANKA_0705500	13.8414629104898	108.54911879636	14.1388190456646	12.7769388989402	13.9195654172239	16.4812074068505	1159.41033292405	887.121845028299	859.687120988155
PBANKA_0705600	11.7328025452199	20.9568123633664	13.004436969845	459.862436004276	451.550182042285	423.798452443879	8.75347255155027	19.8148715797041	14.9600374507609
PBANKA_0705700	40.8345918167968	31.9556906365428	38.7895933559425	2.85407468311381	3.50413434426799	3.09107862992865	4.61694559758817	9.23309625512079	9.62812686423794
PBANKA_0705800	76.2198497740427	80.609227535323	78.4031823759204	20.6028930006352	24.2996853727832	24.7014600752939	43.3605345462125	53.5509165054616	54.7117691147641
PBANKA_0705900	45.9345555035585	63.3087187896986	55.7576961949355	67.759701131143	63.9935232016386	65.3800587979376	18.0287252100274	22.9735072449954	26.1963700503995
PBANKA_0706000	130.402750266064	147.946670465801	140.384778242098	33.3135280695321	40.043568497049	41.7590615112309	175.800451885413	177.870639427162	183.463223130516
PBANKA_0706100	37.0662713661573	30.443782607497	31.1572031176605	10.4517693025515	9.67623956996504	13.8029268745052	4.17845031020804	8.98777825094723	11.3096259834779
PBANKA_0706200	115.28178979023	72.086435694291	89.3377575605687	3.53514047976963	5.72975765646714	7.74266761092098	8.51319724823574	15.4444519176566	23.5406717359568
PBANKA_0706300	49.8557520900791	34.7017666231726	36.4340226087926	12.1794974182045	10.7170902844706	13.5212835067187	12.7769332375072	12.778354858346	24.5267787639916
PBANKA_0706400	33.27577258064	62.5756195927921	41.5759736537901	36.1384844934197	26.0844375405053	31.2241956725453	146.959793151266	101.747387432333	129.514096955311
PBANKA_0706500	19.2110285113104	30.0457877674194	32.8155811171663	3.12323550709481	4.01036939752728	3.90047528749349	5.44615312176697	12.0564397380916	12.3291574346293
PBANKA_0706600	1.19789321670906	2.95019630044207	4.30606910577127	7.29033588571645	5.65662916234137	6.25809665668412	0.879364316540264	2.34096318939792	1.80662805312403
PBANKA_0706700	70.9182731622179	97.3708691160538	131.5833563221	1272.71125514608	1309.46987790823	1303.52370992619	24.4261759008986	73.2745863314771	53.6409971337005
PBANKA_0706800	49.0762224368835	63.7394542808971	64.2578056351444	27.2494479935919	23.966141075022	28.935818214964	18.1665069792838	22.1285545628208	26.7194876718078
PBANKA_0706900	361.01044944319	334.685647576252	325.474997947391	145.180795486188	175.570793649955	187.10035935165	191.970480236958	247.063624487432	252.999068078389
PBANKA_0707000	2.44493077051387	3.60484501046682	2.41072030557808	2.83424047132127	2.03355159105384	3.63665003595215	0.951790592805429	1.5926552980861	1.7117404318247
PBANKA_0707100	6.03576848801606	58.8969368747135	9.78982036474755	5455.75831235864	5741.70886457977	5590.39879719686	283.64266132833	384.03745465032	287.306121812711
PBANKA_0707200	9.75050080192981	34.9138574519715	11.4191581190689	31.5422170381555	28.0856708593761	30.696483303048	485.2409374426	338.098194180858	375.274794556896
PBANKA_0707300	148.204021916858	139.63733157211	183.087754870235	23.8434551834487	33.6191242903055	28.9016509854614	42.9549814893598	62.3277413033765	52.7306230898322
PBANKA_0707400	246.794188364812	295.402565474208	414.497557189422	167.906682039763	169.239885410529	185.343316192177	434.658016237857	317.445408773889	357.00449362636
PBANKA_0707500	217.214482646745	170.955533112825	167.742821512276	121.878528564787	134.932836815493	148.80509978183	28.2740587890217	67.9451787539397	56.6518809292552
PBANKA_0707600	19.4654872546963	19.1781881116945	16.2359942869873	8.54095932710918	6.81108103390344	8.28055056170023	16.7886921899734	10.8686027128591	16.6621765378292
PBANKA_0707700	1.82890200619085	3.84509817012982	7.03291393768559	0.698676105724576	4.63712901972148	2.31468694758373	4.80583715626211	27.1036051359997	14.1115985665043
PBANKA_0707800	124.971538765275	127.764908392127	156.341982304992	14.2019139406609	20.2132550438836	19.3204070021483	29.0752872421398	47.4024511088259	46.0381333324123
PBANKA_0707900	2.72840100477635	6.32153980096356	2.27296485954505	3.88167716724434	2.66671912711829	2.99031940408575	4.84467323480776	3.80852353890155	5.45772311596283
PBANKA_0708000	264.268063165004	250.209973270355	254.506267917848	27.19752073335	35.3252769721664	38.3188072209274	48.5837214305383	88.6344107371063	81.4050820559845
PBANKA_0708100	22.3606733785691	156.00062388679	23.3121672277962	96.9267513948587	87.2535048291157	89.4013808097732	1527.45581783044	1266.92927810215	1056.91584997231
PBANKA_0708200	25.1186965180367	54.8858068632468	28.1715236863612	29.5118728688549	33.9886526435092	28.5929518513994	360.067529640141	333.845290755323	322.787297221558
PBANKA_0708400	385.193021630721	327.637973461231	397.146490994555	106.587686296475	131.328073719025	121.864233848868	102.773959725174	157.871956422785	157.357852554171
PBANKA_0708500	3.59128570518986	5.72329564818329	3.63394843032567	11.5335723407322	12.4161053554498	10.3928246223444	50.821196799098	42.5150823788481	52.1636779134866
PBANKA_0708600	37.6071412411103	34.6868236036833	43.0070399378549	7.45340337687157	7.80521266923325	9.8199778592344	20.0374235486465	22.9172155487962	25.3031604863401
PBANKA_0708700	83.9148398167658	56.3006696426381	64.2456961436558	2.09347307540775	3.83750864763386	4.56176276439612	7.95424995415966	17.2929788331963	19.1233501367916
PBANKA_0708800	165.754081586988	150.017961584195	142.571720814963	38.9176644718301	39.3046163487655	45.8000981545371	85.2607214530869	98.5017485483803	121.777493671089
PBANKA_0708900	255.449989022949	275.247718252897	216.415718987979	125.375776404975	143.835509311314	160.675421812619	146.908122610159	199.568556935178	179.901145731299
PBANKA_0709000	622.173757826517	1035.9974089039	815.909148394439	1758.2033623812	1779.26088447544	1868.04185202021	508.574856444083	706.541706613448	519.772656717996
PBANKA_0709100	2744.63706834686	2100.70542003234	2607.28692108029	365.800532773407	467.476652955647	485.975417375379	590.026042163229	1112.01140764175	975.373403811496
PBANKA_0709200	61.8176127691028	71.325122816103	76.6431231727143	9.03688549590817	9.83265267947953	12.7666544834907	7.78083543995537	18.4416325608851	19.0641039573661
PBANKA_0709300	98.2293091032749	76.2870145965026	103.0378078786	1.54844818853436	4.00291850313532	4.95501817511992	9.42852904049097	18.339563055332	17.276957709791
PBANKA_0709400	455.843759213586	561.75501413108	546.269221243993	54.5591290729344	77.2093620216249	71.8185214702364	325.059149123835	334.988497697444	366.906806727093
PBANKA_0709500	94.6639819605077	75.1532373095057	98.6206154345277	14.6793798678655	18.8926009599435	17.8170250135522	10.5887786013973	25.7553664733173	28.2976860113339
PBANKA_0709600	103.837648018295	137.231501721987	112.177501009311	353.738218825053	391.310120108499	376.004843964886	61.3664985151232	105.396306490992	92.2074294378513
PBANKA_0709700	44.4268461199695	41.9463398553742	36.8716022011204	35.1329920134601	31.2453409591734	33.2381227442989	10.4808167508341	13.4694825395758	18.4266630314364
PBANKA_0709800	50.5938310812392	75.2879077609194	63.9448942126696	11.2262493668741	10.8829346803992	11.5469619973777	59.5274109525164	56.4117262320146	64.8998695267366
PBANKA_0709900	12.8840502910832	8.07275089197464	9.1934135139519	1.84075975371353	1.71456519593714	1.80098838626849	3.26957796653516	4.13753992142921	6.4127692416471
PBANKA_0710000	18.625927142642	20.0669705582653	15.580140946336	4.56055057658058	5.86450039484559	5.78035953082921	10.5240845547343	13.4217405575074	13.094814303459
PBANKA_0710100	156.534398253468	142.751438360426	121.521583236639	109.631094727783	95.4760332447886	107.638282898879	117.307961547246	113.197323840342	114.143761509458
PBANKA_0710200	4.61044088154044	14.7283667570502	8.70220831940103	12.5111472234039	10.5763425145777	10.7076101810441	111.598418221327	71.8742583807715	101.47564081378
PBANKA_0710300	47.7211699967155	50.7866722768286	49.4707904132708	11.5467197671923	9.84561944817866	10.0798157400254	33.5858627667846	30.1329931220753	29.9039356246713
PBANKA_0710400	46.5149355150165	42.270173440409	40.1588760048637	8.9420582719922	7.22637327800782	11.0853692228749	13.9434625153293	17.959765329044	18.9716408872722
PBANKA_0710500	45.5740270080442	37.4775313228094	46.2770834895732	8.43149050264752	7.24637141457964	6.17889559621908	49.9467041507227	38.0130584638435	53.5318894834491
PBANKA_0710600	42.2723206251996	41.5905722355004	48.6041363433033	41.1961837351596	34.6939921956937	41.5372569300793	16.1705327097126	21.8489897677139	25.2159149542418
PBANKA_0710700	56.1369879167846	50.5812219848929	51.1064943912354	54.4892710331483	52.4783811682062	46.6456305204448	42.1463215880967	55.8147170802513	54.7304894055783
PBANKA_0710800	113.936081653921	85.8103498147894	90.2570865175923	24.4024091759957	25.4116723661879	25.3755529128023	69.5722274875363	60.5012750034623	89.3211873825015
PBANKA_0710900	487.125880690426	507.710637878145	475.667309139356	148.381730762162	148.967636415758	169.281066061395	80.5223709127612	162.03536510963	143.341981025342
PBANKA_0711000	5.54208599396661	20.6145918221504	4.82200518265629	2.3268438444696	1.5937194383616	2.83495539903604	199.616901172012	114.900822893034	152.64480377445
PBANKA_0711100	27.5862000144772	37.0138986373456	40.197169110407	6.10030154275422	6.79649330297922	7.07503583459172	31.6419062641886	29.8848244140874	38.2178348394145
PBANKA_0711200	319.848417009962	284.87762016926	233.744528371846	124.788624541253	154.557343901282	156.228370041713	119.425387908243	185.196472780344	143.646554290679
PBANKA_0711300	10.2043689527237	39.4156072350589	10.1864714626453	115.480382151229	110.715490719893	110.706779508582	99.8537465736657	87.1224360034627	86.0752054578115
PBANKA_0711400	0.0465360175939682	0.670887049288115	0.475891617737835	6.75673799037899	3.29624949723553	5.450070886892	0.08540434309005	0.591124623813803	0.761574119649681
PBANKA_0711500	9.57831585487029	7.55530573709183	6.77860218800712	3.02560342285208	3.60941897827502	3.16802294169741	16.3619225682019	15.0264287143723	21.4404859927824
PBANKA_0711600	2.7256713677095	3.20517994268816	2.44806244320186	4.29770548213069	3.43590890543962	4.13741273980113	0.890228555916124	2.48273663836824	1.82338919908943
PBANKA_0711700	52.4655349590408	49.8231280327914	72.9606151661497	35.3940338310719	33.8279015719505	29.4327433154873	8.1903349984612	18.6127952216398	18.6518154758844
PBANKA_0711800	176.205640432898	165.688903191723	168.464417636765	26.9282996269896	33.6982248734351	33.6832797820432	53.6398512511572	92.6417089242042	88.3287198828898
PBANKA_0711900	4953.4191721961	4861.32193431799	7300.1506729095	729.589242825923	923.648887352397	820.801786622006	1705.1780071039	2340.62497531176	2297.84411707076
PBANKA_0712000	81.7701410312851	109.05936947848	125.237720778537	107.482802525063	97.8415964501378	107.811428123664	52.9897949950074	67.2595925667031	55.8579715623495
PBANKA_0712100	21.8652150261952	61.6331801568741	49.3538964497485	20.0948761974272	22.342158623025	21.16586295394	426.8078274389	418.093115695124	377.707747000121
PBANKA_0712200	194.787974060558	180.183838682894	196.682490502507	2359.43138402935	2369.76818737634	2316.90030069194	112.814095993371	226.563511232426	169.985334549259
PBANKA_0712300	267.294479875959	289.665088741202	281.81760340042	89.2317536934593	79.9621845960712	98.6305358927584	456.756159261987	361.87303364333	411.244696157542
PBANKA_0712400	53.4103948733906	69.5295320704387	99.4597870756593	40.1687844118444	52.8020090210515	49.8031625514999	42.3953322299025	54.2693188041144	43.214828350358
PBANKA_0712500	0.175602762523096	0.369188649015479	0.380920446074768	6.05603592421823	6.01186130679043	5.49427780463179	4.35066710199893	4.57558428179433	6.59280137312595
PBANKA_0712600	4080.32915917558	3856.72270448713	3054.95983819985	985.467028365365	1064.46361544557	1099.81845385867	3215.64416366089	3348.70007372985	2599.37954133132
PBANKA_0712700	1.86660293735806	4.53170247781269	2.94039336642614	7.66354580948613	8.81437549081318	8.08168737705414	3.85385356669726	8.46081888779347	6.58866484321434
PBANKA_0712800	130.999660842229	118.74689189405	139.498509073238	27.0994884844219	41.1242409218811	41.0558648795651	31.0992129883627	90.2533999583932	66.435152298423
PBANKA_0712900	926.233621698209	957.219863057107	772.440704389228	14822.6267631171	15022.8514458372	15934.0991008004	535.586163580084	960.877898704403	672.83286057043
PBANKA_0713000	479.650963888084	612.863705612809	521.128852342964	341.654805906545	402.682574091713	431.957463217727	74.2396662388235	193.681362931798	192.485211558688
PBANKA_0713100	14.7717227231569	37.9603321721574	17.8217061963806	20.3225401941672	19.6918633476495	20.4147816662531	9.97569554738387	33.3813065414783	22.9813071095578
PBANKA_0713200	0.726116511284493	3.98500288972916	1.41145689097397	115.901452046469	103.478573439935	108.345418429146	1.81717029066991	8.35275761472884	4.98835467742685
PBANKA_0713300	961.851454515475	716.574860953155	721.332083367384	100.78225675963	131.528727765961	149.147687387796	85.157264215121	196.139332552267	168.530914574506
PBANKA_0713400	21.7258405177308	23.2008027677865	24.3120924850071	2.69842243788544	3.40957670079103	3.86058765594464	28.9018798816603	32.1799891015643	38.7861654853987
PBANKA_0713500	41.3041384709595	25.5966968733121	28.465776589374	10.7717694811528	13.6748183885413	11.2069647095573	23.0474709240016	27.0654132825843	31.5560666728831
PBANKA_0713600	10.5947000055601	9.08940939773652	8.67134281344777	12.7371309219545	10.7719540986214	10.3021627980621	5.76799411880583	6.78593082749127	6.05115257916979
PBANKA_0713700	55.2766956811831	36.8097994660274	43.2789803555221	21.3261191986103	24.3563614981617	18.7428948363232	13.5921128066324	23.1659936055174	17.2525876234098
PBANKA_0713800	21.8662113136867	16.3246434708227	12.6325467132454	11.5423920914373	8.78132609458559	10.8944309754128	31.6020200881478	19.0003385745874	34.9576719945282
PBANKA_0713900	23.4925956645028	71.6999899394642	45.1792942734207	12.1148376668162	15.600306893642	11.7019131782335	196.444996754361	147.407172426121	120.948260865157
PBANKA_0714000	7.51094006157863	26.7402624119354	6.89749855072315	6799.59813569894	6747.85161324689	7184.57915956808	46.5640722580682	181.149623356952	95.5836843724824
PBANKA_0714100	211.894000111202	207.827937553669	200.478657507511	18.4225630635882	26.1874432713533	26.2301358952777	24.3046526377101	43.565758466397	56.0951604012554
PBANKA_0714200	157.825545441679	132.531810595338	150.315842596592	89.9091594490909	80.6280764281809	93.3218797868519	19.7321218161083	38.9918594700812	42.0750302722596
PBANKA_0714300	2.21749535000095	5.66109704163103	2.74870169061261	879.302508549579	966.799320106796	884.451538762104	10.5131753270095	30.153964989636	17.2554880304073
PBANKA_0714400	293.362116686215	281.765797726721	258.430605421741	231.544875279051	211.516874492163	205.389689625996	395.734626415618	441.682488342012	475.246095012396
PBANKA_0714500	1.44860509459401	2.57208966676218	1.34671644493152	2.77820153438831	1.92389843728561	2.49490510438823	310.969233909404	238.171352180746	257.452587257139
PBANKA_0714600	8.47576000444808	29.1839859815623	18.1512479497954	253.310242124338	253.007554266857	263.930559940061	36.1097696331692	50.7260712440424	53.0354243793688
PBANKA_0714700	91.5725692372465	81.1165904877777	89.7636825072222	4.03304758959634	9.73551743399726	9.46874000826005	9.77441165538178	29.5459080163865	27.1241463561844
PBANKA_0714800	60.6397773351946	56.7621325580697	81.4078964751212	4.84368512008949	10.1816147040593	11.3172721166142	7.07838872325219	21.1465254578466	18.6334485827255
PBANKA_0714900	2.7799504387767	1.16891799659128	1.72294712385339	0.120847716889427	0.0820458602992662	0.199493998442979	0.0425154273545949	0.13581681477848	0.133807697750145
PBANKA_0715000	48.7541198375405	53.8534416159583	42.4673488197066	34.8902806174069	37.1569115799104	32.0947123705935	80.8566335165618	82.4704509391087	73.2774926396765
PBANKA_0715100	24.1628444268496	29.4188312684343	28.6628920162792	2.18360079909016	2.60713575697559	2.16279760491805	5.80132853150791	8.29309066660094	10.4214442162352
PBANKA_0715200	889.601643800196	662.715893504471	802.188227652028	176.34486754757	231.283329827395	238.934996348481	120.983159796601	324.025720395618	257.357796507578
PBANKA_0715300	27.4588410453382	106.700521826992	62.3261024063702	15.155881778086	14.5640706200922	14.1085446321529	188.523924171269	160.08648614783	178.978785445205
PBANKA_0715400	222.881096413264	358.511478880459	319.926819304606	285.03798962274	245.110994732202	271.509361569799	121.703297652533	170.428863703529	180.939944997989
PBANKA_0715500	209.838840912799	280.063369363901	219.884644021206	78.9274357339683	73.6014479084648	88.8857186132836	428.119546863851	384.314648016429	449.95516014166
PBANKA_0715600	734.806655688657	746.191791101785	670.36391887875	97.9745399290829	113.206505105199	128.904356903012	178.013167955592	258.179076276109	255.673396374317
PBANKA_0715700	20.6413982866947	32.341744052239	34.897848403877	16.1197426806397	13.5856627985199	17.8537956468607	11.3142348485892	15.4391455404985	18.8156180656249
PBANKA_0715800	98.8965701957858	115.584125209704	118.194172696342	41.2519622556967	43.9334922872999	39.0867586503293	18.3596296903565	35.6370945386497	37.8614817096766
PBANKA_0715900	88.6938253937687	96.3234428279045	94.5621780976235	31.3439441012439	32.604018301772	34.0865051006266	58.8037567984596	77.2465469837352	80.2472433517959
PBANKA_0716000	152.109621508399	171.538715999771	129.224623762179	156.074826362695	147.097971784047	148.699501539423	256.463686659755	219.483745371323	220.165699125892
PBANKA_0716100	13.254365359653	10.3581817076918	12.4651530679061	6.11537363106663	5.87745676691549	6.20854019386692	6.67621578679007	6.63661445270942	8.59096006145217
PBANKA_0716200	23.1539801446015	72.0703744918201	52.8351434238617	189.044777927351	188.046395055577	180.899572405324	23.7573955584504	36.6099770838203	28.7736764972123
PBANKA_0716300	91.5959973207969	122.624811106046	123.029388852102	57.5286401122051	64.4701452802489	60.4640919135413	103.405249404076	122.250772812637	148.81443379176
PBANKA_0716400	6.81087857500292	11.206366010799	9.17656620313218	14.5892968360714	12.1481381412674	14.3653026183157	144.559846992989	155.476790807573	188.525349919973
PBANKA_0716500	140.372966140506	300.225619427845	106.040530259701	78.7102822922459	72.343779132772	84.6447394175095	1586.3378113378	1301.11135260085	1241.04151550971
PBANKA_0716600	57.4845246395429	101.46527836427	67.1767661223352	124.784079501023	123.559783644128	145.299271800336	228.19790265625	185.370145553803	196.372901717179
PBANKA_0716700	132.574543425057	114.268530201662	92.7195980994148	75.3274733904027	67.128778070902	69.9268219100455	219.759277803295	171.431352712678	193.291961648421
PBANKA_0716800	0	0	0	0.255868931438725	0	0.253431264688673	0	0	0.283308890915431
PBANKA_0716900	13.7538469163089	18.5369141204894	11.7119680217285	110.836838504388	106.529240058316	121.027713196488	8.69664661654789	43.7053571163883	22.8089412540642
PBANKA_0717000	266.90279777165	178.161559280458	235.377474178835	17.5983957686382	24.6610424145313	27.0104374207665	37.0709912337283	51.8975111277663	80.9219658420024
PBANKA_0717100	6.91325252352198	7.97623752315935	9.40537183260019	1.97908170842261	2.53798096236086	2.39583296379425	3.01712929295711	3.78942122648073	4.05800533406719
PBANKA_0717200	17.9294923171017	30.2145929806833	22.3046226461046	8.26077405665589	7.32142571255891	7.9081966121989	150.916844971417	115.15674710186	139.324189964708
PBANKA_0717300	125.436016115212	124.830821311697	122.450135704956	24.222258842866	29.3924736418771	28.9925366803842	259.153609754783	263.637540343186	221.283131064346
PBANKA_0717400	156.175509627415	152.304701692223	143.176122834433	34.1654805906545	41.5730103493668	33.4667504624334	22.9347540344937	40.9384805030769	38.8030159139263
PBANKA_0717500	183.15587634612	167.41584481596	172.489620778725	41.7961899505158	46.316597427692	43.1086581235433	28.6794901124979	70.3953641754058	46.5334853328596
PBANKA_0717600	74.3495907879174	47.3102823510238	58.446237379579	111.630993365487	132.774418143244	107.191377027704	33.4055137575574	31.8776623209437	33.4279530144446
PBANKA_0717700	62.9151020878124	72.8385362579129	72.2522596790997	55.7093259765356	53.5206875772741	54.1162541639321	9.05598016090019	21.4135777407056	22.6336637235451
PBANKA_0717800	3267.43634006427	2580.24461849509	3000.6115274694	382.178753651671	545.485088446674	584.082789678214	539.563288557163	1317.95318451184	1044.02351931269
PBANKA_0717900	212.839955468841	164.863098378613	147.346976452918	27.0170177070926	27.3879337411488	33.9688405848783	63.7346114258522	70.0163975352808	82.2987032672639
PBANKA_0718000	4.15360397945254	5.26123791458178	5.76420444494473	0.994399710818683	0.959377161908465	1.96985210280742	1.27047047878939	2.11750761222812	3.70877093562019
PBANKA_0718100	32.4130091494304	40.9308112185399	52.305868662803	8.03358343640491	9.33774301068087	9.95672420722075	5.46022333230747	16.7337892278362	15.3219657717003
PBANKA_0718200	49.0254750257286	64.3015173407902	59.6546060307011	9.90647259079745	14.6018410806194	13.8143947865203	10.0428659012425	23.7320664464811	20.7831126014943
PBANKA_0718300	12.4258827225705	10.0882914504166	10.0683924889477	1.43286601605686	1.15809588817483	1.39668785872869	3.00057439971729	2.91396932316495	4.40702719201782
PBANKA_0718400	64.3096141311128	70.3472870179818	64.4014394331744	42.3756318744606	44.8383954967956	41.1669017014165	10.1754164389926	20.4735353988249	19.4569420458716
PBANKA_0718500	22.8326596038193	30.6256515106916	23.0358030459198	88.9922587173742	88.445437402609	87.4741284372775	20.8325594037515	25.6059968129027	28.5991652657978
PBANKA_0718600	59.1053640721144	40.1135026878183	52.3171124006927	14.1954681140663	14.5527439810955	12.8416746312795	34.6591005422687	28.6105252264064	37.5132019121721
PBANKA_0718700	106.423166347986	119.058894821348	116.866148284024	79.4861147912121	85.3737878911803	95.6432507681254	436.828341115517	370.936576925593	447.271524098263
PBANKA_0718800	281.752803272864	357.08618361494	403.676191383472	167.098404037703	156.538373584731	176.625752033962	1092.49413606507	637.472725678479	936.24735044709
PBANKA_0718900	21.9555574858882	20.9572550905319	21.4637555921852	11.8558588523092	10.5398600525407	9.30570062030077	2.78591916904998	6.41918299717003	6.81959512703287
PBANKA_0719100	2.93044893770811	17.97522302205	3.98171858374203	157.571709607712	151.286747536507	129.379356700852	4.75750647376452	21.6956926510559	9.87361624083993
PBANKA_0719200	9.04317490014335	9.16671361971218	3.64720511981391	20.6386663609864	19.016273675095	20.7283446114401	61.137896091177	64.8423948871416	61.6427989346622
PBANKA_0719300	106.487545974252	165.158371935043	121.711856407543	29.7956759752932	27.3759687198552	24.9500494052686	161.303531383333	118.892530581361	113.751410609596
PBANKA_0719400	72.9416546789983	86.3441926733587	78.0293864656991	23.0006251422643	29.6583502667431	26.7969417477401	47.3285810645707	58.9985803574696	50.7971144950944
PBANKA_0719500	8.53321832366681	10.830578121387	10.220578688449	5.16525805622651	7.66018941392725	5.73360039441384	7.48005745016504	10.2601155427522	8.66429078439443
PBANKA_0719600	167.053805138175	123.039442456016	150.627927156787	21.9582064798324	32.5003818799609	33.545083762428	49.4931108258823	87.5236479720954	105.699971665175
PBANKA_0719700	5.97002936821244	40.23026104935	8.75512390343277	70.9487994175094	67.3391398406228	66.616218146737	573.551223436247	518.147017007699	467.702506202675
PBANKA_0719800	8.53794108800216	43.1839998469818	8.93793405265795	419.622737230558	407.324544672553	415.377847381965	344.588402453565	276.286147472388	279.589422496551
PBANKA_0719900	23.0009290276149	20.1804910085086	23.5265602819576	32.9792514946618	35.2379176337134	36.7777350331625	18.8392540652924	23.5473673217031	19.0771106027821
PBANKA_0720000	8.12066291634964	22.9737344714671	8.28008627405695	12.9059164319093	13.0271470300171	14.1740485893737	207.965030509373	150.420604849596	188.417535523597
PBANKA_0720100	1.4024568051949	6.664135601096	1.88709925055122	0.327293561162215	0.254883296150322	0.260611621003587	70.468817290126	60.6566431977777	59.1482643896529
PBANKA_0720200	43.3201060718837	37.0838681999871	29.6602578930803	9.95131832782672	12.1823368410708	10.2186935270499	104.312444893491	86.2133817621345	85.8924006143987
PBANKA_0720300	111.719284886217	89.9972806501998	134.021323407979	11.9429029515675	15.5911654021109	13.9684321889095	73.6850020657748	69.0388612146221	79.5531365690531
PBANKA_0720400	275.446339815213	302.461906311095	280.313051039192	251.31078730082	284.829696240697	267.723573975128	371.817524304321	376.633175315887	310.920480786926
PBANKA_0720500	99.1555256930625	93.9929958284682	79.8063217351372	59.9914233096335	67.8287853274088	68.0755366379113	33.9018744484981	59.9900162279099	61.7177522363463
PBANKA_0720600	309.21871771547	265.972367766943	255.563463835442	36.7471337704552	48.499577376479	55.1779176927488	44.5240551512093	102.586485809434	104.32397819305
PBANKA_0720700	0.890310924836983	1.58434228459554	1.30361219885672	4.19926069831791	3.68522655844204	3.87174822860511	1.83816700621337	2.93603996653478	3.08544808929747
PBANKA_0720800	53.1661309369925	57.4722442710398	86.7652676839059	25.6869146352531	26.1590172813708	24.3846955042265	11.8650895149548	30.4921096160849	20.9313759679065
PBANKA_0720900	23.3003740723784	48.5562383584036	25.5494922181943	5043.48829855873	4934.95917832787	5149.06399608601	29.6041633632258	142.440862937851	77.9887602571111
PBANKA_0721000	2.40036172000971	18.7940096639442	5.07865585804596	104.274585465388	86.1107626226869	92.945916324571	101.320020683454	64.701621484748	68.36597673903
PBANKA_0721100	21.3560582134549	63.7125977692619	29.7477468359334	66.4454240832789	60.5837694812968	55.5407430505577	601.59750084011	507.795773040568	535.900731563699
PBANKA_0721200	10.6755755781216	15.0843959789127	14.8870522861805	9.49254203658172	10.6337071686343	7.10381377050999	22.7090800217993	28.9231065202049	32.9330365714518
PBANKA_0721300	167.272526365157	160.960861355435	193.68315160824	54.4608616113375	65.3216800458552	54.541367942196	137.099529623521	158.684268750915	165.940428048306
PBANKA_0721400	64.2790265513055	54.6235753263335	64.5725352430497	7.23953756172956	10.6992520122529	10.2311739955466	54.0448505937579	48.5200146801918	50.2461442571803
PBANKA_0721500	22.707098083542	24.6806462122337	23.9318779426478	18.6509419445418	16.7713340896591	17.6815432768742	19.2696391987134	16.6406153769038	19.8503535304217
PBANKA_0721600	19.4407602043773	18.8513561566775	17.6143742804743	1.93168622414323	3.1147157567203	2.86992453527057	2.5484490144395	5.48770257563843	6.89183259298743
PBANKA_0721700	1200.77234782118	1029.05498821262	965.916422559622	180.603216550345	284.473893232464	236.084036997849	181.219859442521	389.082110321765	302.19190598184
PBANKA_0721800	0.611232692628467	3.63488538555404	2.3866131025223	13.2855022093184	12.7720159605865	10.0007875988684	1.90698043772802	6.33080480989226	6.00178988908537
PBANKA_0721900	79.1221213181191	86.1592045870464	117.188264843608	16.1099434449676	18.3220625644476	17.2376397224841	58.2070574659712	64.0959041772312	64.4497587588892
PBANKA_0722000	7.5166029870835	13.0625196354921	10.1561140611319	5.62115170001184	7.51297809167114	5.54393217929853	15.2258718858806	18.7106012013481	15.9534874292923
PBANKA_0722100	0	0.0456026925421758	0	0	0	0	0.0464420114096371	0.0494534686507628	0
PBANKA_0722200	1.11701309962774	1.55544519354719	1.41606436936512	0.0882870434357264	0.269729042325703	0.0874459315858681	0.465903884428947	0.793783471250582	1.17306173363067
PBANKA_0722600	149.48459539095	282.916966905446	351.581494172909	136.118273573348	139.279578182482	142.840196560154	75.9900155125904	173.359907065697	139.600455998579
PBANKA_0722700	0.0980990741255565	0.0883904040632297	0.638394451291973	0	0	0	0.0900172319915188	0.0958542540514785	0.188872593943621
PBANKA_0722801	67.299936472566	134.496556530867	134.344186172057	3.4682153135905	11.2794788590372	11.967701503355	30.3463760059505	63.9995957941442	61.9379761515518
PBANKA_0722900	17.1914000090221	31.6104097851784	48.8758921684561	1.12968547088041	3.53984026196834	4.81997575106005	6.4200969231687	11.621876161034	17.1268242734536
PBANKA_0722921	3.27411489870716	19.4251570717214	16.7176385311388	2.23348030802615	2.45292417519122	3.25323810456142	1.84884837814593	5.41401840633073	4.07318265988081
PBANKA_0722941	141.736413489017	135.625373649214	151.105964686991	14.0415877009057	21.6210853074005	21.9187137703911	33.5522765681558	60.9773330285527	68.7818707359074
PBANKA_0722961	0	0	0	0	0	0	0	0	0
PBANKA_0800021	0	0	0.0330890741031194	0	0	0	0	0	0
PBANKA_0800041	0.781576229918368	2.34741728823659	1.08990528101135	0.339760384369455	0.115334959355116	0.224348988412924	0.47812431418446	1.40010066163717	0.626995086452184
PBANKA_0800061	2.24243650424432	2.89898834430691	3.7162278225077	0.423831972321815	0.172648650813793	0.503752943307547	1.07357974841419	0.952661911431872	0.844712398680366
PBANKA_0800100	30.1383213750399	35.1261749428749	46.8569131239545	5.81294465598658	11.3841950172526	13.0209539100239	89.8564245091261	107.844411422345	141.401392856121
PBANKA_0800200	11.2303820058937	11.932704548536	14.0848055796475	1.10535378381529	3.18939607603348	2.4633518927739	48.2204308332168	46.2745996858917	87.1004854230402
PBANKA_0800300	33.4898656705272	40.0631482946196	96.8917345940946	62.1390745194913	59.203353447575	60.1760977185277	15.4958465117708	29.3900460239843	23.8101103670965
PBANKA_0800400	3891.68259910118	4311.77750004394	6418.55192977086	583.561777043663	900.535362644746	833.595060446856	1616.97424313236	2996.5223898454	2158.91374014885
PBANKA_0800500	17.1408859874239	14.5619445338067	15.8442111318672	4.51338602020112	5.89718843026221	5.35602962476093	7.63967509721549	15.0259297229294	11.0791674136112
PBANKA_0800600	232.494805677569	278.164601586984	252.257007467657	80.8545823346372	77.9109008769615	92.5024116113658	126.384193716092	156.146579849858	173.101732349329
PBANKA_0800700	18.4214153249829	18.6451196116945	17.9243415050009	5.46038130443291	3.58321127779066	5.96727885937222	17.1139788303011	10.2589958390231	22.6953392614416
PBANKA_0800800	32.4983494552574	97.4995814347796	72.7093365744353	51.5417775599266	44.9002884464726	43.8236759950414	209.238481472061	186.689622441385	177.567826438703
PBANKA_0800900	43.5829400882853	44.3276069541364	43.7791988809837	9.3769791554241	9.59534051060045	9.95904054042326	17.4325766915775	17.6995703057541	23.0668570088267
PBANKA_0801000	135.785134765138	131.308454950421	152.164946821652	46.2443929963541	45.5628010861925	49.9000988105372	17.6580741612751	43.7330143586705	48.0815660582189
PBANKA_0801100	20.171568569538	21.8436233482371	19.3549409437242	46.4184230903511	44.4041272337566	34.701269587677	45.4677431877511	38.3802107532234	51.7527402828573
PBANKA_0801200	200.38954912381	175.386165421328	187.309926038279	48.2168554372815	52.4308876956897	52.377452741349	102.551800275857	107.083405889694	115.19801028428
PBANKA_0801300	13.4145821363175	49.2190034001972	28.7620800477791	21.2244737956929	19.7955135562355	23.2077512500457	16.5234672685268	29.2854791693703	23.267954539062
PBANKA_0801400	319.399044285268	300.844539382502	389.924893258032	93.8737956107842	101.117098777359	103.981357129617	90.2131518493827	188.015300079209	137.6881209849
PBANKA_0801500	5.70920831398815	28.4465439264295	6.49592638143437	0.926067178129435	0.792193474176427	0.880554742725256	389.982160956286	308.361336410206	323.364058935046
PBANKA_0801600	7.20876495223677	8.39639939869831	10.3497914612777	1.41747656461101	2.18652114547104	1.89949186267035	9.1156197823506	9.761371106575	11.1172203963445
PBANKA_0801700	6.87423558500295	9.60959329755856	11.024257137707	2.41451864737062	2.8422212442276	2.41879514019143	6.10442438342485	7.36695671603084	8.6811115039575
PBANKA_0801800	1.09710532899399	3.8197451021319	2.05968397460114	150.60630517919	135.031263848311	124.992911240803	2.40440129311395	6.28629158875943	3.98873094006002
PBANKA_0801900	51.1681251389607	42.533938078656	50.696289768633	5.10544572793611	7.59700516132479	7.80613753763928	7.21946273866329	17.0185574430914	16.0533235229031
PBANKA_0802000	22.3125313746798	32.3739462534194	24.6117567717713	0.890978868243886	2.79080176198222	2.12599984232237	3.98943003725969	12.5471205005303	11.3600360363159
PBANKA_0802100	75.8910192368163	86.346667091991	73.8528205806506	52.840626302839	45.0903253645444	44.4728942024565	53.4275425611895	50.8520648658044	52.6719927481618
PBANKA_0802200	2.48659496644826	8.54052595108231	5.01249493038323	7.62017713087228	5.84197030375658	5.7454889658467	1.85250024752182	4.089583511352	3.05736597074655
PBANKA_0802300	104.841332235253	113.496670541994	116.278671205697	54.2474862071561	64.374207564058	52.322358032562	96.9077370868696	110.883532336141	91.2228274432255
PBANKA_0802400	4.21957023002276	5.60171581948556	8.24016718523204	2.34442672136787	2.03380924399344	2.17158541651536	3.29917044445899	2.97637624049241	4.66291271206608
PBANKA_0802500	2.75777905490916	5.74777775624486	3.78097046749912	13.9985645715434	14.2065175526779	13.2415059383698	1.53368535487741	3.37514505764435	2.70844292910213
PBANKA_0802600	65.3926649890009	64.5447559628364	68.1134091898106	20.120110415369	20.3198594856585	18.6880673973448	77.8923731664134	72.6221946042706	91.6072023471202
PBANKA_0802700	78.704953775543	83.554394448876	80.305546046351	10.29233397151	14.9033798497827	12.5304676515711	132.673700334658	133.113388325634	122.359763513469
PBANKA_0802800	7.17930329324138	17.1140104709266	9.71991551779132	3.21182842884926	2.68457293551579	2.58099735353991	116.82223169152	65.3145842146035	97.3277872751447
PBANKA_0802900	9.84443155023074	8.23510253821712	13.5906389563212	2.58943751215672	1.85195934735597	2.2123570488273	10.827566282379	9.6191595203076	14.8171765866757
PBANKA_0803000	15.3636698290347	57.2403597218264	25.3543126212422	13.32219873716	13.7829701044173	11.7602477404381	212.849083278892	171.686000825718	160.264434087567
PBANKA_0803100	154.621201530421	231.356118043934	162.053061054979	32.8735953218015	37.8961703407643	41.1880898872287	694.267686216327	594.954852168738	537.005843841267
PBANKA_0803200	38.6799338180699	51.4854398801165	43.0524156119241	18.9432644877581	16.5579128432143	16.4201667657921	48.0790923118268	43.8404999589012	52.5100397705151
PBANKA_0803300	33.1974246221651	27.4782358497118	28.6434000531403	11.1682237544579	11.2900616734735	10.2774892320387	29.7419780894665	29.3075328938819	39.7281930114533
PBANKA_0803400	3055.89674342192	2635.26186415159	3266.99438257481	643.61736230336	742.430006362231	780.807902982274	961.933961123041	1588.41304351938	1348.5091121915
PBANKA_0803500	920.781548073588	900.559774602765	804.218783497101	270.844970823416	259.378596544891	255.073987826053	145.652219542132	271.279087670991	239.433559784986
PBANKA_0803600	182.887989183928	136.989002966972	181.165294428087	18.6100891534049	24.9104728011716	21.6646583403568	30.1631031106434	51.617984149982	51.1783207569641
PBANKA_0803700	39.3507250374636	39.5969988730976	37.8348528604297	16.5765900330068	17.2219061030329	18.8851456473588	12.2781809424666	17.147017481311	19.8563904581078
PBANKA_0803800	235.576270711866	239.215630008298	210.31610141555	158.217306310817	190.922325658751	223.794714441551	59.4749146899258	96.2151171255546	90.5921841774285
PBANKA_0803900	1.79910000094417	4.50290737680604	1.30087925923647	0.347595529501665	2.47788818337784	1.72141991109288	2.01774474728159	13.8681211333347	8.85206647841423
PBANKA_0804000	4084.42773440157	3446.1650736172	3863.23372530868	419.261878753597	584.924346771604	638.941094290579	1085.39874553696	1856.39387785143	1452.88110458618
PBANKA_0804100	362.314492942844	295.324196539305	352.008995892683	47.3798339947528	70.8284230115732	58.9346108697126	118.757508056859	187.229134608478	139.77916753514
PBANKA_0804200	38.3827008125363	27.0953709621908	34.5591519215137	4.51075434758222	5.17344007858511	5.16180445923745	4.76078457372577	9.94210652798916	10.3284274589835
PBANKA_0804300	18.7206116023304	38.9335924520383	12.1100586779039	16.6967960318704	14.927639025105	13.204540460875	645.980100199933	446.613927936781	477.770255876564
PBANKA_0804400	28.8339736062923	32.0877677230025	29.3199909064407	4.21377961785941	5.28629183872952	5.54972464486202	75.1698593734259	62.7655773855137	76.138403550152
PBANKA_0804500	10.5785248910478	47.6142238290896	17.4584522265208	16.3271723029206	21.6540945979462	21.395015591183	10.6866258926114	63.7730791306157	39.6130709398456
PBANKA_0804600	166.695379933636	117.285635107211	156.016307959172	11.9463235866191	13.8110952251766	17.6434947533721	23.0183756365759	42.8105744125545	49.0028492120617
PBANKA_0804700	48.3313778031421	42.0671613602058	37.4983608694196	15.7190422785753	15.0246553341323	15.2058758813204	22.0729046596562	25.5876601192513	27.9460166359599
PBANKA_0804800	143.521226819506	139.86239749912	160.340931952402	21.528692882449	27.487271243517	30.4471142646904	21.1393955500083	46.4647923592795	44.8286905532231
PBANKA_0804900	117.43316349205	100.651783609399	107.356519320734	23.5498783498943	18.3968591478801	23.0597845889538	43.0090099103555	25.6628826186754	58.5871784126086
PBANKA_0805000	55.3361460343082	49.281336432233	51.2364993580501	9.48624515960887	8.37580904127988	10.1648409973989	48.2678878546973	37.6280544964856	54.3177018108413
PBANKA_0805100	355.981920186819	331.876050505283	382.426337618454	55.2676891907647	67.1072025047768	75.3743570609451	50.9275952193248	127.930036818766	101.206653031636
PBANKA_0805200	43.3945540276278	39.1693923093206	32.4531936560042	9.39014136736293	6.72805925519626	8.90208073440408	68.9850990158693	52.351778005232	61.6031803435676
PBANKA_0805300	2.16008446715303	9.45348243845183	2.29503247954063	58.4871662310034	48.906501794117	47.566341834577	12.7422450721975	18.0913271724344	11.8824699879094
PBANKA_0805400	273.343260143451	346.116618790679	347.406443318178	56.4519968162811	70.7563499220872	57.8692190683394	109.995913651808	123.783444989106	142.933382736705
PBANKA_0805500	35.4540167196372	42.8101152875312	33.6914317015863	2.165125968298	2.87219719400225	3.30139944392379	181.307697408732	128.613482971167	141.694167116648
PBANKA_0805600	238.516579612353	221.152790966201	215.426558354658	14.2892957095781	25.2553987921203	25.4990841702142	372.172783467704	347.995182631814	360.761183093389
PBANKA_0805700	4112.93307552879	3272.57318531112	4376.83185209822	589.010989933198	690.818974664067	666.688024979123	783.911007155922	1467.59430498098	1184.38519604487
PBANKA_0805800	74.9447967182978	88.5573999557772	78.8324602024498	11.1147197819066	15.0573832545535	16.8667390772137	16.3585558712853	37.8182171335206	35.9039134671571
PBANKA_0805900	70.1053553559402	73.8507467888969	64.2104512662399	28.9861391181351	22.9724335639207	26.6717533543841	305.431915615682	228.939116157437	285.640462809178
PBANKA_0806000	329.883423154489	194.421556346085	229.414155078304	70.543541172063	73.5880022658071	78.8816617147752	32.0640262127305	63.463851334605	63.8553604567651
PBANKA_0806100	150.868528079176	101.779461051077	118.838868183777	10.5176087308486	10.9838025292276	13.7350529778909	17.9235765633731	29.6262842813071	33.7869032235
PBANKA_0806200	368.754419637967	395.370277374826	305.334946132218	107.464951204265	125.59549907256	130.517101314667	366.190099741498	359.16588993089	333.454564607463
PBANKA_0806300	15.0970008510932	20.4767624765434	19.1343011447704	20.6438333149315	14.5691587443053	18.0008851073978	5.34456442488599	5.48163484552064	6.08851350055018
PBANKA_0806400	113.868037559758	111.582044797254	127.32355749777	35.9109631416407	33.7169784952485	39.3774804662495	35.7691114290827	48.562839672892	48.4939294034867
PBANKA_0806500	171.526092158006	141.326490585041	146.068577446967	53.7803151190586	60.3492625285121	65.8289504867814	18.2594727465176	41.1744256383393	36.8381815666241
PBANKA_0806600	50.1715958940987	42.8985659389518	43.4070541255679	15.8723322262733	12.5300471752287	15.6080147476033	5.42335224147249	9.81753529305763	11.5372277684776
PBANKA_0806700	9.00515390041168	15.0169206501344	13.5787574448846	8.23261993955585	9.01211875580839	7.96619485965375	11.3619947295412	12.9519897534955	13.0296550062742
PBANKA_0806800	13.3773210510661	86.1023470784412	12.7738400344742	15.777888431295	13.4970124703077	16.3866257866236	1429.68451636649	1223.22162411309	1126.41211755165
PBANKA_0806900	51.4103475679638	49.3896597444979	53.5426061012393	1.93285907552401	3.50618276439553	3.41010462387644	97.5373600936299	104.608733070685	108.980105959876
PBANKA_0807000	151.686213363897	160.900980553725	145.517944553989	66.3044864913004	64.6249076367869	69.9009705810452	48.8028170056382	66.9514796857494	66.6760303168378
PBANKA_0807100	116.16808343628	96.1589632032151	110.974503457334	18.376158622622	21.1240190544816	22.3376997833402	52.1601109504508	58.5150382314456	57.4952914943941
PBANKA_0807200	3.33805616613537	16.084631884602	4.18267049496189	1688.69288684932	1645.19895090478	1369.40368793119	12.5185608106561	38.4309905147763	29.7590763772538
PBANKA_0807300	101.564646871483	76.1957424990154	74.6772272945072	5.31742161153569	7.67501729526772	9.12352552879224	8.74967494957562	17.9282311168647	21.0472750596446
PBANKA_0807400	102.556696053822	89.9885025686929	105.980774851054	2.82479300308353	8.12983313498729	7.90705545828661	12.5736069645753	26.3637540343186	33.4531138392941
PBANKA_0807500	54.874662523618	55.0219825482101	45.0146890625523	23.2133456257107	25.7509075932397	23.0829354965921	34.3145837572112	41.4562299814087	41.4769851951565
PBANKA_0807600	3005.5594330588	2348.17947434376	2923.11699325862	403.761173810309	576.384323544612	603.166409959043	686.831480095288	1342.72639075311	1108.49325385511
PBANKA_0807700	9.90358147639795	16.7140672177412	15.4201974093771	2.78064362687747	2.12869436433634	2.26030438152591	76.7291643160795	62.9540939981509	78.181457547444
PBANKA_0807800	12.6746411109461	28.7556217586806	24.2310139321234	6.66828969786322	4.94926132332874	6.43684316448532	15.5072630326494	14.0358854950962	16.769105396025
PBANKA_0807900	92.074320006082	78.1031424220122	82.9980198976428	26.3109995179547	35.8878873950844	28.9313064022842	120.922704717883	142.504808899713	139.556703173556
PBANKA_0808000	18.0812006051703	52.9055070467631	43.8717759412708	27.5515397715689	25.2290714962834	29.5308752596127	16.0921050822426	18.5924421171958	23.8536382346637
PBANKA_0808100	6.48350926483279	9.23280773978167	7.62096072485209	1.23105052124798	1.25367613498316	1.73272114380345	1.98312288814141	3.34961735611544	5.1653222409341
PBANKA_0808200	566.415455675741	489.820882487953	574.842774179522	80.0390638280596	94.96432422312	95.3063105039572	127.584901655166	209.107391826405	211.987288528323
PBANKA_0808300	75.2718779834279	55.8316748147576	60.6987830809721	19.2662131478086	19.041693999848	13.2504286651805	22.0241039229193	24.6132224384596	34.1432225246044
PBANKA_0808380	0.577892727576005	0.260349917422604	0.268623119764414	0	0	0	0	0	0.278157820171514
PBANKA_0808420	64.9723169015674	61.3024725240452	49.366240804898	11.5418467386336	10.9628426426381	13.1906393187358	56.3399417770532	48.7678727721185	55.7879579894194
PBANKA_0808500	270.164850141783	189.372021185266	248.946476241671	11.0535378381529	15.1261799194235	13.3431560858587	38.2798279043934	48.526216113561	61.1947204377332
PBANKA_0808600	8.94224306439438	7.50157485946771	7.9825168873276	3.11396308500204	3.52821690588427	3.26812854762707	15.8451824957489	15.2270920533061	19.8426164404441
PBANKA_0808700	107.823639742685	90.1534557101949	85.0348770491903	18.0921135019095	19.7181404727076	19.9756113875911	54.2440610663152	62.8795309783613	73.4748268932873
PBANKA_0808800	81.8204554884839	72.8721996587823	73.4325181851038	14.8657315810143	20.8044473218258	20.1440217120858	15.4972240581042	32.6967402037776	28.3757697079258
PBANKA_0808900	183.536794039619	190.172865583318	181.175217039045	34.4354738707922	38.8036742118991	41.6554780264316	144.399704279508	158.005361827908	159.019528044702
PBANKA_0809000	82.0247373291102	67.7100751008371	58.3023822530246	14.8303884808959	15.9630351569056	16.3286569366159	275.040719482585	230.040366499416	282.034347249699
PBANKA_0809100	205.856160323087	220.485585980691	246.449677297839	17.630194759778	29.3521270754504	29.8231372123961	68.3666358067199	122.78002322181	101.442860940687
PBANKA_0809200	66.0266387086839	80.377643014227	87.0131133247935	4.5801952368037	8.24039610154895	8.77068200005442	32.3882995371031	43.7540246946583	45.4734248556636
PBANKA_0809300	71.0783671259095	88.0905480089392	91.139177469437	11.4266530394408	11.2804403284877	13.7430321256491	12.6753378313121	19.2630650293832	27.6279961469935
PBANKA_0809400	32.0980170538821	81.1070347684195	59.1700457140331	35.1393332509183	28.9060733688437	36.3589387740017	40.6877888601665	57.05245201144	65.4254665420703
PBANKA_0809500	2.59210136058364	2.89165345176173	2.75403897544876	0.375605654694517	0.163932408248437	0.265733753265793	1.0193796057758	0.723653086897375	2.07943224788414
PBANKA_0809600	5.44808760448517	10.070038472667	9.02872152541505	4.3060868949444	4.23269924007312	3.78292521925532	1.442471254108	3.76637081163248	3.15094766481553
PBANKA_0809700	119.533558866718	138.054652225322	138.809435375937	58.2973133490624	74.9822841404783	63.4706393929932	178.57863712146	168.181224749724	152.478539296677
PBANKA_0809800	13.9096061422691	20.3222011206969	36.4975870698317	6.83782248679195	7.53899108553564	8.39588238845912	3.57859916138062	9.65364070250963	7.44598336614545
PBANKA_0809900	68.0492370848926	66.1032708367424	79.4419849270498	30.8955442853291	35.799971383828	36.6137549089892	17.3081001734775	28.2056642380724	41.5321545265927
PBANKA_0810000	39.1858767328935	40.1835577047373	40.4196314651386	38.7739071915639	39.7068246371613	39.6900141888555	11.6434030640145	17.19974219665	17.1848187530621
PBANKA_0810100	11.3069487454297	7.17967769474939	8.69074799237812	2.20606322400111	1.89188101395955	1.87837290298664	1.38883729358343	2.17484441965539	4.15678423141465
PBANKA_0810200	47.489733016125	59.2086102525599	56.1075709830511	41.1671350570505	41.469851514753	37.604443198585	40.5410158953944	47.9057636142791	53.7472691234636
PBANKA_0810300	0.574097044636262	2.6334244520907	0.533717528595963	16.8344110753479	13.5394530611099	16.4942555126441	17.1928478757397	13.9220040712009	18.5392872262098
PBANKA_0810400	6.7725613959593	7.4315071365566	2.68056404321874	15.7990968045329	13.4177869170433	18.1893072251238	16.4287145677686	11.0729863604278	17.2997732883043
PBANKA_0810500	674.448970808496	726.810186138102	681.407313802398	429.790022381212	504.419192238984	507.392431112605	457.36937236418	543.023063224721	436.244181302325
PBANKA_0810600	118.883341638897	117.608145850239	133.49365022852	22.4872012047431	22.3567994783327	23.2248014620105	70.028954323368	50.5452667129073	78.8816025426112
PBANKA_0810700	4.52682636601204	31.5891233139426	9.31226815183304	4935.90707827339	4622.49236099986	5380.06006318761	25.3652192982647	113.780742363724	55.4461254875219
PBANKA_0810800	6.26649218801334	34.996948047145	14.1707045417462	26.4067644623725	19.7441978377373	22.2173241562596	194.937991919793	130.681186186033	168.203960705847
PBANKA_0810900	46.3774448630486	76.7696321019362	44.0050884904393	50.3351964995459	51.0484931714277	52.3572642442626	267.225735646358	195.256970746488	188.453418638353
PBANKA_0811000	550.381082340122	507.90486027102	544.248808035508	115.259112500398	148.165006247106	142.467360180371	82.7604582125102	193.773061267143	144.87980821583
PBANKA_0811100	20.4592667262795	30.4861354917436	37.9971735537728	6.6248293128226	7.67501729526772	9.35094478684131	5.38836287217267	11.9764409035698	12.5171019077182
PBANKA_0811200	13.8013755362218	9.90623052860983	11.4171003984507	3.63536318044128	2.77016110289178	4.10432749179338	4.80279612380876	5.54279208156369	9.76751057584794
PBANKA_0811300	286.02952366432	275.852061945795	241.631239358113	34.9647870031151	40.7218833237288	39.2523772750364	399.726752218339	298.022021689541	332.406980568962
PBANKA_0811400	23.8445299475258	30.1972065065795	33.4611447479085	8.74360883013926	10.8932042115207	9.12723126621255	50.0032195534236	50.3442738610487	47.8347845176351
PBANKA_0811500	44.4977400233524	31.0361320164713	41.1618078169239	26.0272257235578	19.0447522187225	23.1695113428863	4.81571256914627	10.9059849423594	13.9467037276694
PBANKA_0811600	37.8831261326407	36.7966366968505	38.4043380126098	5.93129997744606	7.20940464036193	7.0930673250551	11.3085149364776	20.3051735555696	19.3389843519839
PBANKA_0811700	76.9175220403663	99.8051408439551	81.9972073080876	41.1744284471197	47.1373978884359	43.1086581235433	72.6223020814777	82.4557464201628	75.4224929395062
PBANKA_0811800	5.08545600266885	37.8526140809212	5.7555423226045	33.49702553562	28.1906722219225	31.2738588126078	288.003793412698	185.260434108677	194.812062193514
PBANKA_0811900	38.5062545029667	51.0884343705597	69.7617329650251	19.7566107337101	20.7019623596493	21.6447778062381	8.11272543217357	21.6326524798661	18.9914649634344
PBANKA_0812000	66.8175039384115	171.351862937119	102.980517567678	43.2485077124757	41.8987468330879	45.9907086135401	461.445063016033	312.703658215209	310.466523112998
PBANKA_0812100	27.86137881209	97.5158741333525	42.0786216086662	42.2378067707901	39.8080802118475	48.5914350156878	287.594801085207	221.426966893879	195.300239118525
PBANKA_0812200	1.74311867069309	3.64246850629757	3.96509039092164	134.976981885963	119.889680900524	132.349672548361	3.23305764375606	16.416243378814	9.1399349078528
PBANKA_0812300	28.0630346488738	95.5547696920815	73.2227313777341	95.3030640435869	91.2890268534689	91.9918403317735	73.4119068940004	87.1104757550753	77.3143053335263
PBANKA_0812400	9.96340959072103	8.96807665681423	9.59753523432897	1.64657623236734	1.4581207296709	1.69293397927395	2.65399250953233	2.54448345631729	3.65622601060938
PBANKA_0812500	20.5599241112083	16.5599976763951	20.0039928266404	2.54370117614398	2.61400170642173	3.04626500919507	8.49340831925332	8.36843733613611	10.8050928973738
PBANKA_0812600	5.9027614316692	43.2304839072676	9.00527030067371	2956.0318332889	3024.16391797678	2752.04630772069	276.100853964386	330.680744319763	294.463166677759
PBANKA_0812700	92.4064566338608	177.768193615751	138.157456743225	39.2265794012501	40.9771045349782	43.7261650343335	158.703453760189	171.94850431654	183.285650481796
PBANKA_0812800	158.516892464142	114.493353103159	102.372413070853	11.7261076007919	12.1203006810983	13.9604422377075	22.344848901209	31.3196928380774	39.6308665691986
PBANKA_0812900	61.4819849743507	55.1760886769371	50.7687324805718	1682.35699451733	1563.4415218503	1636.95070008871	20.6073425453325	46.8849433214575	45.2462894356212
PBANKA_0813000	1036.34072589598	879.645366065825	879.547762593134	168.838898386998	196.516475703902	214.955401472728	497.458045255215	573.806785782709	518.68989802011
PBANKA_0813100	7.39068556886883	21.0626654291076	18.3737512094902	5.14411868692617	4.83427499133671	5.4705398010655	3.08610350932125	4.86846949382297	4.37676152053023
PBANKA_0813200	53.1757854694341	45.3157982759678	46.0505935386107	14.707272899213	14.3731031925698	14.1098915099221	26.9381400595526	28.6107790660957	33.1532256309438
PBANKA_0813300	30.87797435831	40.1315695079711	30.7149330362206	487.955519039515	493.344276931339	455.636067691197	27.8224313089576	35.0069825717478	36.6363128936429
PBANKA_0813400	129.096652931186	134.676603759248	125.87419052573	36.7639694616981	33.4725423890531	35.6299796531908	49.5943396554507	59.5824975998754	69.4169185582216
PBANKA_0813500	285.928738456507	307.401866208415	294.055663522755	79.001596040831	92.9357941035846	94.2519048579263	260.961407434251	279.511004814111	293.389204034132
PBANKA_0813600	2.54398428987263	7.58410629013672	2.86142018879485	1.47453320963503	1.11232134714025	1.86617567634387	59.9450721183047	49.2243798552739	56.5688349500982
PBANKA_0813700	41.6481310563397	42.7931473464739	60.7952784846129	11.4346943153306	9.05710853234659	8.49431687163415	5.36378540970153	18.2056976315705	12.3092828466705
PBANKA_0813800	24.1006393169958	21.5162227407341	27.3902148031089	17.0608953588882	18.3533022278141	15.9939369269958	6.69540343967526	11.1804401925644	8.3544096597601
PBANKA_0813900	339.990544865927	296.229390417406	321.155728623343	31.2607866985263	41.5090518719063	39.0030716355868	62.8882887000748	103.749050050793	111.106664294759
PBANKA_0814000	258.191387806732	228.519465189772	257.43662272217	76.6555278159579	87.8947186142989	94.8596695390864	91.6917991291144	162.303574332699	146.699672282237
PBANKA_0814100	26.9980772342458	20.9720737856895	23.3878430528477	6.04601490503861	6.59175659593564	4.79073155179824	11.7863489239243	13.2301076209739	13.5463216413
PBANKA_0814200	1009.08357843654	791.443566800574	834.803609286473	115.783666696156	159.03349790892	150.538171225072	151.480160625728	351.374945328334	268.141982383168
PBANKA_0814300	55.6221750291905	54.0624573423468	55.2276342658505	3.38373607290396	7.27473294653494	8.09945633678495	26.0406992546894	28.8384370046305	34.239903102065
PBANKA_0814400	232.78241432671	206.001872160635	187.700404935385	40.50870400914	55.8037715843424	52.8749774964096	31.154145653792	68.113161526671	66.4101795659491
PBANKA_0814500	13.8601897333012	18.9615579127421	18.1473929539475	3.02836653100081	3.66227994226245	4.18682335910329	4.79434243812363	6.5942474499524	6.35698579889694
PBANKA_0814600	7.24119552200746	8.87766478456908	9.54602795353279	2.96721954105413	2.07581389031673	2.63227767357311	4.9290107870314	5.16163075598214	8.05644778872118
PBANKA_0814700	91.8093228268568	83.6021859226025	75.9956070002331	7.00890727217291	8.36523155930096	9.32987344059045	11.0725558058711	24.7350431472549	22.2436382851211
PBANKA_0814800	81.5513092533244	88.9300507406683	106.530274074993	86.1739627513897	91.0903368464669	105.880914689405	13.431518562945	82.137005800638	43.0778624134043
PBANKA_0814900	18.1980955101128	12.9823530251339	18.0814482415102	1.24336758584398	1.61442995974698	2.09358741043152	2.4933456924175	3.45851637002837	5.40358330074472
PBANKA_0815000	15.1649627530566	16.434375833121	20.394288622114	2.02286966972734	2.24398109155758	2.25404748358397	6.90061510184396	5.07463697919592	9.35919253753566
PBANKA_0815100	0.900399433900292	2.19047947519868	1.25560381759571	198.133882920433	186.628300633087	158.330644162553	18.6725829896515	22.493436228352	21.1205574315311
PBANKA_0815200	179.006285510609	205.242518234819	199.999861669042	66.5898894069283	78.1714724518009	75.3324434287081	83.6485128281188	100.071841229744	108.223996329695
PBANKA_0815300	37.8912833298433	34.0609260830021	46.7886469053894	11.084543554389	11.5250844097241	8.7140545373177	17.6711527733365	24.3488626602911	24.7611175964741
PBANKA_0815400	16.5277320086738	44.4469379023869	14.5378832416501	4047.2528794397	4366.80854038471	4014.71617368974	118.528929983584	201.993286145664	132.54776446813
PBANKA_0815500	4.95280691316834	14.3774537731141	4.80464116651798	14.3785858057274	13.7658056366342	12.109069451832	150.708606233996	126.983507531855	130.163160443268
PBANKA_0815600	197.184853501541	201.303567218798	163.807943227212	64.9261203114809	63.6604185364763	68.5593083425747	339.226879922058	308.457128290006	289.041082455895
PBANKA_0815700	29.9752487962188	52.5039000135584	55.914011575353	816.377908930655	697.880586866651	704.069140807284	16.0647825971206	47.3426498668888	35.0750226899202
PBANKA_0815800	6.11232692628467	27.6746955491047	14.3480906758781	77.9858979686992	82.6663321177794	71.0582276761703	88.057626095088	80.1802401630223	83.8485352151633
PBANKA_0815900	41.2938006240806	77.806984357442	67.40390571438	250.535759735244	253.332080241993	201.596937588012	205.15469443349	172.121903901595	217.253545650426
PBANKA_0816000	46.1626214527976	71.2290671512611	61.2076965748916	70.2486745391771	65.2001621878208	85.9716828674653	52.3484826042986	61.4878706153957	65.2295371698914
PBANKA_0816100	485.303477129687	503.142487289021	420.14334825653	11.5716724243164	28.3176158956649	31.8182952816629	472.300162382301	605.607177097241	523.406093243987
PBANKA_0816200	25.5082586121129	62.4756887827809	34.3478288488575	29.7459855835644	27.0662499521013	31.031609123408	834.562945031178	577.418699966306	737.747179035156
PBANKA_0816300	31.3683196385551	25.308433833174	27.8735530813685	119.010292930404	122.465610272455	111.630578345019	8.05444883924113	15.076982494818	13.8310741687028
PBANKA_0816400	280.751400378108	251.181594945983	322.601902515228	36.9018109366029	47.3214015082071	43.4139453239299	52.8570107210261	73.5090052831641	94.5223066453602
PBANKA_0816500	11.6880484072967	8.53327127598796	8.24610507183784	4.45836736931314	4.04946406712527	3.38153925849131	5.21419582750873	4.96547327673647	8.53879820061393
PBANKA_0816600	57.2113800300245	59.714300208844	70.7907651362136	42.0975164474335	50.2958580200523	36.3388080636151	11.2939066725019	27.3563962158492	23.4362759123233
PBANKA_0816700	64.0674267351933	98.810290649029	84.1592015010606	210.653810109302	194.92936596515	209.936621460952	18.6293253725694	43.0892473971725	37.4857711581926
PBANKA_0816800	19.9744114783725	26.0111064287354	17.2140595555453	1238.70609810127	1207.77076446448	1153.70746904686	7.35828933068286	34.9032600303044	17.9654225138299
PBANKA_0816900	152.442212181913	246.801772038256	246.739745867683	201.70946437139	228.539527741252	213.211561561393	327.694832506399	352.70213841724	312.210006819263
PBANKA_0817000	4.84111890206215	22.6093349340682	6.64488769943552	55.8626762753543	48.4513518727574	53.278769894215	290.190575082018	194.241078394212	242.997695709484
PBANKA_0817100	45.2790251634272	77.5959111424352	63.2239778529318	285.138050098722	333.77035176236	316.978800355078	61.1010820501091	88.8327960675512	84.1000068585607
PBANKA_0817200	50.7592077266384	31.2732320808032	43.1704215773391	3.73056902037662	5.12179487504199	5.85730338948462	11.7537300155966	14.9383103683986	18.8785712550407
PBANKA_0817300	5.44870286000234	8.48926695024419	4.43228147611284	23.8835371145805	22.4128778872521	20.4301803805455	1.04162797018757	5.54585327012125	2.95045973539071
PBANKA_0817400	33.064901501976	28.6688604720712	32.3529913332379	3.29672059064742	4.9240566952672	3.93288772794703	13.40750827374	18.6077197737684	18.7380440364745
PBANKA_0817500	57.1254770570065	50.7946207133627	55.4035184514105	2.05386682803517	3.7078630852138	4.06859922229924	6.20753966017189	9.65278244853537	10.5436849402851
PBANKA_0817600	48.7547959531883	36.9319905484101	63.1082008061919	4.50144074856907	8.53165572641374	5.44934556470849	9.63388041205159	23.8898294712916	17.7215480000675
PBANKA_0817700	100.879969618159	142.030312922053	114.768254647173	36.7650280269	45.4346192928554	39.0328222623112	31.6171829095776	55.2720634318404	42.0381123007037
PBANKA_0817800	472.220914533536	542.962409416651	503.531296946153	78.3898856889418	82.7022271816604	106.689390367305	114.876684712115	188.875917085272	188.579648695872
PBANKA_0817900	43.6745546991794	75.3048088487466	102.994742214708	4.47310434097916	10.2241537350629	7.77796960548115	13.6385820556934	34.5199442396324	21.7923644724302
PBANKA_0818000	11.8134066801009	32.5543344926962	23.9210127052283	15.8785900306619	14.4449683441049	14.2719067278937	109.620181544059	90.7100584140809	97.1046988172277
PBANKA_0818100	14.6172866386872	24.6056196466069	24.4921079785201	11.1323509421683	10.2835199054241	11.1726596047777	56.1476467352446	51.0969810741582	61.9582909244785
PBANKA_0818200	0.977972308205548	9.25243552686484	2.90939502021766	21.5118851773284	17.5777575593157	16.5907802692807	118.187917011191	86.2900640503051	96.1227839491163
PBANKA_0818300	0.94035798865918	5.93104841465695	2.18554313417793	2.04392341681822	2.08148891143849	2.10542896818282	7.16196272992876	6.98318092237753	8.96194870315915
PBANKA_0818400	0.301679593378661	1.32028297106514	0.520855676288967	9.6858967158052	6.8684900540701	8.88847876940641	6.48563476488317	4.67430832909474	6.61732739648708
PBANKA_0818500	28.8729437088462	77.1003216415317	53.7286573330596	28.8786123699491	27.8459461328307	28.3980006324119	306.63275273738	280.770063394355	248.592066282713
PBANKA_0818600	55.084321484847	56.1431463049893	76.4186461398765	5.25854769439587	7.08035865425507	9.26334967482737	8.45541172223783	19.8715784606031	18.6397711678153
PBANKA_0818700	18.189130982997	18.9233686291828	19.9605203152378	3.0975990991874	2.49041859138481	3.63326237872257	2.32292255298468	5.68000075335133	5.50571968540077
PBANKA_0818800	25.7436828189401	25.0748777933942	21.9274257038463	10.0032016634868	8.53165572641374	8.91711092406843	7.39037401472451	10.0477812188079	15.6448040938096
PBANKA_0818900	1547.32993654824	1366.25806741919	1409.85526012673	210.941172624567	229.0615974672	269.088030550115	277.520364965067	441.939860713245	472.381944728698
PBANKA_0819000	23.5170234971902	110.214798375569	54.3215642190261	3334.8328266887	2847.85780639406	3277.00448765983	132.128929794097	147.441270777365	143.019479204854
PBANKA_0819100	1348.37111547273	932.384694200507	986.207417481394	160.795592377158	190.0038957258	229.251540804014	173.819045978147	354.755950927381	322.401715057856
PBANKA_0819200	212.329858022823	219.591973071666	184.771902886054	83.7760225391655	81.1301142572551	100.734115727709	44.4867439419351	80.0989693823842	90.9206368528979
PBANKA_0819300	476.963946747126	391.362307396953	498.561088332183	69.8766643590242	82.7223467079121	85.2497576480141	207.595791001078	292.171092788707	274.109472279209
PBANKA_0819400	7.65429166549799	16.3419391228488	7.00559735490144	14.8916673426267	16.4262245286398	13.9663178598811	48.4399137946844	40.8357016644	51.8650959777179
PBANKA_0819500	11.8814380188537	35.504501357032	26.8453641455415	29.725996867588	28.7187687121033	34.2348063611936	17.618956391627	19.545196445992	26.7847553966419
PBANKA_0819600	3.7941880646135	2.91428870383032	3.52732120082039	43.3164569880651	41.1937653655987	38.9936981504545	1.94056717733575	8.75181228380779	5.44884497048309
PBANKA_0819700	90.333757942144	75.7412720291285	116.194647218397	65.9680124739391	66.4398740297111	85.3015337973921	18.420368314896	39.1712373079091	36.4637713886493
PBANKA_0819800	69.3471273091207	71.5370568554382	78.114382213311	31.8303065329043	39.2763195678284	46.4847395743836	105.42394162729	97.9186853412153	105.32066554676
PBANKA_0819900	1532.51544931173	2219.91048619063	1528.91659774271	124.558523400082	191.111749068731	195.781325806284	5333.60160794405	4646.00132877585	3771.01047772076
PBANKA_0820000	349.8747135344	317.572375712661	378.793758962035	52.1570731761012	60.9983049958974	62.6943835420933	66.7296326869904	137.316488403442	117.102985968542
PBANKA_0820100	29.5696340319116	28.1690074588391	45.8971223892559	130.467987597871	137.248601632588	137.413755402916	6.21561608439798	15.1465435213476	11.1605125388489
PBANKA_0820200	0.767731884460877	3.73545533693301	3.5686646345514	19.7575314015294	17.1297487459598	16.2636759426296	1.26806883327183	4.50098236415638	4.28658669732914
PBANKA_0820300	135.238229482738	140.16014377951	111.125697662542	8.83199346872024	10.2082746378234	12.1825899707991	218.741873739391	150.96030085712	184.484083672578
PBANKA_0820400	1.69341516482313	1.64319210176561	0.544952640505677	0.622894038010668	0.461339837420464	0.673046965238772	2.68944926728759	3.11840601910097	2.82147788903483
PBANKA_0820500	1.10233872890221	0.938062322890692	1.30947301156834	0.0532444019178851	0.0542229866717694	0.0527371417849263	0.393370100494729	0.418877549496634	0.707453415465124
PBANKA_0820600	103.069427214585	91.218896993253	90.5912126119085	6.48201292978104	12.1600068258357	13.178425763811	14.2827341426543	31.8236123450909	35.2562175361426
PBANKA_0820700	26.19742106638	48.2901266893683	34.3608183285544	24.8896693624745	20.6242272105208	20.6570389331145	121.093647680158	88.2357922071248	100.117479564216
PBANKA_0820800	6.7378759066722	17.485509737815	9.25518085127175	13.186137833922	13.3502848149126	12.3216490071263	14.0212470079874	18.604477361585	18.1592114042102
PBANKA_0820900	2.04493290548495	1.52668425841564	2.44427287285635	0.50797508447394	0.258655607377282	0.503135599014278	0.0536132043478899	0.456717328127633	0.281225737305759
PBANKA_0821000	85.5328219961071	71.014144142507	70.6282251478144	31.7901545548504	30.429675617823	32.2661268701189	10.551776023201	31.8142607105492	21.3932762505897
PBANKA_0821100	62.2708898285981	71.6423687910815	60.6522728310178	47.0161222761392	40.293153813287	44.7748529979074	9.49212857043113	19.3479392280922	22.5125582705946
PBANKA_0821200	23.1157091030402	32.160872152204	17.3814959847562	1948.11215668944	2039.4477330484	1896.47358732451	11.3854950324246	59.9545292560274	30.924604713186
PBANKA_0821300	2.33040244521485	3.48016963615144	4.21262326310793	2.51387316753648	1.6430337998016	1.80240728369215	9.40505906550899	6.24087330655329	10.7599678162749
PBANKA_0821400	4.80072344001942	8.3528931839752	3.07797324730058	1634.42676679772	2027.08399501576	1775.66615604119	76.7115598877724	119.859753800496	85.8957143644224
PBANKA_0821500	25.61376135943	20.2619176458316	20.3194037185041	3.57642509862584	3.22937886194325	4.34528567031347	4.65542095390132	5.76117975601897	9.26632738293544
PBANKA_0821600	27.1081091593556	31.6560655060963	35.1292819445391	29.3369244809825	25.5681325005373	17.3582781929506	23.3672564922397	21.918799803183	27.5558731195757
PBANKA_0821700	307.642558626018	246.302296878207	344.577893234809	72.729232724461	81.2121580731544	85.2367168497007	49.7766941029007	110.349379634617	94.9843249314028
PBANKA_0821800	50.5186305143171	40.862237039377	43.7222346153136	15.1649147169781	16.4160092148782	16.0774321818351	8.41770896232885	16.9171068857682	15.4852493790605
PBANKA_0821900	277.529458682233	212.34393264907	200.173362600055	102.278924813397	100.726802186064	132.847432699731	48.372186713101	76.3163515854247	82.2770479056108
PBANKA_0822000	51.3333163449314	57.5166344766254	45.8682406593546	27.86509015685	30.8499300487609	28.172225273007	83.3476707191095	98.4980667824716	77.5815911825655
PBANKA_0822100	18.9358593939606	14.8567339788125	16.565954185664	4.33524222237471	4.02218182605705	3.72756168139779	11.5792137205645	8.75807126623191	11.8237152337584
PBANKA_0822200	64.3529926263651	61.1072326757128	56.5435085430033	28.8278996087631	23.9146800908102	28.3843016451314	26.5850891814952	32.7821548856056	39.1595844776441
PBANKA_0822300	96.1338762799593	83.5680554612227	91.3098424313957	13.0241480674958	11.879500813577	13.1244158221561	12.5507632473421	23.9289931261625	24.8290054235065
PBANKA_0822400	23.8743582317073	17.0000174390102	22.1951385942332	1.1356374491253	1.1565094554513	1.31228791852491	2.53034739789858	5.74337681124886	6.91584169330546
PBANKA_0822500	12.0343751144071	11.8162519655423	12.3012465097799	3.84040459169921	3.30261193063816	3.66857017865581	11.9616721567186	11.7206247986701	14.0985983466797
PBANKA_0822600	101.658163580404	94.3520622579232	71.3546984464392	20.6561603889331	23.7428223743386	23.5858675994829	25.4249071681055	47.9232851718694	41.4505320800678
PBANKA_0822700	55.7649179933373	65.7656363261829	96.784749198951	65.6096968986174	72.5449988058689	68.0167022954871	20.1714063208779	42.0289335249429	35.1778033654035
PBANKA_0822800	205.518004180254	194.767655418457	196.67831225828	87.6530545763033	103.525912023498	102.91832191529	66.5133661325206	133.923573447887	93.5919253753566
PBANKA_0822900	14.9361372258836	75.6156646128282	13.2561133537878	11.7738184992857	7.12359583545734	10.8041749683066	688.863297617382	446.08119426056	479.512013655571
PBANKA_0823000	208.650568484951	253.259376711282	224.120899670591	54.3099819412496	67.8449362786735	64.1281740236769	369.023595225904	396.024376736624	354.818918754669
PBANKA_0823100	316.342494210682	250.284776694454	353.775982171124	1917.15796784689	1877.88438060193	1935.6363094584	55.9429175849624	128.928015178938	114.948891740357
PBANKA_0823200	3.60014077858838	5.56087202261872	2.10377977291224	2206.68322133029	2223.92526501032	2230.56912491307	11.5152140652452	47.8415096337709	28.3198868045173
PBANKA_0823300	39.1316796230468	35.1091122951068	39.2229092969818	47.7522084430666	51.6324210930598	53.1092254892561	5.46091986043946	11.7275072917125	13.3783436940233
PBANKA_0823400	2647.45546757644	1730.53403864179	2160.09062378615	129.753159994625	202.525975966493	218.17697019932	833.282392879648	988.901444690053	1053.51774106112
PBANKA_0823500	253.928568003298	229.676561628067	227.641123225627	45.4412137660529	51.4069148802168	56.8161788345365	53.3298479176902	91.8249149389319	98.1435182471587
PBANKA_0823600	130.750335637131	157.636941254596	129.651771069967	85.3184881239356	95.0091062265503	96.1561072495159	227.032382073537	277.066302148099	240.675445686595
PBANKA_0823700	3.43865565281132	4.25156657095758	4.37873713613295	1.46885939057334	1.58651364224326	1.32995284889508	7.33641649015871	5.73612442392568	7.96763474155721
PBANKA_0823800	5.91332093333587	6.37468070234083	8.14793715431596	2.38697660956791	3.27229419565678	3.27355733258991	0.484478125668639	1.03178665490628	0.914871235780064
PBANKA_0823900	202.056064391753	137.907971139509	185.733699951395	15.132819659376	20.7712769657642	20.2835522916899	19.7041291027149	52.3158825148105	48.9922017790185
PBANKA_0824000	0.548001724425522	1.11097594072577	0.50945764093251	31.2071865689232	30.3251401752676	26.1908103542053	0.377141161619639	2.27571220394631	0.791311040143101
PBANKA_0824100	7.86149282327465	11.5391791857651	20.7468494626558	8.41509363343425	8.83171316423538	8.95367265990515	2.40460925032663	6.40133063625698	5.77769302005194
PBANKA_0824200	0.545315441462652	1.40384759394541	1.48466944869793	71.6583519164572	72.2511329940542	76.7114076630436	4.75370411884623	5.55672749221953	5.17455356642597
PBANKA_0824300	55.1972110279584	74.3849400797538	68.9962955649183	48.3522568399526	50.7459855274395	46.1239787076177	82.199267185216	79.3185730669936	87.6856740883765
PBANKA_0824400	7.34405341294507	78.2134543590405	20.8182917817421	936.82920124497	946.159076566615	934.539308142423	892.201703191575	758.538282424827	807.932568506511
PBANKA_0824500	1.80219123805919	3.98576935435636	4.41705026829115	6.6235761530169	7.32555344934918	5.07907606757506	0.601352230211383	1.92103783377396	1.97147939554553
PBANKA_0824600	21.8515687614677	79.3875814376131	20.640526481898	1.42233023652703	1.03462242950913	1.40877967723998	183.786064504566	156.425684883714	157.486412891225
PBANKA_0824700	178.940034308527	185.548916264514	152.430043092445	30.943029718002	32.1682295657022	33.8407595430319	367.722212629391	304.04730867545	296.456538356981
PBANKA_0824800	431.151316726268	393.492865192523	423.873851832258	114.818624293814	124.667864266132	144.927203024865	226.17909744653	263.361480091518	277.059096781837
PBANKA_0824900	29.641351700949	28.6384909164864	27.2245004525283	19.6386592208757	20.7900983475745	18.0164001312948	7.97411075304645	13.1148005796051	15.0121879725525
PBANKA_0825000	70.0634432528497	57.5648058622842	63.502145548328	3.88817913904877	7.11792502927956	7.42719163650424	25.648125899091	38.9120103482143	35.5175387465235
PBANKA_0825100	32.1084275678709	24.7420975945155	31.4916446526536	2.78844917118938	3.50973957946861	3.94111476924019	7.40713223244497	9.92971823602663	11.6561372262349
PBANKA_0825200	32.2101603386197	24.2620995431896	22.0227748053507	35.6350650144207	27.3872601072422	22.0138685681314	8.9920698766863	8.57600044559233	13.6170557542409
PBANKA_0825300	64.2960801864143	48.8821875490562	57.067033763692	18.0991134830825	17.4435762039011	16.6730687907852	10.9092639320409	16.6426399812982	18.9189784559404
PBANKA_0825400	1.6383556709629	9.52156012429574	3.14778294981668	12.2500548206334	11.9674883083427	11.6865778036334	16.6875243883659	15.0748107789207	18.9787749811183
PBANKA_0825500	0.312148873647351	1.55518090476587	0.392614958407839	219.761701155421	171.028885308758	165.377735711678	12.6198854943812	10.459908582491	14.6535018032585
PBANKA_0825600	44.8943527098691	52.9092397174602	63.8596764958141	12.3562078086805	14.9731562138181	14.1359303687006	37.3541871041963	42.8981842551216	51.2784182524159
PBANKA_0825700	9.39075682311009	111.299589698163	34.9210055693739	2488.61611839097	2271.48532701194	2466.7732148472	646.945662938319	629.605596702493	626.202792661122
PBANKA_0825800	10.1593013751946	57.0154431031419	13.0877109035904	15.0156507162123	15.8056292245011	14.1227175993633	776.150770260681	663.253662869406	638.492859361737
PBANKA_0825900	0.720319547120233	6.16579407833702	1.75784534463399	853.361302929923	763.015576830105	790.877850371225	11.814952953629	22.2588241164527	18.2890736719004
PBANKA_0826000	79.0553570478577	86.0978835196279	110.195363238389	17.5131690270098	23.0331994625497	15.3414696789882	26.7505985719509	37.8813569864843	36.5414333824044
PBANKA_0826100	14.7487370580999	10.6106639007126	15.3057202052818	0.149103478032639	0.506146224508063	0.886097803156081	1.62613862971729	1.84329799337843	3.30187340491366
PBANKA_0826200	38.7962622884015	70.7990734203448	42.952006057176	29.6850165653489	33.4799551704909	31.2081007263223	233.384800545038	187.941534737552	205.475468521337
PBANKA_0826300	173.32267040346	181.227950330891	164.132923412304	112.262493668741	99.1556270880812	107.557812679277	112.333066409916	133.447094312293	127.887404039794
PBANKA_0826400	228.894797794543	394.944770080847	255.171140278538	326.46495475475	302.796289571441	384.036772258464	568.163647242469	502.68645827034	436.190274748028
PBANKA_0826500	319.898453069668	380.610658296339	303.927872647738	37.9348536298217	49.3736603682178	56.2685290983325	77.666385527111	153.828105079988	127.306873767784
PBANKA_0826600	1.5544048913267	4.30622564145708	2.19996452828958	5.36540340319102	4.47802712264039	5.43415827116385	19.3940483675508	15.7550809688408	21.373484474055
PBANKA_0826700	4362.11830049552	3685.37566740094	5330.92820170319	256.139716496212	567.503857316904	498.439065099892	1148.31309502652	2474.79350052155	2055.92307407846
PBANKA_0826800	15.8542418005487	14.7393977833463	13.3331650008364	9.79566101041706	8.79289583867045	7.77055227432424	35.9192312891645	34.5047949374015	39.4781166344932
PBANKA_0826900	62.4624775907612	73.5497396320405	75.6249208657361	16.5878466875419	17.6317729064887	16.4111438058835	43.9075320912083	43.5663469304396	49.3502443639223
PBANKA_0827000	36.673961557708	24.7833094469594	34.662714108062	3.71994061860916	4.32949693579205	2.63178621022853	3.9261361953224	6.56970310460518	12.9450370156743
PBANKA_0827100	18.5097324129542	57.0707640765985	18.4312695046277	35.6429336680314	38.0204652151711	34.7367353616482	620.536503024508	473.762627221678	492.39442246005
PBANKA_0827200	115.263740138311	143.805340574808	153.204022488206	6.45148122849393	8.65057072579462	8.30702324411434	15.3771848984111	32.0235262757196	34.7643158906967
PBANKA_0827300	5.21372677006629	8.29474479530354	9.51150772041602	3.28116342827807	2.8392823075836	3.77589972125032	54.748023306084	44.6347932647563	60.1027075816034
PBANKA_0827400	0.265068309464354	1.1507505826943	0.336033470516516	196.809959157712	158.545258714298	170.365757220738	3.60423810154366	8.0290837032779	6.70404632543779
PBANKA_0827500	276.706503565968	211.996673922269	280.458464516635	7.87737873300523	18.8039382308232	18.4447101055287	32.8570081724847	76.9159891620739	71.4868769537716
PBANKA_0827600	16.2951092476821	27.2895764892606	19.8328537065194	21.751640356329	16.4160092148782	18.420596380143	124.69343527173	72.0157178265021	113.243490810044
PBANKA_0827700	112.944429826715	119.882054999245	111.322418469811	31.3612003780153	34.2936431704831	32.7173868962736	38.9326621787318	55.035500172701	61.6216603477639
PBANKA_0827800	105.539511593849	165.956383259639	145.469751010883	125.769420914881	126.276993960601	132.115667753472	48.6093052754201	74.0584713610038	79.827728263325
PBANKA_0827900	97.6578824346706	140.076349353177	128.451957114289	43.9564263771108	41.5564407956206	46.0903491739504	114.093343470287	123.58344945149	142.681990657927
PBANKA_0828000	54.2184202067358	58.5302059087348	39.1745677737472	78.5347593160502	81.5517234809971	75.7237831976419	132.403238972238	112.423524086497	124.273881213095
PBANKA_0828100	15.1867815168458	18.2167915593035	18.4896949151453	118.384044302111	113.899073233914	118.551846516141	3.45154830358013	10.3369454443088	9.91245841410027
PBANKA_0828200	5.07108128406834	24.7168885171183	4.86288838668997	27.1825380881713	24.2527975335386	22.7285818135616	271.283891652671	192.427174168509	206.186231424624
PBANKA_0828300	25.5960451461762	185.516596025381	30.5945093041417	37.1711891902488	41.8390323352648	41.4191911174373	989.048802559699	775.594941578586	652.021623071068
PBANKA_0828400	25.5396795811832	53.1696933518264	37.9661045891002	89.470679554401	80.8867408858831	82.0579565241864	22.3469104802521	29.5313962737459	27.7119510037279
PBANKA_0828500	31.8869611817828	40.1309597632318	31.1741911804269	171.258292557143	176.318412427208	177.155835510529	8.58921704866647	20.4029967555788	19.4080343135853
PBANKA_0828600	221.795228843671	239.417784061826	213.394206340851	124.804490863509	122.288608904599	133.070766894493	69.0428896021058	107.39998609221	101.3607096705
PBANKA_0828700	102.355576324903	127.174315595245	119.947052376161	47.3053949853155	50.4802220409087	58.3750997816792	33.532181774739	56.4110408334819	42.2658450480954
PBANKA_0828800	83.7388788901	183.121119802533	146.037992225769	908.728351117381	1019.05534126205	1068.50520135278	74.0357111117937	143.936222564532	76.1991951604466
PBANKA_0828900	15.9344288083624	122.725479740783	16.8623686380115	1.62118554959576	1.50089227107458	1.75171690152811	1422.96935891054	1115.06256853843	1018.85129880797
PBANKA_0829000	40.8222327228453	38.908534262525	40.0048996843465	11.56867111813	13.0261088692195	12.6259215848689	34.0956264491099	33.3136689957489	41.5215362211791
PBANKA_0829100	403.996885491205	368.520682605548	344.533013557739	60.1772554894367	76.1398077870637	73.2197657919824	212.74590359628	238.364714765333	243.846982454927
PBANKA_0829200	34.3381794823064	58.6833362976217	41.4207256993878	5.05798048397623	9.67371971591036	9.77520592370597	43.8785782441516	61.5589712983459	64.0632229582519
PBANKA_0829300	50.5656136629005	44.2594859618426	36.4879737679996	16.1197426806397	14.0708650413242	13.0632297344071	54.7959441286554	59.9960490131299	55.8633622177792
PBANKA_0829400	75.2320899477387	52.5476897550209	47.1692340577146	50.1972589897771	41.050780579276	49.4679228212497	93.1158068028231	86.6170697894901	106.950405902644
PBANKA_0829500	37.0857814585468	21.3090979018828	26.335169304786	1.96577635306481	1.90986393856076	2.84224303063765	10.5644753411338	8.78630032394681	15.6864634973257
PBANKA_0829600	2.11541431059436	8.29134346001437	1.67163139420784	2.85074603147039	1.26427073582613	2.45925313754466	22.2260184520557	17.1561570712303	27.4918045227753
PBANKA_0829700	79.4602500417007	114.553963665946	183.142455712649	52.6684661842683	61.4381334972669	65.9874791958686	502.600965337834	526.274020615348	455.173601275713
PBANKA_0829800	118.557144278157	119.560178016385	111.965430947563	52.4261627542215	49.193769810285	51.856336617377	79.9991702758971	91.6534228867751	98.5565356150124
PBANKA_0829900	42.0865324358801	63.1034334332235	43.4057910074499	35.8287088547026	39.3013816671468	39.5457641023857	123.300017105514	126.690237047929	123.022489707581
PBANKA_0830000	397.41476485142	402.779918675441	405.870346598333	71.0584575309832	75.3796341499509	82.3072338776043	354.361835457813	372.570422686746	348.044972489607
PBANKA_0830100	13.7036365645687	16.2910759803619	14.628950882908	6.47809799531094	6.55102569137059	7.31377702226132	12.431232168796	12.4227113250716	12.9913381912893
PBANKA_0830200	374.817811193014	721.288398160097	681.4264775674	49.4554045341714	79.4199083660865	77.748597255324	186.250768360831	281.000813367856	246.585367963117
PBANKA_0830300	10.8004223357652	78.8253609206204	12.0489205175883	142.864293660593	129.643212856472	138.181551698213	775.153241892015	630.030468780027	644.475465969234
PBANKA_0830400	7.91691868547348	35.5620821270655	7.68478595369992	4367.96945780197	4481.7509113674	4507.72342087943	177.984840854615	218.990103486839	168.677755052726
PBANKA_0830450	69.7407643844261	68.4833478437719	73.6572380571409	44.4544456534412	36.2171830628865	38.953487257713	74.4779094741655	100.73198530982	96.4038566895884
PBANKA_0830500	60.9997879108006	55.8305934028472	65.9618994088174	14.2356169127727	14.781514790886	15.7588168224593	53.6175367280392	58.0353938166224	76.029804180214
PBANKA_0830600	102.965258137869	163.942498899168	119.432734386274	44.1810569279466	50.3854927827057	54.4133618363897	66.0155115956005	100.051178037253	99.3040074169203
PBANKA_0830700	0.363246857333489	0.490945558568338	0.337697636275264	186.646881781382	149.070764494943	148.113920155993	0.999962851380071	4.37752684788238	3.03059567882107
PBANKA_0830800	118.497493475917	74.9170170542594	94.6211234108938	7.02381578769459	8.11881081234103	10.511520136141	31.6276129129682	47.8239814462404	58.5834429422455
PBANKA_0830900	10.1131227325801	58.3991797528978	10.4207244736195	19.9240885797428	15.9234554229405	15.701616035445	563.426038419643	403.932831408481	485.241521464721
PBANKA_0831000	37.5130421513833	184.296360071943	94.7466122088704	6.39957896600651	22.990788415735	17.503728107136	35.2363211790015	72.460039132428	86.4819361096871
PBANKA_0831100	55.3488722583465	65.266573566362	60.7909518804436	40.447499923687	43.0909038972526	42.6771792888218	166.671090546906	158.013723032917	165.381655297645
PBANKA_0831200	10.5114737682815	37.5697406367104	18.7086612712592	23.6613437619535	21.0676109731059	20.9418237196629	218.638774663001	174.776716285964	180.459529083465
PBANKA_0831300	75.2865803425407	75.8871796339219	70.2897163383551	17.678217081221	16.6292041397467	17.7401885282071	11.8331743145215	22.9004526952078	22.2526256137212
PBANKA_0831400	67.1591921025529	53.8348555208951	60.6597496891084	23.1167738442141	21.1062975619862	25.3967369287053	8.76369686455892	17.9920278205665	15.5928854961532
PBANKA_0831500	12.4229550967723	13.337058946667	12.69413948634	3.84413048763682	5.25583214058606	4.14346394051287	9.30069739926811	11.264155214731	12.6660552530567
PBANKA_0831600	1.66092684172676	15.8498061366778	2.17578346412507	143.289032664417	133.689929133721	137.112935916077	41.6354286990891	41.4582171299896	37.356397036811
PBANKA_0831700	47.1795234622598	57.8736170603996	42.322132150383	27.9216971432509	23.5980132463874	23.6641443403049	144.308875036404	124.874129465564	112.827765807071
PBANKA_0831800	12.9210143104196	14.445010474815	17.8329350900065	8.42537545379913	5.96731792216759	7.28050468796972	6.80652254546661	6.78027531544059	9.7128383128899
PBANKA_0831900	33.2367554104957	35.8635580946859	45.8623640855552	7.77991237237455	12.0901399806624	9.60722249466971	17.0088135826607	29.5238111930404	26.1224263660159
PBANKA_0832000	26.2322921535047	15.0070694758881	24.6452914683421	16.0493507912046	14.8696477729277	6.93228577296878	2.92929437904278	5.42476477077363	5.07729121535777
PBANKA_0832100	2.32000730048761	11.3404243227693	8.08810488341759	2.01706894856805	2.3622620142369	2.39742276668993	2.07565281650517	6.63073551566322	5.30428689925607
PBANKA_0832200	180.250693450077	149.852568749057	162.369735581188	7.52815699940649	17.2029180571671	14.0035508116346	22.0922025304899	57.3673380127892	37.1031112288582
PBANKA_0832300	25.2447875730571	30.0087536397633	27.1450731551408	24.857238200631	24.1022472956653	19.9058738810013	44.3763418495223	57.9528399136116	57.2419514142432
PBANKA_0832400	13.9292868598997	53.055371618192	17.7762152162826	43.5976193616391	40.0262854163564	45.7993711803913	467.230318356488	395.448061702479	379.724211481153
PBANKA_0832500	14.1910660624933	35.9075879992643	18.6146785745004	22.7324287344277	21.2138729827915	19.4188800245853	126.740959259398	110.265809238594	141.664842114263
PBANKA_0832600	342.370033875328	265.42485421874	301.159608509793	30.3371554797132	37.7262323571735	29.552289212827	40.1555130536079	69.9902757626317	74.3870605320996
PBANKA_0832700	9.59301927776169	75.6056160195241	11.0672725342939	14.570572604838	12.4846948003022	13.3369355002708	746.95709902862	504.587947276545	470.420505474065
PBANKA_0832800	1.86965294215766	7.86154652609431	4.05568239644312	2.70920045052768	4.41438903257229	1.61003391684569	23.4468413681438	44.4538199377563	36.5968426147228
PBANKA_0832900	17.8356820237487	29.4626201514932	31.7654431244538	6.9581623081898	7.49096412271934	6.24487975557619	5.96500621776481	10.5969685506777	12.3898868717713
PBANKA_0833000	350.35159389815	1109.04601680588	945.215683934464	324.816104758294	322.102202031683	337.831116723278	240.657726232137	397.171827793004	359.125587940297
PBANKA_0833100	415.766911554227	274.152679238996	283.343014201707	82.2862052627681	83.1149477542184	104.274139950528	46.5232379235195	99.3313962227386	96.6232427964208
PBANKA_0833200	148.199972286802	136.253912840195	150.269432151347	73.9090475401438	73.5294610235467	77.0406965673549	141.740577567947	142.669380657295	157.783536900616
PBANKA_0833300	6.80653767087609	12.9776717919833	6.49728960806854	37.9370944923222	27.4422224515309	31.6096142603662	52.0853817903355	36.0448650780041	52.5361940278054
PBANKA_0833400	126.420541958237	129.260215758195	126.180265446095	29.5009962572325	35.7476030779587	31.1925940376275	30.4793481726959	51.4815063921886	39.280394875572
PBANKA_0833500	13.7786569705818	8.5165774034368	9.43696928596451	1.82296566440742	1.2376467680327	2.00622027334698	2.41265033513604	2.47153419032838	4.38935952877981
PBANKA_0833600	36.363373915288	41.1276236709263	38.4520159043097	5.43686795292573	5.42780076729623	5.1730601758915	32.2606140665995	37.4317173156689	33.3229190299972
PBANKA_0833700	12.0105815731234	40.1202822055847	7.62543049653822	1.27344905969504	1.16716852877343	1.76584365073398	367.056256333196	293.250409044605	286.938378089371
PBANKA_0833800	60.9414149080151	69.1110689885457	59.6668929658533	20.7444150199496	21.8621704774293	23.9398293834011	85.2872356196008	84.7003044891246	89.0947927034214
PBANKA_0833900	15.6482389203461	27.3204013763971	19.5753947108656	20.233986628418	19.0358983125306	18.9341785032676	107.184535063374	74.0251522125083	85.6470041272877
PBANKA_0834000	126.696988545753	161.272976497449	129.904655244598	62.7810386429654	60.8224488883044	56.3808651341493	21.9077882762032	51.0934094821494	44.5565245583495
PBANKA_0834100	6.02187545159077	14.0945039375981	10.6997527412888	15.7996196677634	14.0393160165678	12.089694142413	20.0431642155824	18.8360056806719	18.0085360032567
PBANKA_0834200	56.1792764132467	54.952085891413	53.8633960442741	46.2943374402346	40.7068567985171	40.5003734728305	17.4347766522909	22.4617289641516	23.0326992053461
PBANKA_0834300	37.8443025138269	37.7852977498292	30.8560008366558	7.24749262919923	5.02611752079479	6.67199091365418	80.9268675277188	39.9765448916222	78.3272729013946
PBANKA_0834400	315.655843290656	309.534355989024	293.638647792476	172.596387701992	197.109367787216	197.752415836572	69.329021649068	120.021507854207	104.92344775053
PBANKA_0834500	26.5658149393149	59.5566627019469	42.3382111151077	48.2561166814886	52.3632191587586	53.6517769902111	219.685039364138	190.512475918076	157.096894258061
PBANKA_0834600	7.19300707591068	37.3880157226548	9.27832614518671	29.7444918487779	29.0174274826742	30.6225262798076	233.778443843682	174.348448547416	182.45894014532
PBANKA_0834700	187.51479794787	203.548844040834	224.314747106499	90.1318945584155	85.7364536568139	94.1783280391457	85.4060266882113	116.991663106185	130.1758658774
PBANKA_0834800	37.1770700556116	38.0468038168484	36.2689699609715	18.5555779593542	18.8966129796844	20.7996619907303	27.6388649129194	28.5901749809861	36.1203494280483
PBANKA_0834900	59.0738054226601	60.3068933846662	62.4036374663293	17.2606109680211	20.2975448917575	21.0500060013233	34.2688184698537	40.6929099356364	43.172470624179
PBANKA_0835000	79.566908095448	64.9651673139088	63.2616461243846	66.5808738908877	77.2481047235112	60.0683123741288	11.7445301336586	18.9675625936496	25.6689263581096
PBANKA_0835100	116.160595744414	132.272742218592	129.673462850304	42.7429970360231	40.2892394708418	43.1234264202626	21.1922582711544	26.1413169970032	28.6162361759184
PBANKA_0835200	322.638600169321	355.009217587388	350.679880311318	125.264738944162	131.94754576487	135.561817998564	35.3563909125933	95.2212542605725	88.4725557271944
PBANKA_0835300	260.063970899193	284.200617484793	282.839656907879	97.4210114549073	104.458286238983	108.67046720947	294.25107422231	292.275867086695	284.322080338875
PBANKA_0835400	14.0519179021113	11.3046674670341	13.8411596973348	284.919481907126	258.755802391509	217.235944696085	5.37260742517801	22.0666582747983	12.0779053495526
PBANKA_0835500	57.0391862601825	73.1800715969811	62.2320333666408	280.205936619543	310.194284409868	258.692108729479	70.6425975989063	87.2113594152883	72.5219598867041
PBANKA_0835600	13.5686508843138	72.2661335114847	29.4621439250386	3.47443075322059	3.37371617949877	4.8018555414696	601.47619317112	499.451113215598	584.212755056137
PBANKA_0835700	15.6315245983674	11.0915466869179	14.5926207068742	3.34097711296631	2.59503658549011	2.63610061385186	5.13983637748295	5.28219795072205	8.46443366710449
PBANKA_0835800	251.802533292768	245.578769257953	300.078469539937	24.6270532145376	33.0993405635294	33.7523172412314	53.0420709378419	79.0097313550539	94.0115782890564
PBANKA_0835900	353.108289226407	301.292616765227	342.844055732199	31.4193027591334	37.3938057262587	51.366698525118	77.5085360829987	111.464053670163	120.293731271434
PBANKA_0836000	44.5523050019218	41.5688310212691	39.4403301594018	5.69280918703156	7.68160529294606	7.49460423266453	4.90682772565614	11.7029404972241	12.1601526020045
PBANKA_0836100	81.2839279115103	102.347393767115	101.966694067951	35.7880938202493	42.9046048801032	33.8766972503515	10.2796727549659	21.1287918028882	31.3497543226092
PBANKA_0836200	195.797331433227	134.055997537544	194.453932189977	9.48801531171926	16.345554239707	17.58138610484	24.2837902749309	61.5803930491747	55.3291320695957
PBANKA_0836300	185.783950541944	186.001695078335	170.133945253457	23.8265148955741	25.5777057862293	26.356851527622	180.524157725071	142.24004467207	191.630133815198
PBANKA_0836400	187.578295180408	217.605582619532	220.64526911141	4.30363153534643	20.0682829277902	18.8453150266856	91.0826818521397	109.207851607699	115.116297872621
PBANKA_0836500	26.9380937361102	40.3250499900302	67.8423950902773	67.9073849249755	48.7116942237769	57.6868654511079	6.80094315961035	20.4724054348153	18.9346892834242
PBANKA_0836550	24.856796166891	29.1892311264188	31.063853080449	1.77140029457579	2.70593558487003	2.4563337962133	4.48701279465417	11.3476689988635	11.7682154687948
PBANKA_0836600	56.6504841473772	57.9508286780666	81.5192161685067	2.60083243250657	5.4628064278082	6.44013566738276	17.1562253913248	32.1528999001853	31.6772670501207
PBANKA_0836700	68.5628443216961	92.0522922315635	82.3137988420956	16.1197426806397	15.2769391877234	20.0065881238516	12.3606519128925	22.8489154728996	22.9480201641499
PBANKA_0836800	553.100954973047	480.624824897529	579.812048083644	66.2043467194508	102.534521086628	98.7325330638484	116.221764939479	206.888810209841	196.340764667289
PBANKA_0836850	0.408798714040904	0.368340719183105	0.570068357056314	0	0.0904878780792551	0	0.375120040710638	0.798888188107499	0.787070359327758
PBANKA_0836900	3.9262711785311	6.06462160584418	5.73589367496956	0.568932094610813	0.910467737968034	0.966020350107414	39.8882240348301	38.2729120970956	74.6935558284096
PBANKA_0836921	0.399800000209815	0.180116295072242	0.278759841264959	0	0	0.0860709955546438	0.183431340661963	0.585976949295831	0.865963025062262
PBANKA_0836941	0.772083401214906	0	0	0	0	0	0	0.25147188917149	0.495503809212414
PBANKA_0836961	2.14379560229809	1.84764457525719	2.16631548197109	0.405188337175694	0.412635338455254	0.160531240975817	1.36847311039306	1.00183155847352	0.987011619963439
PBANKA_0836981	0.344943721111259	0.133202283332495	0.229058474217718	0	0	0	0.135653875187219	0.240750219478132	0.094875535562377
PBANKA_0837001	10.3577578329118	10.3391356982842	13.0277921981591	5.0323614758364	3.05692914635796	3.23549946867712	4.65903884428947	3.77047148844026	3.91020577876889
PBANKA_0837021	0.332569058470496	0.385271178248696	0.220841129851163	0.0413061952098391	0.0420653663417763	0.0409126705327006	0.130787368454045	0.232113440304029	0.228679822263577
PBANKA_0837041	0	0	0	0	0	0	0	0	0
PBANKA_0837061	0	0.275370104966216	0.568241214886262	0	0	0	0	0.298622868391144	0.588410773439742
PBANKA_0837081	3.73265231512616	4.68815153793016	6.7299173065533	0.196682167938664	0.200297011264401	0.487020935700653	0.622752665450222	2.21044685499495	1.19776143205528
PBANKA_0837101	2.98577909247603	1.90923272776576	1.70127975850796	0	0.170555939894838	0.165882282341677	0.176761110092437	0.847003044891246	0.370877093562019
PBANKA_0837121	5.24591942022879	3.70724801507915	3.82505413256771	0.80486926005968	0.637514920966143	1.2400908485737	0.943870005347964	1.80913271724344	1.88139108141898
PBANKA_0837141	20.1202101023022	16.7276812386817	26.0244049973598	1.77465057034566	3.27029279247901	3.68289103914549	4.72714344880232	8.07286286415204	10.1055501640293
PBANKA_0837161	0	0	0	0	0	0	0	0	0
PBANKA_0837181	0	0	0	0	0	0	0	0	0
PBANKA_0837201	4.05179745255131	4.70547442820457	7.28250214205509	1.01767699643051	0.797216149650094	1.39566679477275	1.65244097253553	2.81534534279243	2.6870203025067
PBANKA_0900600	0	0	0	0	0	0	0	0	0
PBANKA_0900900	1.84471524970639	2.04413165157329	2.0984365556218	0.239081568236906	0.304344593539816	0.276271140742087	2.51282421647269	2.89967757137126	3.07738410276272
PBANKA_0901000	231.016141584652	221.686367185851	208.281194568555	141.454954498924	148.602062509594	155.12774961608	306.238623235147	302.80358854862	297.764554325068
PBANKA_0901100	20.2635713632179	34.666501542525	34.4209093357699	8.71432029413653	9.36632049863219	8.40251743229194	5.27462674265197	8.89696460781154	10.1371193430287
PBANKA_0901200	164.752445040591	170.385884030655	132.697356731329	49.0564121945549	46.3434912828933	61.1443614567223	124.957131542869	136.763794404458	137.267056394732
PBANKA_0901300.2	18.0491893519961	25.3889484689105	17.6100543624985	46.5643468314555	39.6610384727886	38.0808022071328	163.766450540837	150.57432708968	91.8245274861002
PBANKA_0901400	602.05237192886	573.508876159831	520.435631388733	286.678852318547	296.668302935789	287.126177609345	210.744859000531	269.492689229376	280.706104717602
PBANKA_0901500	43.7848256304549	34.5803086580378	28.1677701285676	13.2745758149781	10.5202729280928	11.4598301969129	16.245502398589	18.866267199291	19.5594340090699
PBANKA_0901600	43.0572783477196	29.0899351082734	31.3825906814426	6.67023835060953	7.95731678199022	10.3280106724949	4.25271557483479	10.0360820557229	11.5456048904689
PBANKA_0901700	528.9200233545	612.423113444863	494.369856951047	788.273131086227	796.266644774421	776.903289259462	102.45345881127	210.628663171887	188.683721349677
PBANKA_0901800	53.1754962147511	57.4953878647477	58.3083740422852	9.37812075877609	12.0990660317201	10.7238388722601	6.83959338289038	16.2241320451364	14.2340436480523
PBANKA_0901900	5.44806491329118	6.71953352027149	5.92631477077727	462.922708214812	405.766779027999	426.998299643106	4.12846154393979	11.1922214783311	8.71600250702522
PBANKA_0902000	16.6635087466091	108.715048042196	24.9584782150043	13.6827774210146	7.92339973200778	9.83214887083436	1217.02598489566	992.610817527566	955.053525278214
PBANKA_0902100	4.02218344889302	4.42159869038574	4.75409729286031	0.530104692114389	0.661748603428612	0.90614223228413	0.523392272148707	1.13387990126737	1.71352790829667
PBANKA_0902200	62.038483989777	75.9609170833008	69.0519431394407	27.6338445953823	26.0348625898297	27.3705765863767	37.1198331194117	47.1664440684537	51.2137633609906
PBANKA_0902300	4.55063867397489	8.97198479265571	4.69941775204092	33.3135683738428	33.250855986952	32.1276029967765	4.27259650059228	6.31449625471813	6.41302605325322
PBANKA_0902400	2.55260906869712	19.7724296094395	3.75098086924921	7.05164169079057	3.46303673296838	4.43176434364908	422.93873514896	328.992659379649	370.378667416202
PBANKA_0902500	24.0302501703398	46.0745437457668	36.8191626301697	77.8164414578695	70.8721803869009	66.5125157635295	37.6607109641741	45.9483565572444	43.9173466863858
PBANKA_0902600	1.9799931157932	12.6760533564776	2.61577267442725	1.17783599914744	0.461339837420464	1.1666147397472	170.594755301015	111.498925417651	139.142749585469
PBANKA_0902700	0.797450538052911	1.95029149610481	1.16499632586001	20.5025298610901	17.0464243152959	19.5223825831146	11.4989754414972	14.5822149066701	9.65078028408695
PBANKA_0902800	5.51939461367502	8.57439847798994	11.3239925936615	0.496416369976928	1.68513353788313	1.63895668181897	1.74644210570372	4.46324957787004	4.21400769481396
PBANKA_0902900	169.033622815982	320.230398429803	174.940806746575	7437.11543721293	7561.01130919427	7180.88848793151	426.546653791812	699.483347906021	540.495414320774
PBANKA_0903000	55.322551160255	53.1734273275939	64.5789427741328	41.1798468480208	46.2661927452288	45.5763447230164	8.93003526779211	24.8735283318741	17.8599975938181
PBANKA_0903100	10.2059036750808	53.6862230330464	10.5724145301774	32.535260456337	30.3792988353971	33.4808276285954	674.108494076377	539.932063325934	528.295705797311
PBANKA_0903200	14.7738460631904	12.5484219260937	15.6878192971158	5.71531540672087	7.44045742057226	5.54414664329592	3.94885827503946	6.62191435238359	6.68705633781199
PBANKA_0903300	6.00178484357527	9.97777210122266	9.03745336441448	20.504900643914	17.5885813016552	15.359552286504	26.6834058745923	17.0977476349057	26.8540661495372
PBANKA_0903400	22.3213124048766	25.3340496568918	24.3712343273441	11.4156907872662	16.1153497054482	13.0614574878009	32.3646571021814	40.2145462766741	28.5052330244142
PBANKA_0903500	11.2808852390808	18.8821138296523	14.1618665471654	4.72495788418455	4.11919106132029	3.93540673716038	14.4316745714071	18.5053342277621	20.2529158961669
PBANKA_0903600	305.010363472953	268.815282835731	239.832654106229	39.5350463781789	44.1980546083311	48.4274496166322	142.678748564245	146.557508454679	183.096105260629
PBANKA_0903700	421.575920001463	435.871537575095	395.495885560838	237.468862347132	288.220796011299	321.529080998206	243.901195480844	372.340056473987	289.161865804673
PBANKA_0903800	2.63222360386586	9.27934540047645	4.19063189943036	948.332900809027	880.812845806286	797.458465862912	16.2131657968327	30.2851813359665	21.1584230084916
PBANKA_0903900	71.0601664658638	65.4594078091118	70.4340784231265	5.52676891907647	6.40367939635773	7.23365238354242	35.20702539234	33.2117384404976	46.7390288241258
PBANKA_0904000	0.42591758816322	0.911442759486167	0.593940566313278	22.0330151212764	21.2123593587801	21.6397188421605	0.977071462822515	5.618311654555	2.87010414113321
PBANKA_0904100	183.064191442226	276.746955491047	249.173772727626	97.7812962605837	99.4431327439736	102.508072888401	43.7483747478781	133.484422170842	90.0268483362806
PBANKA_0904200	6.96284543975958	14.9872832788103	13.1260262781435	451.390163339988	437.880753476664	391.460315437205	6.5666931670243	22.6153821790097	13.2816127522058
PBANKA_0904300	22.2003446681393	18.9101485822601	20.4133065439294	63.9164497129836	63.9096541953273	55.6813638188504	3.00561353229697	6.87516466463887	7.24059669301423
PBANKA_0904400	62.9490292538149	64.6225687888249	59.0970863481712	29.966571736551	32.9843005189482	29.3256177711179	30.8700652982863	41.1401478947177	38.8427527453793
PBANKA_0904500	106.815418088844	137.871642062429	113.834551572297	33.2210153605689	25.3736910581255	32.306254331461	152.123219296356	129.572952140603	151.565612231708
PBANKA_0904600	2.79977391086529	14.3672966174991	3.17299792473402	43.8385907129765	32.6510173693814	33.5014020465802	181.991281529484	154.033283040737	194.082752193666
PBANKA_0904700	6360.79301583815	5255.16308317526	5034.33304328483	1094.30024597714	1357.13493323572	1469.79996268843	1013.50401499251	2855.67076585084	2289.44747837669
PBANKA_0904800	35.4349763699476	69.3709391456782	35.5381127364003	10.6427644725459	12.264470204938	9.70915723503228	506.062280867347	365.126988270686	380.606352452253
PBANKA_0904900	145.228887768524	193.640257812243	175.245590670923	102.670361073613	125.771885984759	120.430536980058	57.4337637715733	110.848808746793	78.3763150221736
PBANKA_0905000	2720.02966769253	2277.62263300876	2507.71009781035	343.591899065477	514.010395244516	498.276400265244	558.011398390606	1219.07209328564	941.513951795003
PBANKA_0905100	34.6895717633574	32.6843719046881	33.5592872614269	19.2135595386176	15.9028059192805	21.3050748497835	6.62486930623454	14.797135373354	13.9849430363241
PBANKA_0905200	57.0172786558769	66.8231454718016	51.9919023024941	17.6842542385208	18.5105272935486	19.6399557184688	105.085154610679	88.3498171846696	108.375382759955
PBANKA_0905300	1.11455731618347	6.57958074260268	1.60784092241095	13.4326548093636	12.862846398115	12.5765648159893	67.1831147881562	54.903276775256	63.1556153489786
PBANKA_0905400	1.8618301265001	12.2222848262829	2.34904736530388	20.3496094091519	18.721904113561	14.3151551183979	165.47502415097	134.492742902187	141.208737746485
PBANKA_0905500	1.27586706088209	6.86377055023228	2.02339492809559	2.83842323470869	2.85736574629015	2.45591950479886	87.5311834782418	67.5402428004189	76.9810798422724
PBANKA_0905600	1167.86193138212	1040.89899677229	1019.23532576766	783.490350290873	949.422598878065	960.952871561444	344.191273123263	645.025395724872	510.936688270176
PBANKA_0905700	83.018171685359	78.1360617840853	105.31630014883	29.5310936273041	30.4938746865712	29.7399697834064	17.9346571105729	23.547527437076	31.4193788516123
PBANKA_0905800	87.5525209048433	125.798524516591	111.668114081207	27.4643118064536	29.5229192891587	29.0497530640685	20.9348050940766	49.347887012171	39.6076258047905
PBANKA_0905900	1.16033579158962	3.81299879059876	2.98235117218759	916.822521940856	792.420355233455	776.191934590184	5.6786246391901	17.6069924292354	12.768977099212
PBANKA_0906000	4.37145215129127	4.92352279366529	3.97931670252729	20.903538605103	18.7880318316821	17.7242129183987	1.67138012408321	2.58064920076702	2.630145577553
PBANKA_0906100	1.27136400066721	4.0093887283081	2.36388345392685	18.1692528214639	14.9151169438036	14.5748320322456	1.53119311617573	3.338603668613	3.21272282298099
PBANKA_0906200	310.010134945302	305.58099909077	276.857002348498	107.231331745125	115.014027294302	118.308325607056	134.732313535132	164.398380850812	161.855601157773
PBANKA_0906300	45.0324258180255	33.2420614189496	41.2574986000784	7.02467825228411	7.25898832038405	7.06007396059811	7.90469076441412	11.7261106900209	11.3238828473562
PBANKA_0906400	2429.497145025	2098.5649732692	2403.07631327581	354.058633878336	503.815139951857	520.99132238374	490.14382819382	1050.97000498392	790.856768990427
PBANKA_0906500	2836.79349361473	1982.3698712349	2559.78796851409	311.370327684977	469.545874371116	468.317030883438	411.303617708397	962.76012769305	738.191430792183
PBANKA_0906600	86.2994482781382	85.8559332673044	108.180841017806	29.5871724877794	30.3649852658929	30.6709787527174	20.4340988080872	34.0914323265998	31.9332117045136
PBANKA_0906700	20.775544542153	22.3924658793621	17.6213968407958	10.2547470178177	8.81261208968349	8.26819501046797	92.5095841022839	62.6594765566356	82.4694474649139
PBANKA_0906800	0.814976923504623	1.10148041986486	1.01020660424224	4.2513607069819	2.76606748675603	1.6375558641422	5.60876599331771	5.83973609298238	7.19168723093018
PBANKA_0906900	50.4710291664102	53.4781233887662	55.3798113403915	17.4411299863881	18.6407352023704	16.3145969982126	96.5322147125481	94.0474198197815	94.7771889706355
PBANKA_0907000	21.3902474045905	15.3824437782076	13.2571662897951	51.8625708993906	41.0789235329653	45.0555146966896	3.77816401192839	6.03472943516512	5.8971215587705
PBANKA_0907100	4.03231119614601	19.3416673727016	7.88328670502657	1976.90255785436	1857.14417254372	1908.84239435699	15.5078194068971	47.6860607301023	27.5718749733443
PBANKA_0907200	5.61840151810005	40.3542372005036	20.1467339823311	82.4828391710655	87.0545943213237	86.7426101411687	30.1966896407913	47.2125771319009	33.5334705428992
PBANKA_0907300	128.868226029169	143.284244617421	134.01021984401	45.1707075116827	50.7813911427276	46.6703421280526	28.9786242988082	56.6388040381871	45.8960403282999
PBANKA_0907400	10.1412303555167	21.6181604583594	16.6713570437448	16.343752445518	15.6586280226409	18.6375521502565	2.61014946615096	6.28386175976385	6.78618495126613
PBANKA_0907500	8.79360100461488	46.5852785574846	8.9630580961393	70.1899652722712	62.9436696181901	63.0435614039544	551.715614876018	483.450515734037	489.149798698947
PBANKA_0907600	10.9558829602951	23.2145343035155	21.3779232812513	16.8524582570324	16.2028142900096	18.0396982046574	82.4148675805987	76.9361099109549	88.431006996194
PBANKA_0907700	4.38627126903724	22.5037781351999	14.0895731097854	27.8045995568368	30.257431726349	27.2578244686162	31.868881295914	34.9268814803764	31.3851398331525
PBANKA_0907800	169.988177767781	241.3815662961	196.022924806657	220.577295252427	215.083222774526	248.045850314039	69.5286670100206	96.4978469001098	95.3435599677182
PBANKA_0907900	1.20606025051725	2.80951414821616	1.42204927816053	707.367599020252	614.924800787901	654.854660456009	19.8666073203383	21.5572269639142	25.7125433398712
PBANKA_0908000	60.1810468717317	67.6038726095497	58.6577028065491	32.1538786555936	31.4197011207759	32.4919608051411	11.8903059000842	25.0147532877836	21.0427942025662
PBANKA_0908100	30.1007735351591	25.7355003793938	28.1350593320451	8.4978793174866	10.0002503254969	10.4899761062822	15.0478464394752	14.2019322238504	17.3547669578537
PBANKA_0908200	48.8323476718469	52.0068458440616	48.0532656468724	10.1705162704831	12.5654229898273	12.7677297343013	77.7194141978472	74.0312076469139	71.3210935772154
PBANKA_0908300	40.0678209119646	41.6159944807928	46.9175793050893	12.6495939929707	14.0924792733385	12.6411981981115	52.0888653765485	52.0475347759337	55.3666518246157
PBANKA_0908400	0.207332681126421	0.616484148887183	0.346949626310203	8.95891765421072	5.96612020669322	6.94530612661484	0.970283588667877	1.2763059580553	1.97595476951585
PBANKA_0908500	2.49592932646324	12.1054725407725	2.28412051529741	19.6658035157322	18.4906705021573	17.446643603218	128.310672931302	78.9375659812449	87.3808047968245
PBANKA_0908600	2.28388742634829	7.88844659975075	6.54668321821058	8.77002253625907	9.77377451972217	7.53920073636724	7.33505684395561	17.2950921142464	14.2909826171952
PBANKA_0908700	80.3745871654683	78.9323886629735	74.6404296068683	62.8386055182667	49.4986046933157	56.8408138423933	163.487077140016	139.117349428028	174.866009360427
PBANKA_0908800	105.712307333959	224.485892405496	138.859451308598	66.8983896059098	72.3135595794634	79.3400258010161	1085.67960371158	1067.13449025022	950.164227302968
PBANKA_0908900	410.259383292227	514.611652160864	433.45439871524	389.84977683024	398.097243246079	380.240471653818	620.553869500671	675.843275742838	586.527858964735
PBANKA_0909000	0.751989748028714	1.58098924617827	1.44480258422185	2.615190340257	3.28468142920501	2.93564543828646	1.97810737556126	2.792170920856	3.23347497581082
PBANKA_0909100	218.17628453661	210.111541397338	198.524634290213	75.8194932114511	79.4756397308963	79.2233774560452	33.5624047479534	70.384959894564	64.2698320175188
PBANKA_0909200	8.38313443465487	13.3486875637257	13.8744632978516	4.3703821020202	4.29866309219235	4.24808556055749	16.7172080323424	11.775949340564	17.6731314427245
PBANKA_0909300	15.4908914644403	38.6480605572001	32.9910918933965	12.1266968515658	14.4260519258624	15.3062641881097	7.98514024524377	13.5684953793258	12.4765934873048
PBANKA_0909400	0.694442521372847	4.76505983316329	1.3408582616812	21.5961978770635	19.3917803930854	20.5164321975194	117.93679511865	90.7693066987375	100.482759441454
PBANKA_0909500	6.78352564899889	22.5756090185039	6.35725971903735	172.937450858537	163.086411683781	173.551125893652	6.2246683519643	15.7689321897424	10.8486337436945
PBANKA_0909600	103.859945608541	100.750550579431	116.348230874706	31.9937671808827	36.4700396237513	32.5251812968982	128.964277224555	144.025278358388	148.884829409724
PBANKA_0909700	59.1608048310476	55.2913797960964	59.1758824633021	3.31606135144588	6.00356908429831	6.3499737680394	6.92196507121983	14.1618909105816	18.0320442889854
PBANKA_0909800	24.4443551107352	14.9863811345557	22.006781310612	5.11254113378445	5.9095732989221	5.7106739805472	10.004129809553	8.34611598139517	10.9704242243202
PBANKA_0909900	67.6851092436243	61.7775672685901	51.8777369416113	10.8228317077065	12.0064471500556	12.6687628889675	21.8070474495255	25.1847784843763	28.4185426710529
PBANKA_0910000	17.1865497490542	24.8994389539642	25.8443063925856	6.72088305872673	8.8440792403008	7.11540119229898	82.6273944785651	81.0239230849558	77.4567489769344
PBANKA_0910100	48.3750355894408	61.1648075596851	63.7299363295766	7.81990248588258	7.42554254570835	9.26308232464375	14.7779723495063	25.0591977972286	24.6885009796591
PBANKA_0910200	342.001756397757	264.833354452331	245.500396143069	70.7328230315815	63.8545855174812	72.525081107049	138.425483550816	139.124907923549	160.014874951712
PBANKA_0910300	2.83257264397358	10.8247560225787	5.70302193385849	7.98231521343298	7.66971503806892	7.03409636623982	25.7050036083387	18.4972884302718	22.7815578417157
PBANKA_0910400	13.6848208405151	17.5013000045195	14.9794698035295	5.75705095737132	5.47200307162606	6.84264414659418	9.31678351112219	17.9007819441136	13.1738634275676
PBANKA_0910500	0	0	0	1.03998339875095	0.453898872300779	0.29430727512233	0	0.166971926412253	0.164501936660573
PBANKA_0910600	47.4238952629833	71.8235169016643	79.4996518731351	51.1006808787626	64.3239544746247	59.3029159371496	9.49038817282012	34.7540138260932	30.3545240266534
PBANKA_0910700	1.7079108621768	6.2755839470197	3.4796112198142	11.0050943605848	11.0679365264074	9.9927638604226	15.7387445739318	14.9366060330034	11.8937909387363
PBANKA_0910800	4.27780619336209	20.0816336036197	5.92561632966185	3.45887960615149	1.55290838948665	2.94703381818323	178.761865053241	125.439288985666	152.780896920586
PBANKA_0910900	6.44272297635411	40.8291998876935	9.58331129970344	69.2713266546409	60.6568371376001	67.5017598245102	554.343144890906	568.674792076758	661.564545272791
PBANKA_0911000	2.58300537325639	20.5518646935116	3.82584443300833	1.10383125794227	0.775254272249265	1.09331504270651	290.53098822466	196.265149998032	251.985698000831
PBANKA_0911100	3.40015953666812	29.6375080414801	3.5733121977964	1.34955985233263	0.458121187391949	1.20939757009572	444.944710614078	289.116938571289	390.151921116385
PBANKA_0911200	103.017877112887	169.47248154109	144.787861553019	20.9692114870843	27.314032139041	32.0396749452292	131.245124243634	155.101204632144	139.847934647408
PBANKA_0911300	140.162670565361	106.103261428294	134.525451827687	3.8829758213652	8.56773983780862	10.3841531779696	18.3736343593743	33.1660208678727	36.5448564674987
PBANKA_0911400	90.2100342538137	75.986874203682	95.930324295529	12.2202055452615	11.3607600641816	14.6341911794649	33.4797526319149	36.368492323014	45.6838860586775
PBANKA_0911500	4.5507436265493	12.9417788929088	6.47820409633197	64.8498948110874	58.801735787905	54.4349945979618	115.487879647642	100.604507822728	111.984969391646
PBANKA_0911600	83.3402488731684	98.9416759756872	71.2525071187817	49.4451734398982	43.4832083551288	51.3541587456767	162.507898171605	162.762446876147	145.618874887783
PBANKA_0911700	17.2475863616104	53.1359165339195	17.5947052368844	50.0372376954567	44.8530255257157	49.5160634101226	594.49456765435	386.027428888953	434.676389526839
PBANKA_0911800	156.415774810348	146.305334029876	146.217111739157	46.4819288166893	40.2243207159593	46.5597308235647	69.5060229237121	72.3251603640378	82.7292755917724
PBANKA_0911900	112.223481101549	76.5502790374329	97.2581195943244	4.5838130845421	9.40280554894174	8.82084932641525	17.2781890789408	34.0005487688571	35.8902685031729
PBANKA_0912000	101.523066784987	78.8187150003982	105.855854180724	16.930784786244	23.8586960408014	22.8310663232703	80.7246433559221	107.713996977145	100.419043684163
PBANKA_0912100	725.050256861988	825.212812334312	689.739605017313	140.727912291299	143.140651778409	160.42199054793	1303.80958816516	981.835124249294	1027.56134735027
PBANKA_0912200	67.5014824104248	55.0932969005907	62.3843617762882	8.5319495188243	10.0606685045468	9.6481282466978	8.42156213896654	16.1883456954839	17.0962750222917
PBANKA_0912300	239.13303651603	174.598768092425	243.760910898645	48.8906481302919	51.4821590762452	52.9596363535218	33.8539362776151	60.7352972327835	65.5700825992082
PBANKA_0912400	6.93812212753493	9.46168431459138	10.4596613005613	1.67107319824584	2.32439068529249	1.85700077134709	2.27990546867015	7.55806551857233	4.64827153767442
PBANKA_0912500	0.900549500472608	4.86854345580269	1.42817958674747	717.374605696126	595.479008548838	613.420238928346	10.4996099394907	23.5513902204483	19.1233501367916
PBANKA_0912600	4.52101422651056	14.49559084566	8.6243900643575	6.79785770680742	5.85708421670883	5.51119368457216	115.979886749506	70.0116166272894	100.948679835399
PBANKA_0912700	359.79173150195	391.585560982664	363.835092214246	50.4294403053779	57.325746464654	69.5784017599812	275.747331744201	229.63193661496	330.801763174346
PBANKA_0912800	66.1452892239022	65.5976244641141	72.8730963414949	23.899541271682	27.1909959582345	24.2266590055091	11.4297555647609	26.6500732818259	19.0199806765927
PBANKA_0912900	73.4749325060921	107.487323050189	120.112909266088	58.1387379798953	63.9584774605644	62.2058558781289	22.3476546331152	49.2068435603486	40.1341997676042
PBANKA_0913000	13.0339015885625	30.2323143711239	14.6271347288239	6.52398322902114	4.05557445830784	5.45166727555248	260.662060204502	134.251884692009	193.245542190744
PBANKA_0913100	47.4458304596822	65.0799329812329	47.0207252248493	34.6824774197118	27.4075979935358	32.6066868898575	209.569509178724	121.886602421355	152.632049091795
PBANKA_0913200	90.4624385090132	106.155175464476	89.2138707371431	15.8761751401355	17.9944716393857	17.1066103664855	111.614443267022	92.9463677867437	108.488236352952
PBANKA_0913300	17.5136877642932	19.7839370923075	18.4226121218023	5.3857799160388	5.42733365879646	5.39032783792929	8.39254535979703	8.20786283977946	9.05432088109318
PBANKA_0913400	806.700254748616	588.47639552787	668.778619037003	48.8612269489287	64.8525682873487	79.9808025162462	154.910623386373	214.06609826594	265.477096016637
PBANKA_0913500	75.4012415980121	82.5681166683115	74.0632315921886	6.1009786769026	5.60398088225897	6.39831660460755	9.4693451835234	22.7211927915271	18.0140302587267
PBANKA_0913600	2.047285025229	17.9855256963441	3.37833585404199	3.11492612186274	2.26583978121162	2.60042515071856	222.381700946004	175.238246711155	182.89436575271
PBANKA_0913700	180.944634034354	184.790585832844	179.440244002629	24.2284617260524	25.9245028640154	28.3658702804268	38.7696034802745	53.3298213450044	67.0051282368715
PBANKA_0913800	64.6671756949543	59.6068929583819	64.7664000554703	9.34867013769206	10.4744473324569	11.9873847286775	11.6464599893786	18.549845215912	19.8104942434018
PBANKA_0913900	11.2585622821233	20.6914927977172	19.2896819569958	15.318761677875	13.9449110064274	14.8928137308226	20.6061185406672	23.0344391577415	22.14591545253
PBANKA_0914000	168.183294945405	158.411766898051	149.937750506217	33.9501519314697	43.5794791565583	41.4468731165133	28.665601739562	59.6290143603437	58.5720895618303
PBANKA_0914100	9.7050687073833	16.3960825857747	11.5177288994408	21.0022492559371	19.777084165907	18.9739731774835	2.46293331118779	5.46753396821496	4.80273450000339
PBANKA_0914200	23.7045645652857	22.8487038639935	37.4281546871751	5.60165738681463	7.65699105771786	5.62246532587359	11.6346174577916	14.6614926343325	13.0349729712895
PBANKA_0914300	243.927975128013	213.707984103215	218.756785432676	41.0597219223841	43.274547202563	43.3797817595405	25.7950322805885	59.1836718788789	58.5246677771245
PBANKA_0914400	935.620510430773	593.946774715263	770.220158519689	114.572250257662	145.497830382126	149.095445049585	109.941949793111	261.176280268072	231.185175027189
PBANKA_0914500	25.253120561198	26.9166942784328	23.9266742292444	6.33012726271696	5.20429254953085	5.14500183929608	32.0732630698548	23.4698484509058	31.5287867095475
PBANKA_0914600	64.854029616842	70.890221510089	65.372883128508	328.496890936005	341.329656653512	288.584840367107	22.0124565735215	44.0527247368216	32.4540900425146
PBANKA_0914700	81.1091995914383	99.9547931085187	109.751731789461	6.39941664314117	10.53727938433	10.9893893963347	63.5502706863914	70.4732007125303	74.9060187012253
PBANKA_0914800	17.6808778233083	16.3515037859221	26.8973688273079	1.93842629298767	2.80040054656044	2.99156383570512	13.702590459368	13.8311590201654	15.8726925768345
PBANKA_0914900	23.5284896227374	19.4890509613492	28.2438023066584	15.8625445599467	19.881949564884	14.7161281905974	13.9388761101464	21.134742643953	19.471047412006
PBANKA_0915000	0.627693178067295	0.514156030816632	0.901840635474785	0.744178938834354	3.73875767704843	2.60438161414357	4.55548605992268	21.1319909883399	14.7768220805657
PBANKA_0915100	2.37955829001885	8.95910009954254	2.92325159743628	0.960534705187087	1.27916954921129	0.951383678136089	1.5596568537568	9.38346510516773	5.80858977416986
PBANKA_0915200	28.3271439115797	79.6634078310714	61.108606892886	1.25411814282643	3.91958368913255	2.57000719120908	7.82769563824841	20.5830134826597	15.8732784234026
[truncated: 3,068 more rows]
