# Supplementary material for: Comparative transcriptomics of female and male gametocytes in Plasmodium berghei and the evolution of sex in alveolates
Source: BMC Genomics. 2017 Sep 18;18:734. doi: 10.1186/s12864-017-4100-0 (PMC5604118; doi:10.1186/s12864-017-4100-0)
Supplement: Supplementary file 2 — A tab-delimited text file containing the full list of genes differentially expressed in female gametocytes compared to asexual erthythrocytic stages. (TSV 674 kb) [file 12864_2017_4100_MOESM2_ESM.tsv]

GeneID	logFC	AveExpr	t	P.Value	adj.P.Val	B	GeneName
PBANKA_1319500	10.0147846787804	8.15580868671376	23.6637698536766	6.29281603733685e-08	4.67344804902598e-06	8.92015957043466	LCCL domain-containing protein (CCP2)
PBANKA_1225500	9.73938547238346	6.80017839902378	18.0882780569839	3.99943277599819e-07	5.77717188864699e-06	7.15230695890728	conserved Plasmodium protein, unknown function
PBANKA_1037800	9.62363833398277	2.26361656131134	14.6060940209791	1.72020810408751e-06	8.8609206069895e-06	5.40741360173492	secreted ookinete adhesive protein (SOAP)
PBANKA_1444800	9.62143699394615	7.21327323124671	22.84370213656	8.02797491728776e-08	4.71920626977513e-06	8.52772399567141	thioredoxin-like associated protein 1, putative (TLAP1)
PBANKA_1315300	9.60239707969689	7.54805553470404	21.7957377912473	1.10991085458118e-07	4.77161151933494e-06	8.36907872930237	LCCL domain-containing protein (LAP5)
PBANKA_1323800	9.59542400697129	5.06822716343127	15.7741596487472	1.0194058586091e-06	7.16138600717662e-06	6.04545441729263	conserved Plasmodium protein, unknown function
PBANKA_0704800	9.55238428973946	7.21767033656201	16.2779988790272	8.22678799439443e-07	6.56348605928616e-06	6.61021580150886	conserved Plasmodium protein, unknown function
PBANKA_1115000	9.46038651504381	7.0360576029013	16.5587966467093	7.32017061924978e-07	6.36539925091263e-06	6.69908229137385	conserved Plasmodium protein, unknown function
PBANKA_0609500	9.450759404352	7.59996337092182	27.7997315973309	2.06472506860287e-08	3.06805240662708e-06	9.66390334716753	kinesin-7, putative
PBANKA_1445000	9.4411023096721	5.19928572410645	26.8387716132194	2.63439525302528e-08	3.47959706337089e-06	8.40367967992758	subpellicular microtubule protein 2, putative (SPM2)
PBANKA_1421700	9.41505249944197	6.12262720249377	19.9123267321468	2.06792782116797e-07	5.04443271327905e-06	7.54155005056813	secreted ookinete protein, putative (PSOP20)
PBANKA_1134900	9.36824848200722	8.68293121549484	25.845113275188	3.42051059056124e-08	3.96469174863812e-06	9.62906115317119	zinc finger protein, putative
PBANKA_0823200	9.29253362265443	6.35946367745385	28.5152009064912	1.73136419487196e-08	2.94022740950578e-06	9.27599274228482	conserved Plasmodium protein, unknown function
PBANKA_0714000	9.24768587420193	8.17795823693852	21.4982754461353	1.22017743187081e-07	4.77161151933494e-06	8.45288307273541	meiotic recombination protein DMC1 (DMC1)
PBANKA_0916700	9.14457406394912	7.03498546784053	22.9421560756026	7.7931770955826e-08	4.71920626977513e-06	8.57469465152754	conserved Plasmodium protein, unknown function
PBANKA_1228900	9.12344686577771	5.00965188408203	18.0446634737644	4.06615678971669e-07	5.77717188864699e-06	6.76675952900671	von Willebrand factor A domain-related protein (WARP)
PBANKA_1363600	9.1225206950318	5.99081468414481	16.3891464101056	7.85342449938754e-07	6.46795149979408e-06	6.50508455113297	conserved Plasmodium protein, unknown function
PBANKA_0402700	9.10365223358746	8.71179521665209	15.7431264642047	1.03317701536577e-06	7.20312708723656e-06	6.46974718646393	inner membrane complex protein 1e (IMC1e)
PBANKA_1240700	9.01255452615966	3.46972175434105	13.1515522829312	3.49784177547135e-06	1.26928253901324e-05	4.87995473079388	NIMA related kinase 2 (NEK2)
PBANKA_1417200	8.99692252606142	6.30610272503439	14.7804069595813	1.58708811756985e-06	8.56595232581685e-06	5.9545561395612	conserved Plasmodium protein, unknown function
PBANKA_0514900	8.99335096524108	10.7317121698936	12.8009654737575	4.19610787180648e-06	1.42071680423337e-05	4.88371893370647	28 kDa ookinete surface protein (P28)
PBANKA_1422900	8.97809184914941	6.94967481926747	19.1974018773388	2.65867850158763e-07	5.3114168046907e-06	7.5996641990987	conserved Plasmodium protein, unknown function
PBANKA_1311400	8.92878796808304	4.75710207799835	16.6478400504849	7.05687492476052e-07	6.33267721762653e-06	6.32983771106499	conserved Plasmodium protein, unknown function
PBANKA_1129000	8.91822579771741	6.02735829435111	21.5507246068608	1.19985816283592e-07	4.77161151933494e-06	7.98755566421009	secreted ookinete protein, putative (PSOP6)
PBANKA_1120400	8.89292033623654	8.47664446045028	15.5810335585959	1.10864447255822e-06	7.42479502396387e-06	6.40131096219871	inner membrane complex protein 1j, putative (ALV7)
PBANKA_0916650	8.86180525944509	1.82702533698899	14.4240356311116	1.87300274663412e-06	9.25652164340464e-06	5.34286840658698	conserved Plasmodium protein, unknown function
PBANKA_0517600	8.84687834284412	7.39743308615046	31.5524790333268	8.5803709475082e-09	2.81238154446408e-06	10.292123365471	plasmepsin VII
PBANKA_0402500	8.79367494043305	5.78720178424217	16.5200967369562	7.43808209622498e-07	6.36539925091263e-06	6.54448687575714	phosphatidylethanolamine-binding protein, putative
PBANKA_1353800	8.78701068979855	8.30212565391764	22.8906691834842	7.91497292683984e-08	4.71920626977513e-06	8.89164137311406	conserved Plasmodium protein, unknown function
PBANKA_0810700	8.77615670179458	7.85917398466091	16.382912262312	7.8738473969406e-07	6.46795149979408e-06	6.7300890358392	subpellicular microtubule protein 1, putative (SPM1)
PBANKA_0522200	8.75931936527849	4.47224486158188	15.4569442384203	1.17067592438916e-06	7.60459565638038e-06	5.90194144675707	conserved Plasmodium protein, unknown function
PBANKA_0203600	8.74248888547146	5.94240559153202	15.8785425401538	9.74597277418375e-07	7.0131679626556e-06	6.35130237060868	conserved Plasmodium protein, unknown function
PBANKA_1329400	8.70322002231889	6.06371167415069	23.1240725321231	7.37965606957581e-08	4.71920626977513e-06	8.37831874503811	conserved Plasmodium protein, unknown function
PBANKA_0417200	8.69469740974808	7.35284177312452	13.6208440196785	2.76062413188296e-06	1.12895762533879e-05	5.4982434953039	conserved Plasmodium protein, unknown function
PBANKA_0515000	8.69451709329972	10.7971711904281	12.2782085636959	5.55291178895712e-06	1.73028149125105e-05	4.57347528185597	25 kDa ookinete surface antigen precursor (P25)
PBANKA_0109800	8.69447346023489	5.69194190630299	14.4472282025299	1.85270386997798e-06	9.19857168875545e-06	5.76324089623825	conserved Plasmodium protein, unknown function
PBANKA_1419300	8.64572480470323	7.3745809601706	15.5303661756475	1.13350891673465e-06	7.52206328752966e-06	6.3633679719788	conserved Plasmodium protein, unknown function
PBANKA_0608600	8.62358579393354	8.02937185691771	44.8398693531255	7.45264161011188e-10	2.033918944264e-06	12.1027736634484	zinc finger protein, putative
PBANKA_1354900	8.62138540931242	8.2022822150487	13.823829794907	2.49785885309009e-06	1.06906560274018e-05	5.5824969865178	inner membrane complex protein 1k, putative (IMC1k)
PBANKA_1317200	8.60920456837649	8.14262282133999	15.7859158608965	1.01424369556057e-06	7.15889586651088e-06	6.49147635161103	pyridine nucleotide transhydrogenase, putative
PBANKA_0417600	8.60113150004387	6.41650185736446	17.9459569221323	4.22190492912655e-07	5.78625707191243e-06	7.15255407231567	LCCL domain-containing protein (CCp4)
PBANKA_1342500	8.59158816159269	7.62550266196397	22.8990781116767	7.8949333841768e-08	4.71920626977513e-06	8.7815496857211	conserved Plasmodium protein, unknown function
PBANKA_0825900	8.58740847772389	5.42231383750053	15.3525587960731	1.22593277341672e-06	7.79140946580012e-06	6.08309536331859	conserved Plasmodium protein, unknown function
PBANKA_1104100	8.58493187446509	6.57047208046103	30.8389288423743	1.00564601881488e-08	2.81238154446408e-06	9.88229183369189	conserved Plasmodium protein, unknown function
PBANKA_0907900	8.58444142577667	7.75919928599441	29.2448424652146	1.4531883825636e-08	2.82788979088045e-06	10.134075549682	conserved Plasmodium protein, unknown function
PBANKA_0830700	8.57056785651378	3.69411975866259	19.400469007408	2.47328215600271e-07	5.25020386240755e-06	6.7185125936011	procollagen lysine 5-dioxygenase, putative
PBANKA_0512000	8.5415167283792	5.67212369184722	33.2603806812704	5.95059722710668e-09	2.57228089226293e-06	9.65584078461933	palmitoyltransferase, putative (DHHC10)
PBANKA_0504400	8.53818217980893	7.73785874152649	16.7526944587083	6.7605620305615e-07	6.33267721762653e-06	6.87622747329447	conserved Plasmodium protein, unknown function
PBANKA_1318600	8.52298932586319	8.46872785579766	13.4098333851159	3.06768582882828e-06	1.18696721674403e-05	5.35175137375671	conserved Plasmodium protein, unknown function
PBANKA_0827400	8.48387115549621	5.18152749772537	17.7666185015065	4.52262104123771e-07	5.90109795449329e-06	6.83483933754235	conserved Plasmodium protein, unknown function
PBANKA_0502650	8.48044067695065	6.13411030558457	12.3069836384219	5.46638108385281e-06	1.71229526045587e-05	4.81300557756555	conserved Plasmodium protein, unknown function
PBANKA_0707100	8.47397993854427	8.75865763149744	12.140307336507	5.98983375493151e-06	1.82032817125229e-05	4.61913675889312	inner membrane complex protein 1i (IMC1i)
PBANKA_0821400	8.47261820493157	5.7835714137523	23.2144025361824	7.18366747016625e-08	4.71920626977513e-06	8.33901067872837	ADP-ribosylation factor, putative
PBANKA_1459500	8.45573236140304	7.89249567536066	21.6473989625691	1.16340914672615e-07	4.77161151933494e-06	8.51237653241179	myosin light chain 1, putative (MTIP)
PBANKA_1204500	8.43126162675911	5.45379170518777	20.9506046038925	1.4575667506868e-07	4.77161151933494e-06	7.7439648903644	conserved Plasmodium protein, unknown function
PBANKA_1451100	8.42508901451308	6.16261444425828	15.6370895227316	1.08185691811871e-06	7.29807282023674e-06	6.31550137822273	conserved Plasmodium protein, unknown function
PBANKA_0905900	8.41898056428866	7.5369286003242	22.8080668026799	8.11494237488736e-08	4.71920626977513e-06	8.76091049583863	transcription factor with AP2 domain(s) (AP2-O)
PBANKA_0830400	8.39529721531984	7.62272643317553	17.4241620502455	5.16732082101662e-07	6.03643425566223e-06	7.12910813614418	G2 protein
PBANKA_0912500	8.39235252501193	5.96255503700986	17.2659529778669	5.50012624277608e-07	6.03643425566223e-06	6.8683222782925	conserved Plasmodium protein, unknown function
PBANKA_1436600	8.37536467482869	8.84152759533353	14.8950478000223	1.50593959396519e-06	8.43953340410252e-06	6.0615060769269	inner membrane complex protein 1h (IMC1h)
PBANKA_1417400	8.34973207106501	5.46766282677468	28.7949899463179	1.61806377880492e-08	2.84959009933978e-06	9.11206991133175	conserved Plasmodium protein, unknown function
PBANKA_1338100	8.33355429707725	7.00778913592897	16.1570225660004	8.65635849999769e-07	6.71455750852456e-06	6.60598219442049	conserved Plasmodium protein, unknown function
PBANKA_1430300	8.297203014125	6.81690566961776	16.6515834182837	7.04604482161828e-07	6.33267721762653e-06	6.78105964425626	conserved Plasmodium protein, unknown function
PBANKA_1334800	8.29147788771978	7.56049352821228	20.9349263559219	1.46510048753502e-07	4.77161151933494e-06	8.27497278008272	conserved Plasmodium protein, unknown function
PBANKA_1414500	8.27895182427341	7.13857680236459	23.1936574921835	7.22814685919361e-08	4.71920626977513e-06	8.785542756491	protein kinase, putative
PBANKA_0825500	8.27237282062942	5.75301289759558	16.0752068351653	8.96136907510183e-07	6.79061587871578e-06	6.43206937021742	conserved Plasmodium protein, unknown function
PBANKA_1352500	8.25297852515762	7.31017888436922	13.8301721880257	2.49011989941726e-06	1.0676753942046e-05	5.60060433456852	CPW-WPC family protein, putative
PBANKA_1318500	8.24520467555806	6.43383573674083	20.0636464834972	1.96301819585676e-07	5.04443271327905e-06	7.82727617563802	conserved Plasmodium protein, unknown function
PBANKA_0926500	8.21722019234356	5.40865822981216	22.3584197785534	9.31004294895756e-08	4.71920626977513e-06	8.07382962488591	petidase, M16 family, putative
PBANKA_1114100	8.20591347179333	6.1379900079287	15.2128601028937	1.30459543082025e-06	7.98372107278031e-06	6.15887077647377	conserved Plasmodium protein, unknown function
PBANKA_0312000	8.20307276821337	4.99460863609151	17.4841018048195	5.04727700079505e-07	6.03643425566223e-06	6.7418733926725	conserved Plasmodium protein, unknown function
PBANKA_1138900	8.18236033965994	6.56590120840373	20.4577225001674	1.71714388317613e-07	4.94849646333484e-06	7.97218443933285	conserved Plasmodium protein, unknown function
PBANKA_0704900	8.17851541880564	7.4658628506531	14.1201563246333	2.16379176228098e-06	9.8471703965475e-06	5.73949337747789	conserved Plasmodium protein, unknown function
PBANKA_1219100	8.16069035570128	6.37032262577947	14.7811451039704	1.58654993118182e-06	8.56595232581685e-06	6.00306003885263	inner membrane complex protein 1d (IMC1d)
PBANKA_1225300	8.13367883382344	5.78854715300955	18.5263751894056	3.39415464857951e-07	5.46339780975508e-06	7.25414733534893	conserved Plasmodium protein, unknown function
PBANKA_0612400	8.10606007591038	9.58314290529962	13.988707588162	2.30526865968266e-06	1.02250019993076e-05	5.55908038310326	conserved Plasmodium protein, unknown function
PBANKA_0311400	8.09512705117468	4.7923524145554	16.7055565150332	6.8919801683079e-07	6.33267721762653e-06	6.46774714712677	serine/threonine protein kinase, putative
PBANKA_0714300	8.07345937631412	4.83232832253363	22.5245644991713	8.84646362546356e-08	4.71920626977513e-06	7.90648311272738	small heat shock protein HSP20 (HSP20)
PBANKA_1463300	8.02423064879225	7.61781861892749	23.6529240971738	6.31277402275452e-08	4.67344804902598e-06	9.03400437197578	conserved Plasmodium protein, unknown function
PBANKA_0502000	7.98280966312475	6.03521901831218	15.3387893077747	1.23344120821699e-06	7.7935020004657e-06	6.21121242419217	conserved Plasmodium protein, unknown function
PBANKA_0807200	7.96381404034657	6.01032208340228	16.5984206761969	7.20164600984646e-07	6.36539925091263e-06	6.68561146959784	conserved Plasmodium protein, unknown function
PBANKA_1009600	7.9612502342484	6.79932203181046	17.2972820641775	5.43232717413524e-07	6.03643425566223e-06	7.03465107236176	conserved Plasmodium protein, unknown function
PBANKA_1429200	7.94243263542945	6.1788401157913	15.0822790087356	1.38336166133974e-06	8.26112670649814e-06	6.12334458830919	conserved Plasmodium protein, unknown function (S20)
PBANKA_1437600	7.88198483566886	8.26575354172699	15.0010766307786	1.435071608477e-06	8.30670716662357e-06	6.12974837390872	glideosome-associated protein 45, putative (GAP45)
PBANKA_1432300	7.82834543326808	-0.0327244497225589	16.9360320963875	6.27589259969783e-07	6.21355005070528e-06	5.9741620944084	cell traversal protein for ookinetes and sporozoites (CelTOS)
PBANKA_1461300	7.77772119034861	8.0896176448904	22.5818315439501	8.69282538123306e-08	4.71920626977513e-06	8.85357980768168	conserved Plasmodium protein, unknown function
PBANKA_0907100	7.77613408997575	7.68359504041637	17.6853399033476	4.66690176168137e-07	5.96348650911493e-06	7.24913973007873	inner membrane complex protein 1b (IMC1b)
PBANKA_1415200	7.76873703933386	6.304118452031	19.8753603690883	2.09451952198724e-07	5.05555346550727e-06	7.80137573830918	conserved Plasmodium protein, unknown function
PBANKA_1414800	7.76452518038701	5.28130925189284	23.0757799442065	7.48693634888422e-08	4.71920626977513e-06	8.26128621387348	conserved Plasmodium protein, unknown function
PBANKA_1421500	7.75820050342278	7.67529142444466	16.6629941589024	7.01314863024939e-07	6.33267721762653e-06	6.85471319309807	conserved Plasmodium protein, unknown function
PBANKA_1335000	7.75719437889743	6.64000849830077	14.3749693015872	1.91678761463148e-06	9.3538027740213e-06	5.8505522543963	conserved Plasmodium protein, unknown function
PBANKA_1229900	7.75640655201289	6.25613945613777	17.7327830647921	4.58205655579071e-07	5.90109795449329e-06	7.13138385405952	conserved Plasmodium protein, unknown function
PBANKA_1233600	7.75422082857888	7.49672518155234	13.9450247352923	2.35459427774354e-06	1.03414850496825e-05	5.6503193275348	secreted ookinete protein, putative (PSOP13)
PBANKA_0812600	7.74236968093606	6.95310014536515	14.0114785137404	2.28002345789601e-06	1.01798230444089e-05	5.68761162999534	conserved Plasmodium protein, unknown function
PBANKA_0104500	7.67432616526013	5.63965736402325	19.4909943064304	2.39542003459777e-07	5.17846141039594e-06	7.55272575226635	conserved Plasmodium protein, unknown function
PBANKA_1325100	7.66192225633991	3.4977604958667	17.3170239134908	5.3900935232541e-07	6.03643425566223e-06	6.3323102066872	conserved Plasmodium protein, unknown function
PBANKA_0314800	7.65976251099533	3.92288571133054	20.6719777475055	1.59831774419939e-07	4.8994471600125e-06	7.25815863455145	conserved Plasmodium membrane protein, unknown function
PBANKA_0310700	7.65601001626813	6.02223959635213	21.8314137345975	1.09746678689227e-07	4.77161151933494e-06	8.2601339876469	conserved Plasmodium protein, unknown function
PBANKA_0615500	7.64470325918378	4.25684490090419	12.014730956423	6.42198471090963e-06	1.88963720918164e-05	4.56413691348124	conserved Plasmodium protein, unknown function
PBANKA_1106000	7.63949673588364	6.39848775733655	16.1090759951494	8.83364211659144e-07	6.78577839489375e-06	6.56926731227336	conserved Plasmodium protein, unknown function
PBANKA_1320800	7.63341039053889	8.8890135449648	18.0126110664137	4.11600204561611e-07	5.77717188864699e-06	7.37958282220709	conserved Plasmodium protein, unknown function
PBANKA_0620300	7.6234755575161	7.72104141935897	32.2364942352996	7.39351506894079e-09	2.70432031944719e-06	10.8117651833345	conserved Plasmodium protein, unknown function
PBANKA_1239000	7.61796749329314	8.46461025371998	12.8186805951897	4.15723399566002e-06	1.41197483209739e-05	4.99405849867635	conserved Plasmodium membrane protein, unknown function
PBANKA_1109300	7.61794596046976	7.45870031205336	27.473467058195	2.24068466371125e-08	3.10071596356571e-06	9.89180600775363	conserved Plasmodium protein, unknown function
PBANKA_1231300	7.61739103424438	8.48466878778609	23.1634286827237	7.29352436273325e-08	4.71920626977513e-06	9.06527891830009	metabolite/drug transporter, putative
PBANKA_0815400	7.53140550691297	7.82561958538094	20.6592873014301	1.60508862226869e-07	4.8994471600125e-06	8.27823588399695	conserved Plasmodium protein, unknown function
PBANKA_1449300	7.52118121079872	6.12126338001986	16.9607607085714	6.21360360965068e-07	6.18110568282197e-06	6.86355774737202	CPW-WPC family protein, putative
PBANKA_0903800	7.51387015517787	7.53625538355544	20.0988277883752	1.93950556618773e-07	5.04443271327905e-06	8.07591202634425	serine/threonine protein kinase, putative
PBANKA_1218300	7.50347860974274	6.43710797441002	13.0807389702458	3.62749782107425e-06	1.29983060581824e-05	5.22779000669213	CPW-WPC family protein, putative
PBANKA_1020300	7.4943084149792	6.19324799419568	22.6095367500561	8.61959146261642e-08	4.71920626977513e-06	8.51799937113484	ankyrin, putative
PBANKA_1319000	7.48664208897646	6.83798681709542	20.5254211595766	1.67854155440559e-07	4.8994471600125e-06	8.11403618058054	conserved Plasmodium protein, unknown function
PBANKA_0301600	7.46180966609196	8.30411950433945	20.9060241856387	1.47910537120757e-07	4.78445308849796e-06	8.38982872731738	conserved Plasmodium protein, unknown function
PBANKA_0943400	7.45533096545655	8.61470498597374	12.7662324206763	4.27353230961756e-06	1.43406112436355e-05	4.94304437184986	CPW-WPC family protein, putative
PBANKA_1009900	7.4120718373545	6.73991832785312	26.5813817435354	2.81615710363283e-08	3.61914243993895e-06	9.53341262253609	conserved Plasmodium protein, unknown function
PBANKA_1305200	7.40530299309621	8.03915176712291	17.7272777514908	4.59181123693484e-07	5.90109795449329e-06	7.27883924624795	serine/threonine protein kinase, putative
PBANKA_1143800	7.39030909824294	5.61647294265936	18.7357880168212	3.14222960362921e-07	5.36534605821291e-06	7.3666639159507	conserved Plasmodium protein, unknown function
PBANKA_1334900	7.37124414783006	8.05156337045516	21.5805189142944	1.18848770404244e-07	4.77161151933494e-06	8.5852426815775	conserved Plasmodium protein, unknown function
PBANKA_0720900	7.34141930910905	8.29588910439505	27.4101475319355	2.27678503560945e-08	3.10071596356571e-06	10.1093387120373	conserved Plasmodium protein, unknown function
PBANKA_1437700	7.31787708914919	7.95689040369566	19.9129495960637	2.06748307647066e-07	5.04443271327905e-06	8.05645222599298	conserved Plasmodium protein, unknown function
PBANKA_1325200	7.30266874270261	4.73452984472037	17.6563949528064	4.71954513834234e-07	5.98438323541808e-06	6.84734231857612	meiotic nuclear division protein 1, putative (MND1)
PBANKA_0932600	7.28677316062012	7.18474129695877	18.0410463109157	4.07174730083883e-07	5.77717188864699e-06	7.36691710692002	conserved Plasmodium protein, unknown function
PBANKA_1128800	7.26973392764978	7.20136037670596	12.5579794465561	4.7733127639566e-06	1.55034851042443e-05	4.92956650597489	CPW-WPC family protein, putative
PBANKA_1143400	7.18599066264151	6.29737466045507	16.6638875601962	7.01058043016663e-07	6.33267721762653e-06	6.79419606484156	NADH-cytochrome b5 reductase, putative
PBANKA_0605800	7.17815652431181	5.84460550757642	15.8964207752477	9.6714997458816e-07	7.0103630017785e-06	6.45695172470541	conserved Plasmodium protein, unknown function
PBANKA_0105100	7.15140783692514	6.09425136628995	22.2882685056937	9.51406046220725e-08	4.71920626977513e-06	8.46494166315709	conserved Plasmodium protein, unknown function
PBANKA_1329900	7.15093382120641	6.28297048637539	19.3674896461901	2.50236272328921e-07	5.28832655521787e-06	7.70990097637003	conserved Plasmodium protein, unknown function
PBANKA_1355700	7.12532274370186	8.75786487545625	24.5941510797819	4.820743706095e-08	4.35777986612423e-06	9.48642738254266	myosin A (MyoA)
PBANKA_1009200	7.11501960189947	6.62850749603714	17.7602849838618	4.53367932983761e-07	5.90109795449329e-06	7.2287255770183	conserved Plasmodium protein, unknown function
PBANKA_0110800	7.10191326202375	5.9228183074497	21.2156630828082	1.33665988867274e-07	4.77161151933494e-06	8.16004874864251	conserved Plasmodium protein, unknown function
PBANKA_1342300.2	7.07772210774705	7.50233837361767	15.2912339000966	1.25977886987595e-06	7.85091549968565e-06	6.27227343372607	conserved Plasmodium protein, unknown function
PBANKA_1334700	7.05941867775322	6.95803693536567	24.7944435213828	4.55786007339185e-08	4.35777986612423e-06	9.27852069258637	conserved Plasmodium protein, unknown function
PBANKA_1364400	7.05690007056575	6.29181991697301	25.5858841112188	3.66760107472762e-08	3.96469174863812e-06	9.25797775806495	inner membrane complex protein 1f, putative (IMC1f)
PBANKA_0606200	7.05337188636709	8.81167197248642	16.0371853618935	9.1072700370519e-07	6.83045252778892e-06	6.5531321598778	blood stage antigen 41-3 precursor, putative
PBANKA_0815100	7.02872085791694	5.64104637166141	20.976735268283	1.44510842938894e-07	4.77161151933494e-06	8.03636405684803	conserved Plasmodium protein, unknown function
PBANKA_1333700	7.02835451537115	7.83925399889492	15.6473093859684	1.07705303689114e-06	7.28504579006741e-06	6.42006579945191	phosphodiesterase delta (PDEdelta)
PBANKA_1460700	6.99662719725538	7.00821948421612	23.7728711415873	6.09600808369156e-08	4.67344804902598e-06	9.0593171159498	dipeptidyl aminopeptidase 2 (DPAP2)
PBANKA_0511700	6.97954343472561	6.08977012323474	13.4262038171272	3.04251953187283e-06	1.1815454179192e-05	5.39946140808599	topoisomerase, putative
PBANKA_1347000	6.9679143891089	5.95784116985639	16.1153804156955	8.81009671056713e-07	6.77864237196549e-06	6.56464361898956	conserved Plasmodium protein, unknown function
PBANKA_0516000	6.95454710126649	4.82780462171055	17.8904519939946	4.31246900604401e-07	5.81161425483924e-06	6.98550430755681	conserved Plasmodium protein, unknown function
PBANKA_1423700	6.95136657721033	6.87031368158172	25.5018058623913	3.75207421006762e-08	3.96469174863812e-06	9.42737734374228	GDP-mannose 4,6-dehydratase, putative (GMD)
PBANKA_0103200	6.93417090435995	5.9103575390382	18.4067881650118	3.54831949927679e-07	5.56166383941229e-06	7.36877059935713	conserved Plasmodium protein, unknown function
PBANKA_1336200	6.92150217792884	4.72650341880913	11.5392983724548	8.41205893919236e-06	2.30028545024937e-05	4.37976293305146	conserved Plasmodium protein, unknown function
PBANKA_0927600	6.86712031815382	7.45345020464694	18.95403266809	2.90211121108379e-07	5.31429526345617e-06	7.71961323849695	conserved Plasmodium protein, unknown function
PBANKA_1124000	6.81339035199424	6.12337643659836	27.9591129718905	1.98454148312051e-08	3.06805240662708e-06	9.68139403264507	sphingomyelin synthase 2, putative (SMS2)
PBANKA_0409700	6.8105445934641	6.26816749044892	19.0870020861881	2.76609792728731e-07	5.31429526345617e-06	7.64928841586514	plasmepsin VI
PBANKA_1115300	6.77687965738853	10.1165109688446	10.9678430202387	1.17972960741928e-05	2.988606940333e-05	3.74423097299733	glideosome-associated protein 40, putative (GAP40)
PBANKA_1436300	6.74124414650138	5.98924849862445	15.7245511878647	1.04152128989734e-06	7.20312708723656e-06	6.42327262924067	conserved Plasmodium protein, unknown function
PBANKA_1124700	6.7176174832434	2.62049237200435	9.87126858172737	2.36605900934244e-05	5.18939602833178e-05	3.29472452438202	conserved Plasmodium protein, unknown function
PBANKA_1225900	6.70730690183058	8.69197629380809	16.7306855290037	6.82156291098974e-07	6.33267721762653e-06	6.8519099157671	conserved Plasmodium protein, unknown function
PBANKA_1002100	6.70632700971131	6.22477945485615	13.0206588599639	3.74180240812783e-06	1.32481537234906e-05	5.19684501185188	6-cysteine protein (P36)
PBANKA_1362800	6.70160223058919	2.76893653152663	8.98294286608984	4.37960061904244e-05	8.66264598317255e-05	2.74576361073359	conserved Plasmodium protein, unknown function
PBANKA_1240100	6.69575332459993	6.50372777980772	25.9470652525679	3.3285830404865e-08	3.95685308937833e-06	9.45730048097703	conserved Plasmodium protein, unknown function
PBANKA_1329100	6.69114375075937	8.07264156566521	21.9804805108379	1.04716515475405e-07	4.71920626977513e-06	8.73221064161943	plasmepsin VIII, putative
PBANKA_1463900	6.67838820577313	4.91773124948102	14.1869120774919	2.09574583540045e-06	9.73084016122044e-06	5.68849069583024	conserved Plasmodium protein, unknown function
PBANKA_1357900	6.67552104615604	5.08936844862064	9.83136476544229	2.42983735769893e-05	5.30237569337237e-05	3.34276776379473	conserved Plasmodium protein, unknown function
PBANKA_0703500	6.6653098932034	7.60286937776995	13.6742197642556	2.68860073793491e-06	1.11999072096448e-05	5.47646785366862	conserved Plasmodium protein, unknown function
PBANKA_1453900	6.64256088346028	4.8537934828684	14.8890944460539	1.51003543403104e-06	8.43953340410252e-06	5.97484945775288	conserved Plasmodium protein, unknown function
PBANKA_0603300	6.63391482992562	6.98781181199511	18.2514028982747	3.76071031676028e-07	5.58538495740452e-06	7.45321904638688	conserved Plasmodium protein, unknown function
PBANKA_0522300	6.61516534401523	3.38914036034697	6.44611331868337	0.000354976594995409	0.000547135724214966	0.695719232409251	conserved Plasmodium protein, unknown function
PBANKA_1145200	6.6000862955475	6.74095133807478	37.3472240877023	2.65955074946777e-09	2.10769396895321e-06	11.3068724631932	conserved Plasmodium protein, unknown function
PBANKA_0927300	6.52007475965459	5.03823408312695	12.4255146979684	5.12574962321642e-06	1.63736055131915e-05	4.87278105117855	palmitoyltransferase (DHHC3)
PBANKA_1131400	6.47228115728968	6.61527137064006	14.6646672260689	1.67410671580091e-06	8.78755184511888e-06	5.99421051832882	metacaspase 1 (MCA1)
PBANKA_1110200	6.45702246298803	7.15713554486874	24.5895559787646	4.82697475120539e-08	4.35777986612423e-06	9.35104084744808	conserved Plasmodium protein, unknown function
PBANKA_1422800	6.44939236273689	2.14346635485361	8.84004283956546	4.85927412444046e-05	9.48126732117947e-05	2.63914920854427	conserved Plasmodium protein, unknown function
PBANKA_1325400	6.43002723991658	5.90609680523641	14.8610640813392	1.52949134846125e-06	8.47712776709142e-06	6.06648551833981	conserved Plasmodium protein, unknown function
PBANKA_1109900	6.38280945167869	5.84869183874642	17.2311907722121	5.5764867602092e-07	6.03643425566223e-06	7.00117390451461	stripes inner membrane complex protein, putative (SIP)
PBANKA_1213300	6.37884730342198	6.00266248755138	14.0236038041459	2.26670917300162e-06	1.0129889208292e-05	5.69089616554007	conserved Plasmodium protein, unknown function
PBANKA_0821200	6.37481509184797	6.91370001251656	28.2716373396747	1.83741731847342e-08	3.01273081011762e-06	10.0956048703629	conserved Plasmodium protein, unknown function
PBANKA_1208000	6.36502355845761	3.88395832394233	8.69184758458976	5.42056641965785e-05	0.00010405649303784	2.56410549121589	tubulin--tyrosine ligase, putative
PBANKA_0306600	6.35454758840558	4.69533260987413	17.595674685351	4.83219506229491e-07	6.03643425566223e-06	6.93539941963885	conserved Plasmodium protein, unknown function
PBANKA_1126800	6.35075590895551	7.02588349663988	18.7317572317517	3.14687278515074e-07	5.36534605821291e-06	7.63488676145402	HECT-domain (ubiquitin-transferase), putative
PBANKA_1233700	6.34305944800446	2.02538823733236	11.860312354376	7.00282268992191e-06	2.00740926345693e-05	4.31742662325515	conserved Plasmodium protein, unknown function
PBANKA_1240600	6.32028143909003	5.57846205637104	30.7375764814606	1.02887998841973e-08	2.81238154446408e-06	9.98541667702114	inner membrane complex protein 1g, putative (IMC1g)
PBANKA_1243500	6.31828815011132	6.92180225915617	22.5017522890582	8.90852660892385e-08	4.71920626977513e-06	8.78699333104585	conserved Plasmodium protein, unknown function
PBANKA_0204500	6.26662975743314	6.38738378762515	10.1267995133612	1.99993361365673e-05	4.53057852927e-05	3.45373529495115	LCCL domain-containing protein (CCp5)
PBANKA_0622400	6.25440821896952	8.91141312425406	29.4455937046476	1.38586584759704e-08	2.82788979088045e-06	10.6678508929788	kinesin-19, putative
PBANKA_0938000	6.24497876592219	9.06028798978525	40.6414307046878	1.47731458799241e-09	2.10769396895321e-06	12.5460678333713	conserved Plasmodium protein, unknown function
PBANKA_1439100	6.21966351576066	8.59366659893682	26.1697076315944	3.13747012079024e-08	3.84301351372721e-06	9.90758513013822	conserved Plasmodium protein, unknown function
PBANKA_1035200	6.20738418885918	6.38968464793765	10.2535979410565	1.84243051092169e-05	4.23839239450055e-05	3.53730322612932	LCCL domain-containing protein (CCp3)
PBANKA_1300700	6.20411797483808	8.26695122207817	9.18895432353584	3.77952880463083e-05	7.64426178903429e-05	2.53838191560256	LCCL domain-containing protein (CCp1)
PBANKA_0109900	6.19030923952917	6.84978513783296	16.3934141896678	7.83947818774902e-07	6.46795149979408e-06	6.74645762113827	conserved Plasmodium protein, unknown function
PBANKA_1132300	6.17847298629504	7.59097301529081	29.5977300155629	1.33721504759592e-08	2.82788979088045e-06	10.5655593580936	conserved Plasmodium protein, unknown function
PBANKA_1214400	6.16829404748977	6.30560831641713	22.1302437008969	9.99261079154708e-08	4.71920626977513e-06	8.59266992316252	conserved Plasmodium protein, unknown function
PBANKA_1424500	6.16531849025948	5.56787416213149	13.9599006454303	2.33766304998241e-06	1.03153268750426e-05	5.65237135970344	conserved Plasmodium protein, unknown function
PBANKA_1346300	6.16223721112163	7.37656651875055	28.8929186183879	1.58042657421619e-08	2.84959009933978e-06	10.381148246155	CPW-WPC family protein, putative (UIS19)
PBANKA_0901900	6.16070550093875	8.765107999053	43.9602285845869	8.55486411888119e-10	2.033918944264e-06	12.9252886876237	tubulin--tyrosine ligase, putative
PBANKA_1143700	6.14822872660174	4.009864561845	20.7724336266151	1.54585565509864e-07	4.8994471600125e-06	7.61187282286941	secreted ookinete protein, putative (PSOP2)
PBANKA_1129800	6.14317249282476	6.21205815719304	12.1302135428749	6.0233203069817e-06	1.82140528510086e-05	4.70846010929985	tetratricopeptide repeat protein, putative
PBANKA_1020000	6.13688995662751	4.54113431687511	9.91686887566389	2.29548884549843e-05	5.076185591949e-05	3.40604079026072	conserved Plasmodium protein, unknown function
PBANKA_1133100	6.12847786240358	7.16255862279472	18.9286560757947	2.92892708913458e-07	5.31429526345617e-06	7.71686890141339	serine/threonine protein kinase, putative (ARK3)
PBANKA_0825700	6.12637231746755	6.22747755377578	9.75586638028564	2.55591503852406e-05	5.52426182190086e-05	3.20285473313326	telomeric repeat binding factor 1, putative (TRF1)
PBANKA_1102100	6.12109214456219	5.48012222851341	21.2748868360856	1.31123490862899e-07	4.77161151933494e-06	8.19641406062741	conserved Plasmodium protein, unknown function
PBANKA_0824200	6.09515187581884	4.43710283609283	17.1942426280281	5.65897730311586e-07	6.04362669095437e-06	6.77981564576151	perforin-like protein 3 (PLP3)
PBANKA_0713200	6.05062548877492	5.26312478568033	13.1996653677783	3.41275784874921e-06	1.2502052057629e-05	5.27998074628598	conserved Plasmodium protein, unknown function
PBANKA_0801800	6.02333020796136	7.22910826919507	16.4428123534903	7.68009179678495e-07	6.42937262213247e-06	6.76411946153468	conserved Plasmodium protein, unknown function
PBANKA_1026100	6.00371500449712	3.10739244689771	11.533903784722	8.438352536103e-06	2.30367185810199e-05	4.28673327753057	conserved Plasmodium protein, unknown function
PBANKA_1338900	5.9434488965774	9.29412843462671	9.15647436006767	3.86762828102379e-05	7.80253393138232e-05	2.44832229073126	glideosome associated protein with multiple membrane spans 1, putative (GAPM1)
PBANKA_1007900	5.92576239939555	7.12412352728692	25.5853816058157	3.66809944739191e-08	3.96469174863812e-06	9.63985643768439	conserved Plasmodium protein, unknown function
PBANKA_1110600	5.92574657885101	5.29320048259554	25.4029472751037	3.8542530037935e-08	3.98412457239959e-06	9.09146193247624	conserved Plasmodium protein, unknown function
PBANKA_0819000	5.89984260833323	8.90959201146116	11.1320802626521	1.06873845613295e-05	2.76187573853922e-05	3.87158675575016	secreted acid phosphatase, putative (GAP50)
PBANKA_1035400	5.86869043157956	9.26106874313793	11.9918682320717	6.50442199747499e-06	1.90370077703282e-05	4.4046540539557	glideosome associated protein with multiple membrane spans 3, putative (GAPM3)
PBANKA_0816800	5.8437070878843	6.69205321365802	30.5866499810825	1.06462392850375e-08	2.81238154446408e-06	10.5373650411521	glycolipid transfer protein, putative (GLTP)
PBANKA_1123200	5.81788010292843	6.64640117535998	19.1778571175569	2.67734398811624e-07	5.3114168046907e-06	7.7822399257482	conserved Plasmodium protein, unknown function
PBANKA_0608000	5.79456597826568	3.38766945923058	14.7814093665839	1.58635730594775e-06	8.56595232581685e-06	5.75577169378757	porphobilinogen deaminase, putative (PBGD)
PBANKA_0609600	5.74894853480791	0.080283387635969	8.39855299870113	6.76178798733429e-05	0.000125594929217869	2.30638071133563	heat shock protein 20, putative
PBANKA_1201800	5.72378455073992	7.68389621637426	14.0582653959008	2.22913433783533e-06	1.00090026217252e-05	5.62311629792265	conserved Plasmodium protein, unknown function
PBANKA_1138600	5.71600403485062	7.97525584420238	27.8491705479351	2.0394634064883e-08	3.06805240662708e-06	10.2918400317168	conserved Plasmodium protein, unknown function
PBANKA_0915400	5.63416277995904	5.58406757464651	17.8223326857186	4.42665864174392e-07	5.8702689204728e-06	7.2255713528347	conserved Plasmodium protein, unknown function
PBANKA_0612900	5.62553108358333	4.07561882273294	15.3016375721233	1.25396267331633e-06	7.8347716664635e-06	6.09603409356214	conserved Plasmodium protein, unknown function
PBANKA_0523900	5.59062206541022	9.87704769060014	9.44638616435438	3.15638436704066e-05	6.57407256472989e-05	2.65713762631692	glideosome associated protein with multiple membrane spans 2, putative (GAPM2)
PBANKA_0106300	5.56258496438852	8.82551239857953	10.8467123402878	1.27000167614398e-05	3.15839851990827e-05	3.6728905443777	conserved Plasmodium protein, unknown function
PBANKA_0503500	5.5593986719568	7.94524048093963	12.8848544653467	4.01560377973854e-06	1.38552662341746e-05	4.96796226164493	zinc finger protein, putative
PBANKA_1232600	5.51863495528983	5.92621964007215	10.0397337186012	2.11693228282197e-05	4.74140979972608e-05	3.3982683687015	apicortin, putative
PBANKA_0943700	5.51263169965062	3.11985070993729	17.9982173539877	4.1386124303165e-07	5.77717188864699e-06	6.72915558685625	fam-b protein
PBANKA_0620400	5.51258960673479	7.67200735661243	15.3470527302199	1.22892893782336e-06	7.79140946580012e-06	6.24294408592242	conserved Plasmodium protein, unknown function
PBANKA_1312900	5.50006627118679	6.2728219594923	9.7442711099817	2.57592817281155e-05	5.55489272640314e-05	3.15453503101312	conserved Plasmodium protein, unknown function
PBANKA_0402600	5.48950684227407	-0.368026745592708	6.10128974784446	0.000494901531145178	0.000746118192959835	0.423397477582513	inner membrane complex protein 1a (IMC1a)
PBANKA_0941000	5.48583902136771	0.260278322426783	6.33436280149658	0.00039476096853059	0.000604148183251675	0.640446397179673	conserved Plasmodium protein, unknown function
PBANKA_0518500	5.4823555063625	6.89155761260244	14.6643566545782	1.67434741780814e-06	8.78755184511888e-06	5.97008362231941	ADP-ribosylation factor, putative
PBANKA_0513000	5.47127548629853	3.75737318115411	11.2529344733453	9.9462599449327e-06	2.61874119812597e-05	4.20995164954648	inner membrane complex protein 1m, putative (IMC1m)
PBANKA_0605100	5.46938828018584	5.77513184527042	8.81624556483891	4.94479950433317e-05	9.62050803727668e-05	2.51167101196283	Tat binding protein 1(TBP-1)-interacting protein, putative
PBANKA_1436500	5.4505077520947	6.61119193013145	14.6714604662424	1.66885160304675e-06	8.77808558903464e-06	5.98609683581625	conserved Plasmodium protein, unknown function
PBANKA_0812200	5.43554043055554	5.64813724359897	18.7094426872473	3.17271960095141e-07	5.36534605821291e-06	7.5452321893565	conserved Plasmodium protein, unknown function
PBANKA_0312700	5.4345262719761	8.83874544114917	14.8691429902283	1.52385462772887e-06	8.47712776709142e-06	5.96782740400651	DEAD/DEAH helicase, putative
PBANKA_0101500	5.34725016062726	6.75539345365454	20.2546963231612	1.83912659875882e-07	5.04443271327905e-06	8.16473150722638	conserved Plasmodium protein, unknown function
PBANKA_1400900	5.34605630990248	5.66642446038372	9.88975125494756	2.33716311118362e-05	5.14385480349166e-05	3.30835850213677	conserved Plasmodium protein, unknown function
PBANKA_0936000	5.33806859576414	4.9687587138371	15.0801779911408	1.38467255206709e-06	8.26112670649814e-06	6.13744990441363	endonuclease/exonuclease/phosphatase family protein, putative
PBANKA_1119200	5.3324872850997	4.51422893031695	14.9842180652188	1.44608123708827e-06	8.32459598348031e-06	6.05350335752325	conserved Plasmodium protein, unknown function
PBANKA_0702700	5.33054166508146	5.41919103958573	12.7010585470416	4.42324134834665e-06	1.46702226504892e-05	5.03050178383812	rhomboid protease ROM3 (ROM3)
PBANKA_0824400	5.30151437227875	6.86193473818889	8.34697127227357	7.03460467325239e-05	0.000130305980605045	1.97151960053284	cyclin-dependent kinases regulatory subunit, putative
PBANKA_1236200	5.30020907536368	2.5601742758918	12.7217654034377	4.37503885856129e-06	1.45376029157645e-05	4.81061302310006	conserved Plasmodium protein, unknown function
PBANKA_0824000	5.29131615031479	1.69998773793679	12.6904740897581	4.44811358081204e-06	1.47289554852098e-05	4.65102378305519	OTU-like cysteine protease, putative
PBANKA_1106500	5.29039663481816	8.61306999750201	8.81344648387731	4.95497069836706e-05	9.63241441976098e-05	2.16891479230277	rhomboid protease ROM4 (ROM4)
PBANKA_1434600	5.26208394761143	7.31962490109674	14.8899902617734	1.50941831261459e-06	8.43953340410252e-06	6.04038343995877	formin 2, putative
PBANKA_1209400	5.24908316619399	6.91203237800693	8.71613058362922	5.32376359485636e-05	0.000102570890978695	2.26176828057079	inner membrane complex sub-compartment protein 1 (ISP1)
PBANKA_0932500	5.24834133938082	10.0149386988204	20.6124211361246	1.6303788551816e-07	4.8994471600125e-06	8.30179768176507	SET domain protein, putative
PBANKA_0904200	5.23908096158364	6.67128390778935	19.9770251991159	2.0223086983079e-07	5.04443271327905e-06	8.07282342610215	conserved Plasmodium protein, unknown function
PBANKA_1360400	5.2247810367741	7.71290181594184	14.2876289332467	1.99764310216596e-06	9.52737507602722e-06	5.71526624257694	conserved Plasmodium protein, unknown function
PBANKA_1202000	5.21742431258852	8.59191039253327	29.1485579365884	1.48679799730833e-08	2.82788979088045e-06	10.6293605752922	inner membrane complex protein 1c (IMC1c)
PBANKA_1303900	5.18292598761602	7.89214226283862	13.6012970514991	2.78754771766987e-06	1.12999057097359e-05	5.34692814462522	conserved Plasmodium protein, unknown function
PBANKA_1121000	5.16439414866995	6.118491290897	21.4280656313309	1.24799502308852e-07	4.77161151933494e-06	8.46402731205174	conserved Plasmodium protein, unknown function
PBANKA_1410950	5.16411265072535	3.44126875881927	10.4225033850051	1.65401984910484e-05	3.89735598736051e-05	3.72052812122903	apical ring associated protein 1 (ARA1)
PBANKA_1002500	5.15084998490325	4.87350122203068	10.608822024527	1.47109429251451e-05	3.54288338650154e-05	3.83102800073657	conserved Plasmodium protein, unknown function
PBANKA_0939000	5.14245662412129	7.93709898441549	9.48830217883068	3.06637529765824e-05	6.42884238993163e-05	2.7306941071174	ion channel protein, putative
PBANKA_1025700	5.13678950492018	2.10301348924111	12.5584486075104	4.77211449639835e-06	1.55034851042443e-05	4.66308172768732	inner membrane complex protein 1l, putative (IMC1l)
PBANKA_0902900	5.12382275494488	9.36751932545271	18.5789032625754	3.32886387039582e-07	5.46339780975508e-06	7.56732940258949	conserved Plasmodium protein, unknown function
PBANKA_0831600	5.11164419317602	4.87455264009575	8.27529945123107	7.43458703739032e-05	0.000136597609593474	2.15041631890528	conserved Plasmodium protein, unknown function
PBANKA_1038800	5.09957317159786	6.0979980860929	7.11591068508963	0.000193070408095855	0.000315463171008461	0.975130988139341	conserved Plasmodium protein, unknown function
PBANKA_1311300	5.09143005514325	4.59872906697946	17.0130508683247	6.08419666214256e-07	6.15021701390372e-06	6.84641104170129	inner membrane complex protein, putative
PBANKA_0412900	5.089976453348	5.00155451316818	12.3815175792999	5.24928863731256e-06	1.66958979735259e-05	4.86245947532804	circumsporozoite- and TRAP-related protein (CTRP)
PBANKA_0904000	5.07190471692644	2.73704240806821	14.7745534803511	1.59136330271166e-06	8.56957248515735e-06	5.67709922775176	conserved Plasmodium protein, unknown function
PBANKA_0408200	5.06728624412174	4.71382694585612	15.9281926342556	9.54074658029216e-07	6.97166679481403e-06	6.46645880264592	calcium-dependent protein kinase 3 (CDPK3)
PBANKA_1309800	5.04600581443732	3.50901184162179	9.20651724244542	3.73283905907498e-05	7.56010606987279e-05	2.93019432306471	conserved Plasmodium protein, unknown function
PBANKA_0209300	5.04225842151675	7.50259736252249	8.01578941886939	9.11373170084875e-05	0.000163346378580987	1.56591025462708	actin-related protein (ARP1)
PBANKA_0615300	5.03779087366152	8.80964675008889	14.5452377000634	1.76964477363805e-06	8.98042785341401e-06	5.79891586376253	conserved Plasmodium protein, unknown function
PBANKA_0108300	5.02903043737121	6.10704794480295	8.88256124696194	4.71060232818927e-05	9.23285823187963e-05	2.49613674573945	palmitoyltransferase, putative (DHHC2)
PBANKA_0703300	5.00954542422552	7.010032466181	29.7990944138399	1.27579209433348e-08	2.82788979088045e-06	10.6281107401402	conserved Plasmodium protein, unknown function
PBANKA_1400041	4.98845175018259	1.79864451297565	10.3909605194202	1.68747868222188e-05	3.95559730465722e-05	3.57253821185248	fam-b protein
PBANKA_0929400	4.98453912496341	5.94118381685079	10.6819906620836	1.40562803773214e-05	3.41880374394696e-05	3.80202442239192	myosin light chain B, putative (MLC-B)
PBANKA_0503300	4.9617671966861	8.56345694318234	22.2995548685307	9.48089507901114e-08	4.71920626977513e-06	8.84912274909451	conserved Plasmodium protein, unknown function
PBANKA_1318800	4.94880721634515	6.64893134236044	11.7397196421404	7.49813137466193e-06	2.12097648343352e-05	4.3915428958863	protein tyrosine phosphatase (PTP1)
PBANKA_0705600	4.91005829455916	8.54393184918763	21.1216392659095	1.37818912715462e-07	4.77161151933494e-06	8.47211369093067	conserved Plasmodium protein, unknown function
PBANKA_1137400	4.90910721262618	7.36183542262614	19.0382198645162	2.8151342957924e-07	5.31429526345617e-06	7.76135425542704	conserved Plasmodium protein, unknown function
PBANKA_1245200	4.90439863404285	9.03203539551281	34.6946320654714	4.4380971682432e-09	2.3621749240776e-06	11.7192663652144	conserved Plasmodium protein, unknown function
PBANKA_0407300	4.87809452073726	4.48850022862412	7.1705540806351	0.000184078429279688	0.000302346435656276	1.21978051318955	conserved Plasmodium protein, unknown function
PBANKA_1218700	4.87619117700067	2.51008848472069	8.8945071914239	4.6697632116794e-05	9.16036471598002e-05	2.70578038201908	conserved Plasmodium protein, unknown function
PBANKA_0812900	4.87053231321736	7.86999301689688	37.5894095767225	2.54266857258076e-09	2.10769396895321e-06	12.1255824023838	conserved Plasmodium protein, unknown function
PBANKA_1015400	4.85316959358569	7.93066091326495	19.9275331704268	2.05710106542793e-07	5.04443271327905e-06	8.06991764917877	CPW-WPC family protein, putative
PBANKA_0603650	4.84268267488369	2.41671468028846	10.2597879459217	1.83510981771383e-05	4.22359495800062e-05	3.57095712247995	conserved Plasmodium protein, unknown function
PBANKA_1204200	4.82886105814429	7.24092960419816	9.10752949389293	4.0048173103088e-05	8.01806581495509e-05	2.48636512247904	conserved Plasmodium protein, unknown function
PBANKA_0620600	4.81709422768919	4.68674348515233	8.20315487021496	7.86337215144676e-05	0.00014358807442446	2.09518873790281	conserved Plasmodium protein, unknown function
PBANKA_1117600	4.79319532836668	1.92251961299787	10.8130310621956	1.2964789280435e-05	3.21081109523273e-05	3.82303615062204	conserved Plasmodium protein, unknown function
PBANKA_0719800	4.76107480499807	6.70738043365891	9.35054501934082	3.37366809379924e-05	6.94449860866467e-05	2.74740950440242	conserved Plasmodium protein, unknown function
PBANKA_0307600	4.72024234644248	5.74371656467225	14.301363439009	1.98467473278703e-06	9.4845511099521e-06	5.82371512987741	syntaxin, putative
PBANKA_1113400	4.71480900199119	7.52096264677827	7.06179538042135	0.000202465963669307	0.000328912079688266	0.658161331066189	secreted ookinete protein, putative (PSOP12)
PBANKA_0620800	4.70896681664532	4.25953338891238	7.63311223225239	0.00012431476043877	0.000214095141574195	1.64842998984752	conserved Plasmodium protein, unknown function
PBANKA_1435900	4.70005565534515	0.358196472820281	10.3311296546689	1.7530765702094e-05	4.06628248358326e-05	3.47193978661627	conserved Plasmodium protein, unknown function (UIS27)
PBANKA_0406900	4.69294095351914	2.26520799905164	8.73284343555207	5.25827543345068e-05	0.000101473618855755	2.58774526041299	conserved Plasmodium protein, unknown function
PBANKA_0313700	4.68344954440321	3.021568672127	11.1660875573823	1.04726799738615e-05	2.72117996042139e-05	4.13754327014624	conserved Plasmodium membrane protein, unknown function
PBANKA_0213800	4.66355566125702	5.16536490429461	12.37807564265	5.25909518744898e-06	1.671590749754e-05	4.85516052801426	conserved Plasmodium protein, unknown function
PBANKA_1346900	4.66273788200678	3.38786038273572	16.9750243067384	6.17799564478049e-07	6.17150615355698e-06	6.62247713481532	conserved Plasmodium protein, unknown function
PBANKA_1203450	4.6156252140264	2.04294054905028	7.71086473981239	0.000116597212630775	0.000202342973014357	1.820651479459	conserved Plasmodium protein, unknown function
PBANKA_0719100	4.57308135343995	4.64584355036134	8.80747735695965	4.97674029000339e-05	9.66908717678429e-05	2.56823931462681	conserved Plasmodium protein, unknown function
PBANKA_1018100	4.57211380590679	7.48633569334389	37.7609365166698	2.46343493347325e-09	2.10769396895321e-06	12.1237309408937	ABC transporter G family member 2, putative (ABCG2)
PBANKA_1359700	4.56794574123054	6.134035388862	6.92342067073382	0.000228922284024938	0.000366506889070229	0.735154064966057	6-cysteine protein (P47)
PBANKA_1019800	4.53328796514692	7.26600012785323	29.8688798143664	1.25526195544685e-08	2.82788979088045e-06	10.733023608582	calcium-dependent protein kinase, putative
PBANKA_1040100	4.44960280376825	8.8552287173633	33.6664765896397	5.46959941994677e-09	2.57228089226293e-06	11.5513255789689	choline kinase (CK)
PBANKA_1430600	4.44657774325757	6.49894301505574	7.19594103434131	0.000180062056726264	0.000296679218121675	0.920404792380356	conserved Plasmodium protein, unknown function
PBANKA_0704700	4.43384573747571	6.65120385779803	5.39770087227544	0.00101871782237898	0.00145991658993732	-1.01260824923066	conserved Plasmodium protein, unknown function
PBANKA_1313200	4.39616948879126	7.19351876136305	30.8616881111725	1.00051144896304e-08	2.81238154446408e-06	10.9337150165157	transcription factor with AP2 domain(s), putative (ApiAP2)
PBANKA_1407900	4.3800868412258	9.78000970732172	35.7465606924319	3.60623454265625e-09	2.3621749240776e-06	11.8884913650594	HORMA domain protein, putative
PBANKA_1441000	4.37908136671961	3.38168268441849	14.585971388768	1.73637854214935e-06	8.91065854797635e-06	5.79674181699401	haloacid dehalogenase-like hydrolase, putative (HAD3)
PBANKA_1243100	4.37645774619326	5.71048120404414	14.2333269758532	2.04986972958726e-06	9.64107869850389e-06	5.78795747788648	F-actin-capping protein subunit alpha (CPalpha)
PBANKA_1313100	4.37567915242122	7.25741852623158	10.9261219176622	1.20997276848314e-05	3.03726700398984e-05	3.76333293324108	crossover junction endonuclease MUS81, putative (MUS81)
PBANKA_1233200	4.35639039240808	5.60664816642731	8.29992090374438	7.29435078354598e-05	0.00013438449428811	2.04366130632739	cyclin, putative (CYC3)
PBANKA_1206000	4.33510385904059	7.36731815015706	14.7587200370792	1.60299340905853e-06	8.61269340121276e-06	5.93452967728256	conserved Plasmodium protein, unknown function
PBANKA_1014500	4.31982272769734	5.23564244260433	9.57728485978046	2.88477574248618e-05	6.1182465011248e-05	3.07737643496732	plasmepsin IX, putative
PBANKA_0908400	4.28918200015314	2.89800882086897	9.21827494121228	3.70194725764734e-05	7.50650712584781e-05	2.93946647212649	conserved Plasmodium protein, unknown function
PBANKA_1106800	4.28083893594547	5.82922118328979	17.1643985627809	5.72662390932207e-07	6.04362669095437e-06	7.05500878419	subtilisin-like protease 3, putative (SUB3)
PBANKA_0502500	4.27953853634825	8.29725419343417	14.8668592209862	1.52544562926219e-06	8.47712776709142e-06	5.94733119843133	serine/threonine protein phosphatase 8 (PPP8)
PBANKA_0835400	4.27136226412298	5.03316541859555	17.0020274145443	6.11121971500794e-07	6.15021701390372e-06	6.94695908581775	conserved Plasmodium protein, unknown function
PBANKA_1212500	4.25554774570929	3.36181816877225	9.23350109710106	3.66237203600855e-05	7.43894875319122e-05	2.9460301974161	conserved Plasmodium protein, unknown function
PBANKA_1353900	4.2377691363777	5.11731253214731	11.1678097961706	1.0461937722521e-05	2.72117996042139e-05	4.14485635108345	conserved Plasmodium protein, unknown function
PBANKA_0517900	4.22437422245537	3.24296163341753	8.64365296519693	5.61865055155591e-05	0.00010729591715923	2.52040984518888	conserved Plasmodium protein, unknown function
PBANKA_0620700	4.20702410185927	4.47686080232692	8.38950803061323	6.80874945425503e-05	0.00012641781981641	2.23852750816228	conserved Plasmodium protein, unknown function
PBANKA_0518100	4.19813279549479	2.48116998369786	7.89850098724687	0.000100103236538343	0.000177211798116091	1.96485477430604	thioredoxin-like associated protein 2, putative (TLAP2)
PBANKA_0712500	4.19304657378917	1.16177051753348	10.1037615096316	2.03016187592144e-05	4.58159455149808e-05	3.37219018387587	dynactin subunit 6, putative
PBANKA_1229800	4.19304384369676	4.82059760720152	19.1035888252112	2.74964730243753e-07	5.31429526345617e-06	7.64398715777621	enoyl-acyl carrier reductase (FABI)
PBANKA_1028200	4.16962507315692	7.75380107279701	24.2790861945171	5.27008957434847e-08	4.47487070107625e-06	9.43054119016442	atypical protein kinase, ABC-1 family, putative
PBANKA_0311500	4.16670741212845	4.05538972705804	10.0088278352463	2.16031626014797e-05	4.8226778483585e-05	3.454483619707	conserved Plasmodium protein, unknown function
PBANKA_0510300	4.16303910524638	6.55840248056122	19.8964468773214	2.0793034948532e-07	5.04443271327905e-06	8.06584886529377	conserved Plasmodium protein, unknown function
PBANKA_1361800	4.14872620042499	5.39259774358007	12.1997431363886	5.79689460601303e-06	1.78756380360519e-05	4.73521112927356	conserved Plasmodium protein, unknown function
PBANKA_0938800	4.14755628055003	5.97976882061563	8.13542251767844	8.291528956015e-05	0.000150195124517529	1.83092470073977	conserved Plasmodium protein, unknown function
PBANKA_1434400	4.11668957555963	6.29668269607785	7.5584010675445	0.000132277514742933	0.000225764387150986	1.2615163806874	secreted ookinete protein, putative (PSOP17)
PBANKA_0712900	4.11247756881685	10.0892195554859	29.7082634220214	1.30309063131262e-08	2.82788979088045e-06	10.7542180287499	high mobility group protein B2 (HMGB2)
PBANKA_0711400	4.10009292004147	1.29570947670105	5.06364717994628	0.00146756876444784	0.00205304191672535	-0.671166451060891	perforin-like protein 4 (PLP4)
PBANKA_1218000	4.09168745390888	7.87199515087391	16.144493004672	8.70229228942396e-07	6.71743503834593e-06	6.55189763793593	nicotinamidase, putative
PBANKA_0909500	4.07080998417809	6.16250343648938	10.2754121948312	1.81677795815258e-05	4.19358213156093e-05	3.44139530625508	AAA family ATPase, putative
PBANKA_0815700	4.04377690083171	8.06333861701258	16.2838947492395	8.20648189955776e-07	6.56348605928616e-06	6.60868894826786	transporter, putative
PBANKA_1233500	4.02768883363972	5.45628742598608	7.54462842921877	0.000133807389850232	0.000228293555341892	1.38473553803567	mRNA-binding protein PUF1 (PUF1)
PBANKA_1032400	4.01597699942535	5.85225033090729	7.69231660405497	0.0001183879199545	0.000205151078492583	1.45246445513615	alpha/beta hydrolase, putative
PBANKA_0810300	4.00166433555487	2.82216423126527	7.6227811630891	0.000125382930918447	0.000215856566443598	1.72459979283974	conserved Plasmodium protein, unknown function
PBANKA_1425200	3.98456357314583	2.54675834921718	11.2069204333	1.02213282222024e-05	2.66899591963603e-05	4.13911812928865	sporozoite surface protein 3, putative (SSP3)
PBANKA_1242900	3.97878020460221	0.364217003513181	6.0092405559229	0.000542058603533145	0.000811296399055746	0.334672909362778	conserved Plasmodium protein, unknown function
PBANKA_0214000	3.97851104252732	6.27891111089183	7.73759846952352	0.000114069769418122	0.00019839127782852	1.41355728207597	dynein heavy chain, putative
PBANKA_1222500	3.97587070700864	5.98240791466997	6.07771404299743	0.000506525694611623	0.000762192936037426	-0.165247188458795	plasmepsin X
PBANKA_0503800	3.96617369488473	6.52416477327185	13.5019709945107	2.92906166955394e-06	1.15967429131798e-05	5.34376179517155	conserved Plasmodium protein, unknown function
PBANKA_1362500	3.9566118120023	3.32078809458438	7.34213602614293	0.000158769006864195	0.000265639207473346	1.44814906093446	peptidase, putative
PBANKA_1453000	3.94197327763892	7.0135780637138	8.23823522661462	7.65147936307705e-05	0.000140149400506284	1.73312834580516	conserved Plasmodium protein, unknown function
PBANKA_0714600	3.9294920888982	5.36159548553582	11.3783393397549	9.23831739609316e-06	2.47622318029442e-05	4.24557558301046	vacuolar protein sorting-associated protein 2, putative (VPS2)
PBANKA_1026300	3.91979983933195	6.21630733344144	11.3844101405447	9.20552783644394e-06	2.46882599336102e-05	4.15407971355173	conserved Plasmodium protein, unknown function
PBANKA_1114200	3.90945632159902	7.91383549655517	34.6577750069923	4.47099354715002e-09	2.3621749240776e-06	11.7277893291596	ribose 5-phosphate epimerase, putative
PBANKA_1227500	3.90447480491944	4.59398383703273	6.77209322328758	0.000262404985614074	0.000414117393493171	0.770921141617031	conserved Plasmodium protein, unknown function
PBANKA_0721000	3.89982587416734	4.79623195212068	7.18380198062837	0.000181970079148315	0.000299400597353024	1.13759356558739	conserved Plasmodium protein, unknown function
PBANKA_0902700	3.88720579524795	2.04464261263513	9.9199744846277	2.29077018238138e-05	5.07104851826046e-05	3.3615435094677	conserved Plasmodium protein, unknown function
PBANKA_1026000	3.85353427703196	6.98439015893381	20.7914847265645	1.53612958560316e-07	4.8994471600125e-06	8.36806686303038	conserved Plasmodium protein, unknown function
PBANKA_1228300	3.82615877000176	8.21581607615234	13.6169197235876	2.76600553842207e-06	1.12895762533879e-05	5.29522682300221	conserved Plasmodium protein, unknown function
PBANKA_0813300	3.82564751977302	7.44061408176827	26.1522449191219	3.15199846551759e-08	3.84301351372721e-06	9.9267880536491	conserved Plasmodium protein, unknown function
PBANKA_1141400	3.82290552147443	5.69452743422842	10.3915413580489	1.68685566023548e-05	3.95559730465722e-05	3.56786901162074	conserved Plasmodium protein, unknown function
PBANKA_0617800	3.81680935282306	4.00236677231121	14.7279631668153	1.62586300034492e-06	8.64762703203589e-06	5.96738355679686	conserved Plasmodium protein, unknown function
PBANKA_1427100	3.81506168174388	8.13815033155349	24.829295301491	4.51380868604365e-08	4.35777986612423e-06	9.58666429878736	aquaporin, putative (AQP2)
PBANKA_0617000	3.81474399953377	4.71661224839029	6.50360127440909	0.000336278207935992	0.000519662944015484	0.481107720094708	LEM3/CDC50 family protein, putative
PBANKA_1360800	3.78118722653726	3.07593829661779	6.90759335561235	0.000232188869169747	0.000371111957278033	1.06943971886281	conserved Plasmodium protein, unknown function
PBANKA_0818400	3.77955165822848	3.31803966983116	7.82438674333492	0.000106281243190715	0.000186965339020292	1.85825312911387	conserved Plasmodium protein, unknown function
PBANKA_0506900	3.77357982916629	6.80404077138673	7.46379464108427	0.000143199069233957	0.000242749224316386	1.05370245617314	phospholipid scramblase, putative
PBANKA_1434900	3.76384822510982	4.54379693370063	7.2350107852208	0.000174072396292226	0.00028820133856878	1.20987516147883	raf kinase inhibitor, putative (RKIP)
PBANKA_0805300	3.75377916140634	2.1099490684123	7.27833403168659	0.000167691645435648	0.000279189805098353	1.45963164553135	conserved Plasmodium protein, unknown function
PBANKA_0205800	3.75272661653857	7.19014860657271	11.4977722238494	8.61688767015892e-06	2.34535208194652e-05	4.10335713326062	serine/threonine protein kinase, putative (IK2)
PBANKA_0706700	3.73744430150001	8.41014074516871	16.3410507798245	8.01256314573202e-07	6.50166173343955e-06	6.62431242792171	dicarboxylate/tricarboxylate carrier, putative (DTC)
PBANKA_1021200	3.73327730916364	4.6786407651423	7.58781468263421	0.000129075847422774	0.00022133272791031	1.51156210833875	conserved Plasmodium protein, unknown function
PBANKA_0520100	3.71133218718257	5.53247963415485	9.65123779070208	2.7430929947823e-05	5.8595719632479e-05	3.06109301185228	conserved Plasmodium protein, unknown function
PBANKA_1406400	3.70911824884075	5.07280360980173	9.00227669487751	4.31891899878865e-05	8.55685826635001e-05	2.63293562113613	tripartite motif protein, putative
PBANKA_1355900	3.70544060567729	9.91926107559097	23.8988757529245	5.87739575793279e-08	4.65783613816174e-06	9.32418200860785	phosphoenolpyruvate carboxykinase, putative (PEPCK)
PBANKA_0600600	3.67868498022009	6.64027595588982	10.1489486481721	1.97135231941621e-05	4.47435812831699e-05	3.25006459804601	NIMA related kinase 3, putative (NEK3)
PBANKA_1232300	3.65963760670671	5.96432189390912	14.3819831082612	1.91045793275898e-06	9.3538027740213e-06	5.82801747709073	UTP--glucose-1-phosphate uridylyltransferase, putative
PBANKA_0210100	3.65021826594914	4.59741953750942	8.27267256979236	7.44972806211051e-05	0.000136770103997434	2.10408212142057	vacuolar protein sorting-associated protein VTA1, putative
PBANKA_1136700	3.63387080872692	6.55596040256052	9.13229953988	3.93471168622423e-05	7.90099411655245e-05	2.50134973898832	guanylyl cyclase beta (GCbeta)
PBANKA_0712200	3.62401778901592	9.17488740749487	32.79921939677	6.55645200330213e-09	2.59799410630847e-06	11.400608139138	BEM46-like protein, putative (PBLP)
PBANKA_1112700	3.61018114308644	5.28714871300891	13.0658566037883	3.6554372939922e-06	1.30728357903146e-05	5.19985800064806	conserved Plasmodium protein, unknown function
PBANKA_0208400	3.59678337853167	3.84377549004575	6.48825863670333	0.000341157949762352	0.000526519328503728	0.572040817685536	transporter, putative
PBANKA_0819600	3.59217720624767	4.18535398105202	16.1798042715084	8.57354622962476e-07	6.70143952630688e-06	6.58173655756461	conserved Plasmodium protein, unknown function
PBANKA_0611600	3.59012103393396	10.3805710278252	8.63404228256475	5.6591236619661e-05	0.000107982074689602	2.01924995201795	ribonucleoside-diphosphate reductase, large subunit, putative
PBANKA_0909400	3.58657687079051	3.38815182506327	6.85818337681827	0.000242728901116918	0.000385367587582953	0.986505906586488	conserved Plasmodium protein, unknown function
PBANKA_0623450	3.58604915550593	7.54258340835962	6.044575776656	0.000523385365772398	0.000785078048658597	-0.470693877358976	fam-a protein, pseudogene
PBANKA_0102900	3.55571322965169	5.45728293213922	8.92646664142774	4.56246134791767e-05	8.97208590130212e-05	2.51329622737548	SPE2-interacting protein, putative (SIP2)
PBANKA_1028700	3.55555300834334	8.10366328039144	16.7077047379084	6.88592806971392e-07	6.33267721762653e-06	6.78498570609177	26S proteasome regulatory subunit RPN13, putative (RPN13)
PBANKA_0201700	3.5463994782445	3.07959843821923	9.44031929978286	3.16965860732312e-05	6.58729312841846e-05	3.09012183174307	conserved Plasmodium protein, unknown function
PBANKA_1310700	3.54128141646854	7.17433610929343	10.5844601540473	1.49365469702593e-05	3.58160770769456e-05	3.49021169928631	glutaminyl-peptide cyclotransferase, putative
PBANKA_1232000	3.53870323596834	2.55213876153332	7.3701646591343	0.000155019408706259	0.000260281528389217	1.51703192177214	conserved Plasmodium protein, unknown function
PBANKA_1205200	3.53799213125401	8.39852012617279	19.826909968204	2.12996510370793e-07	5.07102449896347e-06	8.01559266226425	conserved membrane protein, unknown function
PBANKA_0938200	3.53362672423926	3.7617742958694	8.65700599809439	5.56295996919395e-05	0.000106446175668077	2.48655049448684	conserved Plasmodium protein, unknown function
PBANKA_1027700	3.52427058985258	4.85025396068251	7.5689547165394	0.000131118556560114	0.000224269329655879	1.45911337054127	uracil-DNA glycosylase, putative (UDG)
PBANKA_0501600	3.51031201286102	3.35059905571001	12.5331530929543	4.83721190494864e-06	1.56682170354433e-05	4.91089708587047	golgi re-assembly stacking protein, putative (GRASP)
PBANKA_1131300	3.50500962602481	0.320461000309232	5.80269739761882	0.000667322280391751	0.000983912385507837	0.133585996014809	conserved Plasmodium protein, unknown function
PBANKA_0204600	3.47885644563414	4.6067668886725	8.41951152394239	6.65437250570288e-05	0.000123987230660726	2.21429038716597	photosensitized INA-labeled protein PHIL1, putative (PHIL1)
PBANKA_0616400	3.47174141335522	4.67441641977408	14.0603920404657	2.22685214712422e-06	1.00082060109411e-05	5.71063556455331	conserved Plasmodium protein, unknown function
PBANKA_0110500	3.445253549753	8.43501114095753	24.5673239280096	4.85725200640555e-08	4.35777986612423e-06	9.5154711520362	leucine-rich repeat protein (LRR6)
PBANKA_1361200	3.44256173827726	8.83346150618824	12.182390336344	5.85248448023578e-06	1.79655027136999e-05	4.47148308868532	conserved Plasmodium protein, unknown function
PBANKA_1421600	3.43392923774963	4.29586023071607	7.16180885913472	0.000185485272039497	0.00030444683070342	1.15559221463996	calcium/calmodulin-dependent protein kinase, putative
PBANKA_1031500	3.42793672254048	4.55348163369011	7.01789381112417	0.000210467337451881	0.000340398703940032	0.984633228952852	conserved Plasmodium protein, unknown function
PBANKA_0703000	3.41342817779316	1.86517465478331	8.08246955891907	8.64465050144161e-05	0.000155760944048332	2.11061543025465	magnesium transporter, putative
PBANKA_1452700	3.36522497780503	2.81385745282976	9.44568637003731	3.15791229082086e-05	6.57437519389368e-05	3.09542424437509	conserved Plasmodium protein, unknown function
PBANKA_1435000	3.36419044301265	0.747144805478718	4.75357069524831	0.00208803342723471	0.00286044337265948	-1.00711901972519	conserved Plasmodium protein, unknown function
PBANKA_1005600	3.34348367103285	6.1173350083036	21.2603369474824	1.31742970555733e-07	4.77161151933494e-06	8.51152213763979	conserved Plasmodium protein, unknown function
PBANKA_0937500	3.34231934671364	8.02243231932136	20.1854882892391	1.88294612847987e-07	5.04443271327905e-06	8.14286896537246	conserved Plasmodium protein, unknown function
PBANKA_0929200	3.32442851955919	6.55971977966566	8.33077657855795	7.1228100475733e-05	0.000131683366159452	1.820850511097	conserved Plasmodium protein, unknown function
PBANKA_1207400	3.31779648739892	2.56419331377554	5.48989326927895	0.000923490841776951	0.00133390004636981	-0.329948012476832	conserved Plasmodium protein, unknown function
PBANKA_0616700	3.30573552459714	7.28486621852164	12.7922426177616	4.2154010746066e-06	1.42258567138072e-05	4.85195327607648	NIMA related kinase 4 (NEK4)
PBANKA_1351400	3.30302500823512	4.05119182807657	9.0542909390224	4.16033757941972e-05	8.27715698332251e-05	2.75815154216635	conserved Plasmodium protein, unknown function
PBANKA_1202600	3.30217808310118	9.7574613187995	23.7119300360696	6.20505900746815e-08	4.67344804902598e-06	9.27135320071793	E3 ubiquitin-protein ligase, putative
PBANKA_1006300	3.29157268100788	2.91935174660465	6.1578227075747	0.000468226003342506	0.000708597914033614	0.338599721770095	sporozoite micronemal protein essential for cell traversal (PLP1)
PBANKA_1224900	3.28537516781715	6.08191971258307	6.98264732743014	0.000217149346961621	0.000350133992811973	0.673699459496326	conserved Plasmodium protein, unknown function
PBANKA_1108500	3.28454716317785	8.82757783916883	19.4725319175878	2.41107008227777e-07	5.17846141039594e-06	7.88665824768351	conserved Plasmodium protein, unknown function
PBANKA_1008300	3.2836168836271	7.80436562511101	27.4005136400323	2.28233561986961e-08	3.10071596356571e-06	10.250971938784	GTP-binding protein, putative
PBANKA_1113700	3.28347023819199	5.63694406279066	6.38164570813889	0.000377347041257387	0.000578801671348025	0.154640639871698	tubulin--tyrosine ligase, putative
PBANKA_1358500	3.28014508825211	2.9708464525802	5.48592181356254	0.000927382166609956	0.00133894187946883	-0.387363949981308	inner membrane complex protein, putative
PBANKA_1403300	3.27583961764099	5.92950434787185	8.68395720539365	5.45244860007573e-05	0.000104584078633966	2.21817138657568	NLI interacting factor-like phosphatase (NIF1)
PBANKA_0209700	3.27543488544856	6.41886170457645	19.9108013760774	2.0690174350951e-07	5.04443271327905e-06	8.07116978938411	zinc-carboxypeptidase, putative
PBANKA_1324800	3.25967823509375	4.62051774116546	9.44292398545525	3.16395184463877e-05	6.58118592355965e-05	2.99090880885176	conserved Plasmodium protein, unknown function
PBANKA_1453100	3.25794642520344	8.77743648251144	22.6176823527812	8.59819411810909e-08	4.71920626977513e-06	8.94402352665128	sphingomyelin phosphodiesterase, putative
PBANKA_1433700	3.24944252001097	5.2742120548081	8.63469962218883	5.65634494565888e-05	0.000107972381439615	2.28580798350354	conserved Plasmodium protein, unknown function
PBANKA_1216300	3.24269170926079	5.8537633855563	9.35094827368802	3.37271904271905e-05	6.94449860866467e-05	2.75217434235275	conserved Plasmodium protein, unknown function
PBANKA_0926900	3.23613052873565	5.62481341151591	7.80976269141395	0.000107550495805071	0.000189058265269173	1.52680973166326	WD repeat-containing protein, putative
PBANKA_1241100	3.21019635443698	6.56967576139126	11.9866538852354	6.52339173804488e-06	1.90649832295042e-05	4.43097358114502	nucleolar Jumonji domain interacting protein, putative
PBANKA_1313300	3.20256330404047	3.43910605858041	6.27813633817733	0.000416653254576268	0.000634792126084638	0.394697186261318	conserved Plasmodium protein, unknown function
PBANKA_1027000	3.20152393306973	8.89724478762615	22.0558723728821	1.02272992158801e-07	4.71920626977513e-06	8.76853013628629	serine C-palmitoyltransferase, putative
PBANKA_0317161	3.20057815487602	4.96098119008426	6.95378850160309	0.00022279847649434	0.000357698838206385	0.845159777686018	erythrocyte membrane antigen 1
PBANKA_1404300	3.19405799458199	1.70864905376114	5.90801765597068	0.000599813578125985	0.000890728783257046	0.193213564813091	conserved Plasmodium protein, unknown function
PBANKA_0605900	3.16952583285392	4.77327075598146	11.003546339648	1.15452921800735e-05	2.93885783277568e-05	4.03105661916117	conserved Plasmodium protein, unknown function
PBANKA_0939500	3.16219712991263	8.50975023912767	9.62920879413178	2.78445495159397e-05	5.93193696004898e-05	2.74527451738631	DNA repair protein RAD51 (RAD51)
PBANKA_0919900	3.13590031240658	7.11804500181869	6.29857286690643	0.000408542305868035	0.000623857780796857	-0.189954264776711	6-phosphofructokinase, putative
PBANKA_1456700	3.11429872061316	0.708010706273852	5.14648971206468	0.00133865822468712	0.00188211704860652	-0.557970213726553	conserved Plasmodium protein, unknown function
PBANKA_0923300	3.11161936173728	8.61570731563387	21.4634040722031	1.23390425196538e-07	4.77161151933494e-06	8.57588140032058	conserved Plasmodium protein, unknown function
PBANKA_1243000	3.10857467007186	4.91457968458765	6.06452169509936	0.000513163548969146	0.00077101870182399	-0.0606116694918164	palmitoyltransferase (DHHC7)
PBANKA_1004500	3.10284542898829	6.35583314337279	7.35548612222175	0.000156970462904467	0.000263092897818378	0.961413041357442	conserved Plasmodium protein, unknown function
PBANKA_1332800	3.10260546853186	7.08058360732559	17.4238238426419	5.16800733832584e-07	6.03643425566223e-06	7.10368552360294	biotin carboxylase subunit of acetyl CoA carboxylase, putative (ACC)
PBANKA_1415400	3.08753491066019	8.97040546302459	19.8080364971048	2.14395750167437e-07	5.07102449896347e-06	8.00890436323157	conserved Plasmodium protein, unknown function
PBANKA_0417100	3.08708335459959	4.46653866348039	9.7301089251527	2.60061323401808e-05	5.59797008952285e-05	3.2051482583596	conserved protein, unknown function
PBANKA_0922600	3.04724843012394	3.43573024971353	7.12002237017937	0.000192376851394265	0.000314455802124349	1.20585112063332	conserved Plasmodium protein, unknown function
PBANKA_0510100	3.04542000646219	6.55513063094916	8.92831095802535	4.55635489423883e-05	8.96378465953894e-05	2.29321995619298	conserved Plasmodium protein, unknown function
PBANKA_0929700	3.03412018588329	5.60203470450938	13.5346930064578	2.88155697645482e-06	1.15432210809121e-05	5.40355093931035	haloacid dehalogenase-like hydrolase, putative
PBANKA_1237600	3.03095608531066	8.38918456157609	13.6341031975898	2.74252972993272e-06	1.12895762533879e-05	5.28783526241718	zinc finger protein, putative
PBANKA_0619200	3.028798523658	7.69734641495749	4.44492409341235	0.00300689778272406	0.00401849324251065	-2.43236570511788	secreted ookinete protein, putative (PSOP1)
PBANKA_0514300	3.01672147291872	7.16736982077282	12.8688268970782	4.04939648776331e-06	1.38723921464802e-05	4.88898026818812	conserved Plasmodium protein, unknown function
PBANKA_0931100	3.01123863768147	6.76500898685993	4.99914885162078	0.00157750243905947	0.00219778028061171	-1.65132326525602	conserved Plasmodium protein, unknown function
PBANKA_0911500	3.00448036310761	4.80084870877436	9.26598414731304	3.57953507239984e-05	7.30501685376019e-05	2.82707787743245	conserved Plasmodium membrane protein, unknown function
PBANKA_1127100	2.99885880656877	2.76226198712222	6.06759476584468	0.000511608642723809	0.000769111317151979	0.255856990904285	conserved Plasmodium protein, unknown function
PBANKA_0920500	2.99825586453977	6.83457584023853	13.3644033301827	3.13877596542642e-06	1.19974917327995e-05	5.18879222290161	conserved Plasmodium protein, unknown function
PBANKA_1449800	2.96109178318062	4.58474539934768	11.1552836656621	1.05403544999782e-05	2.73279092951999e-05	4.13348499879305	inorganic pyrophosphatase, putative (VP2)
PBANKA_0716900	2.95823567943162	5.05765329242663	14.2250459416088	2.05797014295174e-06	9.6428567713175e-06	5.78246738433173	armadillo-domain containing rhoptry protein, putative (ARO)
PBANKA_0302600	2.95761830924144	6.50126367890587	21.9553743307818	1.05544970269273e-07	4.71920626977513e-06	8.7422139919508	3'-5' exonuclease, putative
PBANKA_0303500	2.95733585240923	6.60895398151629	13.2553827570068	3.31715509180869e-06	1.23185875153064e-05	5.14503561957412	conserved Plasmodium protein, unknown function
PBANKA_1331700	2.94906568918187	3.03364452458127	5.56209265747485	0.000855830718533107	0.00124296733861482	-0.322927200703054	zinc finger protein, putative
PBANKA_0820200	2.94387164396698	1.97809059681721	5.49667249976098	0.000916890401177652	0.00132476872002423	-0.267111614508496	thioredoxin-like protein 1, putative (TrxL1)
PBANKA_0704400	2.93220597226511	6.14848699741372	14.0027757972333	2.28963445640532e-06	1.01923331453596e-05	5.58570651131327	alpha/beta hydrolase, putative
PBANKA_1305500	2.92594537188069	6.61905102651062	9.31180998248801	3.46625704277864e-05	7.1012719682949e-05	2.57923967319203	acid cluster protein 33 homologue, putative
PBANKA_0828800	2.9135267772801	6.81701224051902	11.1356101509733	1.0664867620748e-05	2.75755549410857e-05	3.85402708061143	cytochrome c oxidase subunit 6B, putative (COX6B)
PBANKA_1446000	2.91249371708934	5.11650711076186	4.62693584954358	0.00242097424954821	0.00328606194153733	-1.80638018904389	conserved Plasmodium protein, unknown function
PBANKA_0521500	2.90934463977511	2.8387478898614	8.28560215305922	7.37553840100346e-05	0.000135617498440725	2.24584169122059	conserved Plasmodium protein, unknown function
PBANKA_1363700	2.90401623330999	3.64272277470404	9.25961407401104	3.59561101778469e-05	7.3283885081724e-05	2.93052702335754	transcription factor with AP2 domain(s), putative (ApiAP2)
PBANKA_0413500	2.89935771993391	7.19531981651304	10.8096156789503	1.29919863310975e-05	3.21587168164334e-05	3.6060558667726	conserved Plasmodium protein, unknown function
PBANKA_1135800	2.89019860368413	5.10223795915614	7.52988584729531	0.000135467165553826	0.000230711451364055	1.33904508480925	conserved Plasmodium protein, unknown function
PBANKA_0212800	2.88614877486405	5.60524615953434	12.2071611497079	5.77331433218677e-06	1.78492260400183e-05	4.66211249219338	alpha/beta hydrolase, putative
PBANKA_1245500	2.86693618527061	5.07110650639175	7.83525880092531	0.000105348592058048	0.000185599316500933	1.61598314697643	conserved Plasmodium protein, unknown function
PBANKA_1409200	2.86537476673629	5.26393043384853	9.27113880136291	3.56658604027769e-05	7.28171602469748e-05	2.75731126396607	RNA-binding protein, putative
PBANKA_0515350	2.85981237530046	3.29298669851951	9.20486311415149	3.73720845201572e-05	7.56510267745199e-05	2.91101389960688	OTU-like cysteine protease, putative
PBANKA_1115200	2.84106775799858	7.83541169413156	6.80305076846194	0.000255130073538873	0.00040357401852207	0.281857135642141	conserved Plasmodium protein, unknown function
PBANKA_0607000	2.83307635168365	5.72658510063326	8.53168537481123	6.11127415283505e-05	0.000115497251974287	2.08928099388085	conserved Plasmodium protein, unknown function
PBANKA_0929300	2.82576744840275	7.28330227363219	9.31229313920906	3.46508455274209e-05	7.1012719682949e-05	2.51454500613737	actin-related protein 2/3 complex subunit 1, putative (ARC40)
PBANKA_1450800	2.82147328897541	5.05296709872383	13.0347928989881	3.71454759494549e-06	1.32106760014703e-05	5.17540425512148	conserved Plasmodium protein, unknown function
PBANKA_0940000	2.81858666817446	4.20513057957333	6.40846840812094	0.000367852683554791	0.000564967542087542	0.398468177616324	conserved Plasmodium protein, unknown function
PBANKA_0904600	2.81372485022183	5.5987097732827	5.49831839284831	0.000915295865473156	0.00132286682076743	-0.85867526231069	conserved Plasmodium protein, unknown function
PBANKA_0931500	2.78965025365391	8.41408040354225	21.4702136043811	1.23120994726338e-07	4.77161151933494e-06	8.57629137620607	folate transporter 2, putative (FT2)
PBANKA_0711300	2.77992843776631	5.59724698331042	6.49386676354078	0.000339365117015664	0.000523922445262819	0.227561027029394	conserved protein, unknown function
PBANKA_0917100	2.77303374590147	4.07333232746146	5.77771007570685	0.000684559667032733	0.00100745317757371	-0.252714511320768	conserved Plasmodium protein, unknown function
PBANKA_0501700	2.76848415181995	6.04914849658644	6.29094075519391	0.000411550471391598	0.00062778251304945	-0.0771097990791914	phosphomannomutase, putative
PBANKA_1445700	2.76611759864802	8.1274238788758	15.0652283614561	1.39404106327669e-06	8.26152664397685e-06	6.01593757157599	conserved Plasmodium protein, unknown function
PBANKA_1020800	2.7597691328272	5.82400102736588	10.6107747764682	1.46930275281668e-05	3.5428674389672e-05	3.62001937709856	conserved Plasmodium protein, unknown function
PBANKA_0828100	2.756988944969	6.50958562306674	21.3087272288963	1.29695508309077e-07	4.77161151933494e-06	8.53654059720994	fumarate hydratase, putative (FH)
PBANKA_1229400	2.75135104686171	1.67179211885526	4.49980296455167	0.00281523761204674	0.00377721637846565	-1.39800755140728	conserved Plasmodium protein, unknown function
PBANKA_0906100	2.74625626797699	2.86794305279582	6.93111435200181	0.000227353095514249	0.000364362645490481	1.08457446882303	conserved Plasmodium protein, unknown function
PBANKA_1354200	2.74561619960278	4.86958291943679	9.25749558101005	3.60097550378962e-05	7.33303576895916e-05	2.79736839882961	mitochondrial pyruvate carrier protein 1, putative (MPC1)
PBANKA_1453400	2.73339626506083	6.07063993061249	20.0473918228444	1.97399135923149e-07	5.04443271327905e-06	8.11877505872016	protein kinase 2 (PK2)
PBANKA_1412000	2.72203048682555	4.43582495098525	8.52206255597886	6.15584319064664e-05	0.000116247157948867	2.27995995059327	conserved Plasmodium protein, unknown function
PBANKA_1138100	2.71677225672324	4.92423480617473	11.6100867713692	8.07551970447396e-06	2.23510455150021e-05	4.37428385162063	14-3-3 protein, putative (14-3-3II)
PBANKA_0721800	2.69248776996452	1.86652469572867	4.76100505334052	0.00207012498378591	0.00283672746337234	-1.10301190558434	apical merozoite protein, putative
PBANKA_0414900	2.68482414430651	5.16324081894697	9.34975910941219	3.37551858696017e-05	6.94530111683063e-05	2.81894163249587	dynein light intermediate chain 2, putative
PBANKA_1355600	2.68216363876534	2.47110803052345	9.5165942949053	3.00726658022663e-05	6.33564580814249e-05	3.14126226924318	sporozoite protein essential for cell traversal (SPECT1)
PBANKA_0504100	2.6773933996031	3.22697647122925	6.79404497768655	0.000257222734424873	0.000406478598268618	0.912627460583473	autophagy-related protein 8 (ATG8)
PBANKA_1023100	2.66392419228758	5.09466759844821	14.1109376311378	2.17338489208512e-06	9.86425887058164e-06	5.71976442711979	conserved Plasmodium protein, unknown function
PBANKA_1318700	2.65745240859795	3.32676048569273	3.6810400458175	0.00788105492192892	0.00998785078725267	-2.74525794085684	protein phosphatase PPM3 (PPM3)
PBANKA_1209900	2.6572940427987	6.34173330427458	5.25350892272433	0.00119038933252855	0.00168775836854191	-1.3111963652452	conserved Plasmodium protein, unknown function
PBANKA_0823100	2.65191574544631	9.84718109697367	16.4814982278629	7.5578460531142e-07	6.37895726573711e-06	6.69783432762237	S-adenosylmethionine synthetase, putative
PBANKA_1463000	2.65075988669887	7.9744210811294	7.63659923814771	0.000123956545795435	0.000213632973996844	1.07625528983178	osmiophilic body protein (G377)
PBANKA_1451500	2.64506477644332	5.28602482227297	5.54424646711939	0.000872024701819671	0.00126455549165982	-0.754104118467421	conserved Plasmodium protein, unknown function
PBANKA_1128100	2.64131466579228	6.66446541308903	15.5067495580476	1.14531520928948e-06	7.52206328752966e-06	6.26771961854337	phospholipase (PL)
PBANKA_0204300	2.63530813709674	2.93095799014634	8.55022200881818	6.02644492975389e-05	0.000114075420545302	2.4426594959075	fatty acid elongation protein, GNS1/SUR4 family, putative, pseudogene
PBANKA_1025300	2.63449962087	4.0228351175409	6.29092134825188	0.000411558152160777	0.00062778251304945	0.296607899793107	rap guanine nucleotide exchange factor, putative (EPAC)
PBANKA_0608800	2.63425637095274	2.8343636546401	8.32500388495576	7.15455318050936e-05	0.000132167445117801	2.27379483912209	conserved Plasmodium protein, unknown function
PBANKA_1130600	2.62372499865354	2.2357084997056	6.54108666293003	0.000324682284037377	0.000502559980663323	0.772039944397651	conserved Plasmodium protein, unknown function
PBANKA_1101200	2.61745360832505	9.12261008817701	8.80715957183826	4.97790229416781e-05	9.66908717678429e-05	2.108626855474	Plasmodium exported protein, unknown function
PBANKA_0830300	2.6121271724202	5.07832577803614	4.4543152769644	0.0029731043417114	0.00397668386633972	-2.05021764758767	conserved protein, unknown function
PBANKA_1346400	2.60649304727994	6.0100095838867	11.6553291973186	7.86845186186499e-06	2.19475692780096e-05	4.25753742076298	conserved Plasmodium protein, unknown function
PBANKA_1460600	2.60301101416135	2.18902793646153	7.18148002407688	0.00018233763478865	0.000299797874626566	1.36195162246872	conserved Plasmodium protein, unknown function
PBANKA_0702000	2.59349742190507	6.70790485266566	5.31006429550151	0.00111948435621746	0.00159327989039629	-1.29739886010177	conserved Plasmodium protein, unknown function
PBANKA_1343700	2.58188098498578	6.63167648274745	6.95931945299371	0.000221703098930266	0.000356148052504531	0.502196832154766	conserved Plasmodium protein, unknown function
PBANKA_1224500	2.58091038754139	6.23150308693841	10.9277946362704	1.20874341824501e-05	3.0362255434522e-05	3.75923662203838	conserved Plasmodium protein, unknown function
PBANKA_1319700	2.58038969828064	5.11943267760536	7.17784437025794	0.000182914824265588	0.000300642927543336	0.982901930592549	transcription factor with AP2 domain(s), putative (ApiAP2)
PBANKA_0818200	2.57131401292682	2.87097786142308	4.14169408059572	0.00436189222038072	0.00569171651291316	-2.03684709585225	conserved Plasmodium membrane protein, unknown function
PBANKA_1101400	2.56700588159483	6.69071414057914	4.19476808994267	0.00408287701123301	0.00534823145686307	-2.71607290384506	rhoptry-associated protein 2/3 (RAP2/3)
PBANKA_1017300	2.56188207640164	8.61735655666139	11.082329611891	1.10105556775764e-05	2.83154095440106e-05	3.76327965996776	conserved Plasmodium protein, unknown function
PBANKA_1016000	2.53288764631509	5.98233984553645	18.8232105704846	3.04342253729832e-07	5.35980524624205e-06	7.68276203202606	conserved Plasmodium protein, unknown function
PBANKA_1429300	2.5289920778357	4.83551980327789	5.34391377010886	0.00107930313099891	0.00153931805275939	-0.903562808846919	integral membrane protein GPR180, putative
PBANKA_1205100	2.52846040161997	9.77382597514689	21.0009528657195	1.43367059917076e-07	4.77161151933494e-06	8.42857413436721	PPPDE peptidase, putative
PBANKA_1125900	2.51998492668847	9.07956802242099	14.6145808917642	1.71343958076852e-06	8.8609206069895e-06	5.8035404931948	conserved Plasmodium protein, unknown function
PBANKA_0817000	2.51622977650025	6.35384266778636	5.3128807374262	0.00111607830209596	0.0015894545417761	-1.25300036256856	sugar transporter, putative
PBANKA_1205500	2.5119347709386	3.37458385553061	7.25819689051665	0.000170624111840664	0.000283380248621151	1.32216230710168	RING zinc finger protein, putative
PBANKA_0921700	2.50759513544541	7.67957251223699	17.7439022419916	4.56242683227971e-07	5.90109795449329e-06	7.20807988743254	autophagy-related protein 23, putative (ATG23)
PBANKA_0902300	2.50041500301431	6.80825840610408	10.0038169872887	2.16744481580712e-05	4.83363638359234e-05	3.05125076827206	conserved Plasmodium protein, unknown function
PBANKA_1139800	2.49622726311754	4.80351668081374	4.17997151385651	0.00415864193440242	0.00544297891496931	-2.36429708108831	nuclear fusion protein (GEX1)
PBANKA_1306900	2.49074018304542	6.84204377890144	5.09685403784332	0.00141430862089283	0.0019814488781218	-1.5775632597028	serine/threonine protein kinase, putative (SRPK2)
PBANKA_1320100	2.48841835969065	6.1021489295146	4.42028755382949	0.00309757945006024	0.00413155407714907	-2.33436033787857	conserved Plasmodium protein, unknown function (UIS25)
PBANKA_0815800	2.48528974071439	4.3337122443337	5.92061926361956	0.000592261179396434	0.000880613479684191	-0.157557907683893	GINS complex subunit Psf3, putative
PBANKA_1101500	2.48209592872992	4.16493515737176	4.98609983483589	0.00160083846634225	0.00222898591726425	-1.20426895330143	anaphase-promoting complex subunit, putative
PBANKA_1212400	2.47694145390973	2.36694739358094	8.11755764695754	8.40880754031173e-05	0.000151972177324904	2.1306970685911	GDP-L-fucose synthase, putative (FS)
PBANKA_1343500	2.47650015356338	4.54079265595251	6.42597118729618	0.000361801928099091	0.000556393327332204	0.3397288453678	conserved Plasmodium protein, unknown function
PBANKA_0905300	2.4703674847811	3.76041316053919	4.86762770532828	0.00183114441377171	0.00252892584591475	-1.2755688029962	conserved Plasmodium protein, unknown function
PBANKA_1312700	2.46657103214949	7.35247206719609	2.99858853692814	0.0200367998073971	0.0240229407675677	-4.49009204247761	gamete egress and sporozoite traversal protein (GEST)
PBANKA_0921200	2.45674548645814	2.17734801363767	7.41482602182646	0.000149249183253511	0.000252285768350673	1.56323232275516	conserved Plasmodium protein, unknown function
PBANKA_1038400	2.41269346594455	6.30250809556899	8.69551802274373	5.40580743897175e-05	0.000103815082279122	2.09323106989975	selenoprotein, putative (Sel1)
PBANKA_1345900	2.41047823014768	3.92516885990811	8.29495519642712	7.3223914520763e-05	0.000134796637067839	2.14665662070425	protein kinase, putative
PBANKA_1014800	2.39568480066673	7.11509020692558	9.74049104227013	2.58249083515578e-05	5.56652036317576e-05	2.82980071477872	ADP-dependent DNA helicase RecQ, putative (WRN)
PBANKA_1337700	2.39471937092339	3.73333909640323	8.15339462356102	8.17540818392812e-05	0.000148430950418397	2.05179177797417	conserved Plasmodium protein, unknown function
PBANKA_1457700	2.38133341432368	3.11584548128789	6.19914422432817	0.000449747087363936	0.00068258774350958	0.328734658920865	conserved Plasmodium protein, unknown function
PBANKA_0719700	2.3746176668914	6.0697495446768	4.18337482494595	0.0041410798720458	0.00542148535010402	-2.65505613058649	conserved Plasmodium protein, unknown function
PBANKA_1432200	2.36290824432105	8.94238234272402	2.6553386697632	0.0327566920240633	0.0384587828578818	-4.9991938329676	male development gene 1 (MDV1)
PBANKA_0828500	2.35009759276589	6.1646349687461	16.7921866953932	6.65265612793081e-07	6.33267721762653e-06	6.86356487872628	serine/threonine protein phosphatase 4 (PPP4)
PBANKA_0817100	2.34954973639952	6.20577934797278	11.8605056142595	7.00205935519975e-06	2.00740926345693e-05	4.34349218705032	thioredoxin 3, putative (TRX3)
PBANKA_1132800	2.34579753867194	4.92426228126759	4.10203609848074	0.00458402259857601	0.0059701526859022	-2.50997609921877	conserved Plasmodium protein, unknown function
PBANKA_0417800	2.32542608793706	6.44755495007473	5.19301386815737	0.00127181611032951	0.00179717254223383	-1.42327948005773	conserved Plasmodium protein, unknown function
PBANKA_0919400	2.32343081272091	6.0374279382452	9.56080809938732	2.91746180171676e-05	6.17380100897338e-05	2.8027881942755	conserved Plasmodium protein, unknown function
PBANKA_0932000	2.31976221602376	6.18375389554308	4.44523033637282	0.00300578913774926	0.00401814094742697	-2.32965783543362	rhoptry neck protein 4 (RON4)
PBANKA_1227000	2.31824534570674	6.10727788054498	11.3976139570787	9.1346671147707e-06	2.45919811388728e-05	4.06345343495846	SF-assemblin, putative
PBANKA_1112800	2.31602653857013	6.37935292224838	12.5206256148873	4.86982471585937e-06	1.57203099279778e-05	4.71886610004119	conserved Plasmodium protein, unknown function
PBANKA_0907200	2.31226690063869	5.48582035612734	4.33962355760221	0.00341621623292458	0.00452482122216054	-2.32489809784534	phd finger protein, putative
PBANKA_1360000	2.30831071999764	6.12642084397811	5.83292352388505	0.00064711623782276	0.000955305094954122	-0.633458149240782	DNA topoisomerase 3, putative (TOP3)
PBANKA_0522400	2.29755446329637	5.80133395744196	10.909804682196	1.2220397708497e-05	3.05992580852571e-05	3.78794360432225	steroid dehydrogenase, putative
PBANKA_1344700	2.29523480887871	3.1365300109685	3.5663754999257	0.00917643886623564	0.0115068477871705	-2.88387165645736	apicoplast calcium binding protein 1, putative (ACBP1)
PBANKA_1310500	2.28541536178814	7.39926251656859	8.01375596392362	9.12848187737276e-05	0.000163549100704248	1.41394841013255	conserved Plasmodium protein, unknown function
PBANKA_1242400	2.28507151175467	7.40082165946549	7.06186829242144	0.000202452963029469	0.000328912079688266	0.528995775060721	conserved Plasmodium protein, unknown function
PBANKA_0508300	2.28224589694988	4.99802232140858	7.90434086840283	9.96339377195945e-05	0.000176560651748289	1.64509017292117	conserved Plasmodium protein, unknown function
PBANKA_1323500	2.28151974050015	2.21164826494566	4.8848337850057	0.00179552449656249	0.00248189505266123	-1.00635741440838	conserved Plasmodium protein, unknown function
PBANKA_1353400	2.27876190251152	5.01875101098634	9.38998449769848	3.28226412280779e-05	6.78867590428493e-05	2.84533541582196	secreted ookinete protein, putative (PSOP7)
PBANKA_1336600	2.27150808316424	5.52096436553222	4.58922689878131	0.00253115299150029	0.00342115761074016	-2.01156444147519	conserved Plasmodium protein, unknown function
PBANKA_0918600	2.25951365052018	5.92066144317782	7.07896313717419	0.000199430636362147	0.000324646585382406	0.697004878984687	phosphatidylinositol-4-phosphate 5-kinase, putative
PBANKA_0914600	2.24965314755016	8.4380826079482	18.9469364672623	2.90958157429598e-07	5.31429526345617e-06	7.68172008560772	RNA (uracil-5-)methyltransferase, putative
PBANKA_1420800	2.24675585621637	9.00196249887931	21.0803352550136	1.39689673390627e-07	4.77161151933494e-06	8.44856179105508	conserved Plasmodium protein, unknown function
PBANKA_1451200	2.24536455120079	3.2773038225787	6.21669459306438	0.000442147122349926	0.000672340763279148	0.319477723136566	p25-alpha family protein, putative
PBANKA_1316800	2.24221880521434	5.29082205196077	5.91343517756547	0.000596553619458617	0.000886718493443489	-0.379175104965065	dynactin subunit 4, putative
PBANKA_1205300	2.24121744772269	5.22783610116133	3.38433819747657	0.0117301780743185	0.0144762514257422	-3.60165449363039	conserved Plasmodium protein, unknown function
PBANKA_0910900	2.23337936392318	3.73923818833301	4.2075018835989	0.00401888628900812	0.00527458026614231	-2.12835430933796	conserved Plasmodium protein, unknown function
PBANKA_1421400	2.22938845127509	4.72111730636749	3.50497117268073	0.00996346499761828	0.012415166683353	-3.30791611887614	C-Myc-binding protein, putative (MYCBP)
PBANKA_1454800	2.22691681728044	8.17124284363542	9.2090632671933	3.72612501974051e-05	7.55231222031804e-05	2.4031311960705	RNA-binding protein, putative
PBANKA_0307500	2.22413157801065	1.84688442105014	5.36672134514312	0.00105313583188892	0.0015056106075261	-0.409952870185434	conserved Plasmodium protein, unknown function
PBANKA_1429100	2.2103388513599	4.58707759352449	3.54433926670548	0.00945086214641814	0.0118135776830227	-3.22269515663404	conserved Plasmodium protein, unknown function
PBANKA_1300500	2.19578913861536	4.61147962947978	3.78193131934187	0.00690451890955447	0.00879009033866975	-2.89357205137548	tubulin epsilon chain, putative
PBANKA_1006200	2.195452765556	3.77235896666009	4.92118403237373	0.0017227709156229	0.00239036349687391	-1.22603128939643	sporozoite invasion-associated protein 1 (SIAP1)
PBANKA_0905400	2.17270869888348	2.56416513902869	3.55763308057085	0.00928426513057269	0.0116297894351615	-2.79011840006679	conserved Plasmodium protein, unknown function
PBANKA_1001700	2.17269737138045	1.83469171045933	4.72367671043408	0.00216179524220992	0.00295383229215752	-1.15485063228483	conserved Plasmodium protein, unknown function
PBANKA_1012000	2.16932545314403	2.86696322468685	5.24078523597939	0.00120702156862465	0.00170967755698845	-0.685545182853359	SF-assemblin, putative
PBANKA_1360900	2.16752688954118	4.6392551548335	4.35086415403928	0.00336972560544701	0.00446796274115374	-2.12794775458293	GTPase, putative
PBANKA_1414100	2.16387238414216	8.43243088994917	16.0455550718799	9.07492172404062e-07	6.82160910423373e-06	6.473881681349	CDP-diacylglycerol--inositol 3-phosphatidyltransferase, putative (PIS)
PBANKA_1242100	2.16350329301093	6.82739584436216	13.9818239399902	2.31296282524593e-06	1.02250019993076e-05	5.48326465388415	methionine aminopeptidase 1a, putative (METAP1a)
PBANKA_1459100	2.16213237585879	4.20159911402082	5.01334133084708	0.00155254932032088	0.00216491848038879	-1.19674914660018	conserved Plasmodium protein, unknown function
PBANKA_1244900	2.1546322371947	4.38684247175053	6.39291125465598	0.000373326303393338	0.000573004058307076	0.31281390968525	conserved Plasmodium protein, unknown function
PBANKA_1330700	2.14657806944206	7.16222655675776	15.6574137577109	1.07232732674541e-06	7.27945560966587e-06	6.29768090163687	50S ribosomal protein L22, apicoplast, putative (L22)
PBANKA_0835500	2.14280603818579	7.47934044867871	15.2837342761575	1.26399061895301e-06	7.86685260879787e-06	6.11386206910614	conserved Plasmodium protein, unknown function
PBANKA_0908500	2.13898092270892	5.4158821383286	4.14685498485353	0.00433386356079991	0.0056598520273561	-2.58640548720054	myosin heavy chain subunit, putative
PBANKA_1008600	2.10765838155964	4.01522927286933	4.95540423879428	0.00165725797747148	0.00230417008271254	-1.23384398808134	conserved Plasmodium protein, unknown function
PBANKA_1141900	2.105384657142	3.19016109195774	5.46098887974052	0.000952233877919584	0.0013708362366054	-0.487891535752822	conserved Plasmodium protein, unknown function
PBANKA_0906000	2.10221230871418	3.27267475989211	8.6570729292755	5.56268240171452e-05	0.000106446175668077	2.49402226394797	alpha/beta hydrolase, putative
PBANKA_0315800	2.09597346093209	8.39318584706776	8.9183056757338	4.58959341415221e-05	9.01798210094784e-05	2.17451748217043	ribosome associated membrane protein RAMP4, putative
PBANKA_1104500	2.09450903297678	5.84200354312206	4.2860096970273	0.00364788718082972	0.00480890034511931	-2.49943130354625	conserved protein, unknown function
PBANKA_1107000	2.09093399623897	3.75320534827913	4.59627057194176	0.00251015896529159	0.00339567734849546	-1.63235669212567	conserved Plasmodium protein, unknown function
PBANKA_1245150	2.08529327509818	5.32219931569594	13.0352462439635	3.7136771519845e-06	1.32106760014703e-05	5.12077928724881	dolichol-phosphate mannosyltransferase subunit 3, putative (DPM3)
PBANKA_1335700	2.07365312900737	5.41285522458489	3.44363310279947	0.0108229295919372	0.0134298095536695	-3.57818652690185	conserved Plasmodium protein, unknown function
PBANKA_0816300	2.06819904698163	6.89100299862116	16.5015315495221	7.49541424114661e-07	6.36539925091263e-06	6.68844267747605	conserved Plasmodium protein, unknown function
PBANKA_1027600	2.06329716907145	2.1870243864167	3.57687526052378	0.00904872573444155	0.0113616822992526	-2.7012848780287	conserved Plasmodium protein, unknown function
PBANKA_1418100	2.06293346256074	6.33035696185465	6.43931440525882	0.000357264169781506	0.000550304867933613	-0.0236155194238243	conserved Plasmodium protein, unknown function
PBANKA_1138200	2.05889872450975	9.66398776889026	13.0546378081789	3.67666087823932e-06	1.31175411893065e-05	4.98906968220547	RuvB-like helicase 3, putative (RUVB3)
PBANKA_1337900	2.05391454596845	4.82574672809396	8.81926524478578	4.93385319978177e-05	9.60514198810739e-05	2.42188564904863	conserved Plasmodium protein, unknown function
PBANKA_1210600	2.0531319638051	4.78029464746334	5.56655597252162	0.000851833274784904	0.00123753963385341	-0.671872983583182	conserved Plasmodium protein, unknown function
PBANKA_0907500	2.04588899927035	4.84011473672201	3.94835700644719	0.00556944730663302	0.00718078143791758	-2.72761981806999	conserved Plasmodium protein, unknown function
PBANKA_1232400	2.04261563508726	4.14452409768499	7.28185647249147	0.00016718454946012	0.000278640915766867	1.21915498085123	F-actin-capping protein subunit beta (CPbeta)
PBANKA_1325500	2.03307972286031	6.47945756454681	8.79460004203423	5.02407399367748e-05	9.74285148447652e-05	2.12958481853257	conserved Plasmodium protein, unknown function
PBANKA_0716200	2.03184160681783	5.36752557543546	6.1057868061199	0.000492718337496471	0.000743770061839911	-0.205178975472642	calmodulin-like protein, putative
PBANKA_0940300	2.026169665222	6.58998398543389	13.0421000633562	3.70054574901197e-06	1.31904760393942e-05	4.98464081915158	DEAD/DEAH box helicase, putative
PBANKA_0935700	2.02612627493752	3.74093982462663	7.56940618443313	0.000131069234340327	0.000224265638462849	1.53923593133742	conserved Plasmodium protein, unknown function
PBANKA_1110700	2.02220704527657	7.29546201070687	5.50761676394704	0.000906345532589385	0.00131152556526553	-1.1393448484771	stearoyl-CoA desaturase, putative (SCP)
PBANKA_1010400	2.0028543561056	2.60115541616798	3.19433368146027	0.0152322672010372	0.018557373953608	-3.31876044632057	conserved Plasmodium protein, unknown function
PBANKA_0820100	1.99872965389822	5.62737943056925	10.3782448515283	1.70118349008493e-05	3.97523257000242e-05	3.43340141963804	PPPDE peptidase, putative
PBANKA_1353100	1.99389071673692	7.54811910055485	5.36480356942472	0.00105530867225523	0.00150826352166324	-1.31498242139343	conserved Plasmodium protein, unknown function
PBANKA_1003400	1.99107007938197	7.23633738921461	3.98629165259447	0.00530632689756928	0.006862002827833	-3.0784855400501	lysine decarboxylase, putative (UIS14)
PBANKA_1236800	1.98884005743896	5.66542163802072	5.87005897637576	0.000623222119057658	0.000923759718241635	-0.533921117805876	conserved Plasmodium protein, unknown function
PBANKA_1034500	1.98645136347419	1.00752677541381	5.18188070246532	0.00128746666709406	0.00181766745903571	-0.546027823977059	conserved Plasmodium protein, unknown function
PBANKA_0405600	1.98085682970499	4.74113588348406	4.43864006713753	0.00302974667500115	0.00404561792744467	-2.05188982364293	EB1 homolog, putative
PBANKA_0300700	1.98085010271781	6.83782080100257	5.89904437519663	0.000605257139985769	0.000898251467113712	-0.668719894112867	conserved Plasmodium protein, unknown function
PBANKA_1357700	1.9760466493911	7.2655699365051	7.83419836220531	0.000105439153071395	0.000185690064020179	1.24755855655896	aspartate carbamoyltransferase, putative (ATCase)
PBANKA_1129200	1.97603381635183	3.19326321697142	5.87367629106479	0.000620947877399191	0.000920675758351467	-0.0361184460589588	conserved Plasmodium protein, unknown function
PBANKA_1360200	1.96980120386271	6.24568299277791	12.9728028675339	3.83578771638687e-06	1.34713933320709e-05	4.97365432058439	conserved Plasmodium protein, unknown function
PBANKA_1363400	1.96746722867921	1.44189872838796	3.38326343424095	0.0117473599204413	0.0144936939340161	-2.86135593216792	conserved Plasmodium protein, unknown function
PBANKA_0514200	1.96501715268059	3.3802332678393	5.52173811939656	0.000892938881995443	0.00129330623938116	-0.456219159381944	conserved Plasmodium protein, unknown function
PBANKA_0815900	1.95646259501593	7.46888313098884	8.00807042905404	9.16986666151938e-05	0.000164166852317487	1.39647358289599	BSD-domain protein, putative
PBANKA_1120100	1.95419098525967	6.92383834965917	4.40866544849476	0.00314140031705849	0.00418647940235794	-2.49091388110402	conserved Plasmodium protein, unknown function
PBANKA_1455000	1.94461145310823	6.40652875167287	13.3244959218291	3.20277436581206e-06	1.20962606111488e-05	5.1535903540896	mitochondrial carrier protein, putative
PBANKA_1345500	1.93650057002992	7.48899897466033	11.6507289769713	7.88922837623176e-06	2.19761458283433e-05	4.11184634920627	conserved Plasmodium protein, unknown function
PBANKA_1414900	1.9348429860308	6.77357750087792	7.07102952629837	0.000200826915107546	0.000326584124944042	0.558064232915191	conserved Plasmodium protein, unknown function
PBANKA_1125800	1.93274146446173	3.63509222532788	3.15650406886146	0.016054906604168	0.01949963752307	-3.59247269971309	conserved Plasmodium protein, unknown function
PBANKA_0833300	1.932350337319	4.68186182368762	6.57939856933673	0.000313292692432674	0.000485879567031103	0.431905382343695	palmitoyltransferase, putative (DHHC6)
PBANKA_1464900	1.92519083485628	6.03320966482535	4.72904708099006	0.00214833439912241	0.00293712767907621	-1.96992689267186	rhoptry neck protein 3, putative (RON3)
PBANKA_1432700	1.92196718846676	4.82634045472972	8.49678302394661	6.27469009722823e-05	0.000118116197198417	2.15385361022033	meiotic recombination protein SPO11, putative (SPO11)
PBANKA_1465051	1.9213798155049	2.1367613372763	5.24021748171807	0.00120776973406427	0.00171022783962942	-0.589466696330894	Plasmodium exported protein, unknown function
PBANKA_1022300	1.91507620357376	6.62283606201468	4.43527875691032	0.00304204698159934	0.0040609021329323	-2.43028344726264	mannose-1-phosphate guanyltransferase, putative
PBANKA_1305700	1.91387485293519	7.11514602229463	14.0352031100773	2.25405524855694e-06	1.00923095168439e-05	5.49092106120853	vacuolar-sorting protein SNF7, putative
PBANKA_1142000	1.89918661815492	4.6266269061451	9.0216132566936	4.25917940963275e-05	8.45258685008504e-05	2.60486299705279	conserved Plasmodium protein, unknown function
PBANKA_1021100	1.89790617990131	5.74567261051117	12.0283891524231	6.37330378367912e-06	1.88347168995614e-05	4.47523494887271	DnaJ protein, putative
PBANKA_0817300	1.89634751774747	3.27323890707435	6.55113362790969	0.000321651109481394	0.000498308141929947	0.649336649158567	conserved Plasmodium protein, unknown function
PBANKA_1416500	1.88805274310546	2.25431225195501	3.76402086243396	0.00706779733600023	0.00898833279825651	-2.45831751076387	conserved Plasmodium protein, unknown function
PBANKA_0622900	1.88612690075565	1.39515525821788	4.05310785641893	0.0048753169913118	0.00632700117185796	-1.94963294661987	conserved Plasmodium protein, unknown function
PBANKA_0308200	1.87501708790211	3.40092016833847	7.91347522035635	9.89048661561105e-05	0.000175613382588613	1.87774511774285	apicoplast beta-ketoacyl-acyl carrier protein synthase III precursor, putative
PBANKA_1238500	1.85449057328567	5.89637894351163	10.3542630156371	1.72737610762797e-05	4.02236698911411e-05	3.3654307714195	conserved Plasmodium protein, unknown function
PBANKA_0406400	1.8471678082901	4.5831586689472	4.19683836081067	0.00407239765918902	0.00533744511285661	-2.34455379465308	conserved Plasmodium protein, unknown function
PBANKA_1212200	1.84648140605547	3.2043863262648	3.55193769286951	0.00935524710736497	0.0117094498540459	-2.93309164709259	conserved Plasmodium protein, unknown function
PBANKA_1208200	1.83129169091243	8.13221347159316	6.33934224130413	0.00039288524090826	0.000601471127018279	-0.220095138275958	kinesin-4, putative
PBANKA_1119600	1.82581288722689	1.63858632512342	4.08268761547367	0.00469687090264238	0.00610875851807017	-1.94305834676203	merozoite surface protein 10, putative (MSP10)
PBANKA_0510800	1.82021048978554	5.18616237524555	4.94401580444409	0.00167874860130003	0.00233200397288392	-1.52781073293185	conserved Plasmodium protein, unknown function
PBANKA_1136000	1.81118673798392	2.32014836189844	3.30935660935438	0.0129963490287675	0.0159518945874521	-3.10719704885986	ADP-ribosylation factor, putative
PBANKA_0802500	1.80007460366985	4.6567598998513	7.25622799327982	0.000170913919977292	0.000283662157295432	1.0896077421632	conserved Plasmodium protein, unknown function
PBANKA_0718500	1.7970599383554	5.11979693571455	10.9051489697358	1.22550780947304e-05	3.06699454423385e-05	3.85972603154082	repressor of RNA polymerase III transcription MAF1, putative
PBANKA_1115100	1.77263359119627	3.63354598294067	3.26666922355058	0.0137821304723081	0.0168554604927533	-3.43812603277919	amino acid transporter, putative
PBANKA_1431300	1.75960321518065	4.28412905760506	5.81043884040206	0.000662080769845878	0.000976789966061791	-0.311131907587937	conserved Plasmodium protein, unknown function
PBANKA_0504500	1.74890180756645	5.42041220344296	4.9311223343674	0.00170345325412849	0.00236494021120613	-1.60653535811164	cytoplasmic dynein intermediate chain, putative
PBANKA_1348700	1.74210909742228	5.79826564780083	4.79732708733215	0.00198503969647816	0.00272720709527698	-1.85651176477867	conserved Plasmodium protein, unknown function
PBANKA_1402500	1.72012948536198	8.52414991543691	7.77204081615656	0.000110904213876111	0.000193807253576225	1.19401966819657	conserved Plasmodium protein, unknown function
PBANKA_1340700	1.71494881999471	4.4762446269682	5.56867812701421	0.000849939939514893	0.00123592183865239	-0.626062807448485	mitochondrial fission 1 protein, putative (FIS1)
PBANKA_1410100	1.70200153709869	9.47864146033855	14.7537695893288	1.60664949758173e-06	8.61290241671935e-06	5.87884277079669	conserved Plasmodium protein, unknown function
PBANKA_1359500	1.69800562696409	6.74003337103342	9.76521431471004	2.53990907293462e-05	5.49557282083064e-05	2.84410018424704	conserved Plasmodium protein, unknown function
PBANKA_1304300	1.6971038617337	6.20651465403709	3.86292597975223	0.00621571028456423	0.00796864448722107	-3.16944184330977	conserved Plasmodium protein, unknown function
PBANKA_0101800	1.69006462025433	8.74051507058293	12.2634992698529	5.59774577791845e-06	1.74082937697856e-05	4.50166156735642	conserved Plasmodium protein, unknown function
PBANKA_1329500	1.6896988631169	7.15172010295645	4.99596272154086	0.00158316526446531	0.00220502367678165	-1.76052422182314	protein phosphatase containing kelch-like domains (PPKL)
PBANKA_0932900	1.68642777414389	2.72337935664751	4.01216133685488	0.00513469497520321	0.00664909439190938	-2.20778894048433	glycerol-3-phosphate dehydrogenase, putative (G3PDH)
PBANKA_1103700	1.68519360695099	4.92083974633251	7.68384109319552	0.000119216494611571	0.000206436428214865	1.4199470216598	zinc finger protein, putative
PBANKA_1011600	1.67745101340684	6.98523992669406	13.371306838667	3.12785332039592e-06	1.19653600470495e-05	5.13331335010461	chromatin assembly factor 1 P55 subunit, putative
PBANKA_0709600	1.67209414259751	7.11487449834209	12.1502213691341	5.95714951309888e-06	1.81475706530423e-05	4.42353043909193	conserved Plasmodium protein, unknown function
PBANKA_0825400	1.66887615255013	4.53508052511281	3.42557488188329	0.0110909511757163	0.01374087359055	-3.42124107597865	conserved Plasmodium protein, unknown function
PBANKA_1324700	1.66753086932623	4.02434008914439	7.5624617266025	0.000131830227490247	0.000225225083440922	1.47835800398384	conserved Plasmodium protein, unknown function
PBANKA_0407200	1.66623257762708	6.68617641635856	15.0857766293243	1.38118252111559e-06	8.26112670649814e-06	6.03245465394226	dual specificity protein phosphatase (YVH1)
PBANKA_1457000	1.66208998115131	4.69006199672565	3.70844030714973	0.0076018020853469	0.00964680248620884	-3.05700842559992	ubiquitin-conjugating enzyme E2, putative
PBANKA_0720700	1.65723703227793	3.23807684975375	6.0241282315304	0.000534101599018698	0.000800142754673569	0.110024895104938	regulator of chromosome condensation, putative
PBANKA_1330900	1.65649596064736	5.2283626893103	3.38924697344314	0.0116520463900533	0.0143872969578559	-3.65281795048008	conserved Plasmodium protein, unknown function
PBANKA_0605500	1.65376547856646	4.93085054521914	3.16165818429205	0.0159400864561784	0.01937007694841	-3.90999386730845	conserved Plasmodium protein, unknown function
PBANKA_0701200	1.65327223116641	4.88808081305616	3.81037710972407	0.00665357067708552	0.00850019574678712	-2.96523731376663	conserved Plasmodium protein, unknown function
PBANKA_0930100	1.6519438528785	6.75201900172296	5.39825219958691	0.00101811676329569	0.00145949508877631	-1.25161390780862	conserved Plasmodium protein, unknown function
PBANKA_1020500	1.65192098341068	3.43811577371588	3.57603370429119	0.00905889070245929	0.0113714427904419	-2.95495780906648	14-3-3 protein, putative
PBANKA_1341700	1.65127662357973	4.03366815946576	3.32036643344364	0.0128015769109767	0.0157372022263945	-3.45607025197199	conserved Plasmodium protein, unknown function
PBANKA_0303900	1.64979318451584	5.54693379440241	3.01828459088682	0.0194873716045548	0.0233996090857722	-4.27726936895052	pantothenate transporter, putative (PAT)
PBANKA_1316100	1.64402014216035	9.02066938164149	15.0241960081642	1.42012822901201e-06	8.28725782371431e-06	5.99987266645919	conserved Plasmodium protein, unknown function
PBANKA_0910700	1.64374433431834	5.55721849573883	4.37035983297944	0.00329073442322101	0.00437445965401619	-2.36746287928215	conserved Plasmodium protein, unknown function
PBANKA_1449700	1.63067626728803	7.09730533459846	6.06150465697018	0.00051469525555609	0.000773018300748328	-0.517660517498345	conserved Plasmodium protein, unknown function
PBANKA_0301300	1.61478402489774	9.03054374831816	4.30346364053289	0.00357062356172592	0.00471227172800631	-2.62995686313255	conserved Plasmodium protein, unknown function
PBANKA_0810400	1.60923378381721	3.67932757452363	4.25892635044965	0.00377144069735238	0.00496489493795974	-2.07414469677484	GDP-fucose protein O-fucosyltransferase 2, putative (POFUT2)
PBANKA_1002300	1.60774594295721	2.53994628682658	4.12484778661108	0.00445477577913489	0.00580500379002094	-2.02726226326653	conserved Plasmodium protein, unknown function
PBANKA_0100800	1.60239803116509	7.83576036065323	4.27360031611704	0.00370393739261113	0.00487873193957504	-2.70501099916375	conserved Plasmodium protein, unknown function
PBANKA_1444500	1.60131598655746	5.37499601028995	8.08737954824729	8.61120277706246e-05	0.000155275954512446	1.67527892550431	myosin D, putative (MyoD)
PBANKA_1034700	1.59099373889054	7.80735643584356	10.072720825017	2.07171378091257e-05	4.65988601146607e-05	3.03826031611295	nucleolar preribosomal GTPase, putative
PBANKA_0415700	1.58260080196696	7.78756009557994	7.12271316198249	0.000191924489316198	0.000313824259524939	0.565395177022364	autophagy-related protein 3, putative (ATG3)
PBANKA_0719200	1.58200937594175	4.06342920797476	4.78029789887619	0.00202443897281419	0.00277652359842269	-1.48812763142364	mRNA-binding protein PUF2 (PUF2)
PBANKA_0904300	1.57676727632454	4.79892780281939	9.37983711646726	3.30551036311385e-05	6.83378338113321e-05	2.831243461177	apicoplast import protein Tic20, putative (TIC20)
PBANKA_0203750	1.57574751439168	4.06341698449396	4.65457920754299	0.00234357204943901	0.00318755294481765	-1.64574915371357	phosphatidate cytidylyltransferase, putative
PBANKA_1008900	1.56539438256955	6.47205846943607	8.1184674491844	8.40278980157913e-05	0.000151921161621706	1.53435777552266	conserved Plasmodium protein, unknown function
PBANKA_1319100	1.560605470714	6.69000772607073	8.3192475682826	7.18636562617186e-05	0.000132632611620703	1.68973768945805	hemolysin III, putative (HlyIII)
PBANKA_0207900	1.55573574510269	1.30089630666022	2.90042255774944	0.0230308776099657	0.02743282140165	-3.53650603658323	conserved Plasmodium protein, unknown function
PBANKA_1026800	1.55433483382668	7.09563688556261	5.86310227328368	0.000627622107904127	0.000929412370938686	-0.739711208116036	zinc finger protein, putative
PBANKA_0214500	1.54727773174116	4.70275125550307	6.55321001598848	0.000321028633506584	0.000497552526833052	0.37498085967286	conserved Plasmodium protein, unknown function
PBANKA_0209100	1.54709897772007	3.6769762178332	3.28193444296572	0.0134954301987117	0.0165260805034443	-3.43345857300292	thrombospondin related sporozoite protein (TRSP)
PBANKA_1202700	1.53946990692394	9.93063701085036	14.0964748739055	2.18853284477369e-06	9.91092731133229e-06	5.55931815341385	RNA-binding protein, putative
PBANKA_1356100	1.53804126227759	6.91649546890417	7.65252705868115	0.000122335048197943	0.000211144520573945	1.08408396148943	conserved Plasmodium protein, unknown function
PBANKA_0811800	1.53463973626921	4.95061455961598	2.47832714238811	0.0423906021555904	0.049307072712777	-4.94553361450779	actin-like protein, putative (ALP5a)
PBANKA_1314300	1.53226100678277	7.15404018915111	13.2780822132499	3.27908291424865e-06	1.2229050397845e-05	5.07285326640417	S-adenosylmethionine-dependent methyltransferase, putative
PBANKA_1009500	1.52304632078007	8.83728064602494	10.4228243106214	1.65368332180558e-05	3.89735598736051e-05	3.31092618283083	NAD(P)H-dependent glutamate synthase, putative
PBANKA_1338700	1.520953046525	7.94651556503073	7.93512393946433	9.72008815664463e-05	0.000172716813097329	1.32347360731884	plasmepsin V, putative (PMV)
PBANKA_1331300	1.50979045507661	6.45684998899919	2.98786400475972	0.0203428529958038	0.0243591704847764	-4.48433461333435	conserved Plasmodium protein, unknown function
PBANKA_0828200	1.50467016561161	5.11243967167316	2.87900358670566	0.0237449589840182	0.0282480059967492	-4.39050837931748	conserved Plasmodium protein, unknown function
PBANKA_1418900	1.50186611893626	8.91144837068657	11.6855875273751	7.73333248152181e-06	2.166882495559e-05	4.1502459015393	ras-related protein Rab-11A (Rab11a)
PBANKA_1018800	1.49946199268103	6.63134686000778	3.81044424887332	0.00665299025292956	0.00850019574678712	-3.30511654691345	conserved Plasmodium protein, unknown function
PBANKA_0907000	1.49314392665299	5.70052201783427	7.52074492497603	0.000136507944780336	0.000232317565293664	1.09553683114436	conserved Plasmodium protein, unknown function
PBANKA_1210200	1.48977715638621	11.5286968652789	9.33941175702817	3.39998990452579e-05	6.98658253933455e-05	2.62088190675868	PRE-binding protein, putative (PREBP)
PBANKA_0523600	1.48307286340324	6.82054811357315	10.0222365376696	2.14137116583223e-05	4.78487776951704e-05	3.02105084363435	BSD-domain protein, putative
PBANKA_1352400	1.48074613573788	6.02660227687549	2.96385674691551	0.0210460694126437	0.025137920134921	-4.46225693626364	conserved Plasmodium protein, unknown function
PBANKA_1324300	1.47582955497834	2.63412370880646	4.51879713805996	0.00275207307809226	0.00369977593619697	-1.53637192519632	inner membrane complex sub-compartment protein 3 (ISP3)
PBANKA_1354800	1.47415535939812	5.00368623969174	3.05852965399145	0.0184138489844757	0.0222058970127268	-4.09731293218855	conserved Plasmodium protein, unknown function
PBANKA_1419000	1.47064591842285	5.06962605172162	2.94579177944645	0.0215921820737572	0.0257643226501169	-4.28176374164335	conserved Plasmodium protein, unknown function
PBANKA_1406000	1.46727206641474	1.12550975849758	3.60575052140191	0.00870732064362364	0.0109532565239234	-2.5189819219472	conserved Plasmodium protein, unknown function
PBANKA_0306900	1.46205542380283	8.80565167735842	12.9783327495408	3.82479134387277e-06	1.34617933679608e-05	4.91846175317438	Sec61-gamma subunit of protein translocation complex, putative
PBANKA_0712700	1.46193394195131	3.17591411004352	4.42813849527192	0.00306835890015488	0.00409487694926648	-1.75160803697034	zinc finger protein, putative
PBANKA_1225100	1.45796908267964	6.28400674378511	4.90802941856193	0.00174871496539748	0.00242141516029849	-1.81039009666436	conserved Plasmodium protein, unknown function
PBANKA_1241400	1.45741312949258	2.71195824992506	3.96569962017006	0.00544742865438093	0.00703108665895258	-2.273429983757	conserved Plasmodium protein, unknown function
PBANKA_1019000	1.45626576237453	3.53007107826988	2.67430641085956	0.0318689769324973	0.0374905950801644	-4.2981651123553	conserved Plasmodium protein, unknown function
PBANKA_1426600	1.45137371950206	3.59719017061605	3.69563094934253	0.00773098925900064	0.00980289438041282	-2.82754147866254	conserved Plasmodium protein, unknown function
PBANKA_0701300	1.44795506028122	2.56689899610688	3.09746510198668	0.0174349409095912	0.0210842177073007	-3.46638954505298	prolyl 4-hydroxylase subunit alpha, putative
PBANKA_1362100	1.44777264034538	5.40616018715395	3.56458653575393	0.00919839263729387	0.0115313358793389	-3.46231380746627	tyrosine kinase-like protein, putative (TKL3)
PBANKA_1138800	1.44564998760378	4.8184195661672	3.95349859143348	0.00553296383342945	0.00713761340964651	-2.76576206555307	conserved Plasmodium protein, unknown function
PBANKA_1435200	1.43030132207836	7.12067838281471	5.38055245617729	0.00103761199268572	0.00148475625194721	-1.3008302326572	conserved Plasmodium protein, unknown function
PBANKA_0708500	1.42596087414719	4.76131886529543	6.54251904073462	0.00032424818013997	0.000502051480483737	0.342566728165908	conserved Plasmodium protein, unknown function
PBANKA_1314900	1.42291514732762	9.04161714900427	13.075721647542	3.63688986778124e-06	1.3022147079292e-05	4.97953473640225	conserved Plasmodium protein, unknown function
PBANKA_1318000	1.41975208829955	2.62268953505157	3.7968747763876	0.00677142770809709	0.00863452366639895	-2.48770332992921	serine/threonine protein kinase KIN, putative (KIN)
PBANKA_1343400	1.41202089118398	5.90580504520882	5.52082750088144	0.000893796707017466	0.00129415448899758	-1.01917192276493	conserved Plasmodium protein, unknown function
PBANKA_1323600	1.41191167546731	2.73892829406318	2.97309417141467	0.0207724869578312	0.0248298580906203	-3.68272299261893	biotin protein ligase, putative
PBANKA_0515300	1.41179157375187	7.16124617125864	5.83624721654551	0.000644936437659334	0.000952382845052837	-0.776523882866122	conserved Plasmodium protein, unknown function
PBANKA_0621800	1.40985493397014	5.57216756545826	7.7928025778402	0.000109043983560809	0.00019104795203819	1.36260052592526	3-demethylubiquinone-9 3-methyltransferase, putative (COQ3)
PBANKA_1439000	1.40758068206187	3.88783471274502	3.25394606732902	0.014026077007854	0.01713177399752	-3.52923929148221	conserved Plasmodium protein, unknown function
PBANKA_1024400	1.3981778842379	6.17535276928108	11.9285090545431	6.73923967664763e-06	1.95994401605257e-05	4.340630279802	calmodulin, putative
PBANKA_1436400	1.38716983426411	6.45545486470803	11.0717758066189	1.10805301820034e-05	2.84492014122172e-05	3.76859504205296	conserved Plasmodium protein, unknown function
PBANKA_1026500	1.38101063049125	6.10417686736956	4.02998135175444	0.00502000302525532	0.00650943942871259	-2.94347686297331	metacaspase-like protein (MCA3)
PBANKA_1326600	1.37677749662768	7.97931494050322	10.9573334010903	1.1872661984625e-05	2.99811512144938e-05	3.65392214163884	conserved Plasmodium protein, unknown function
PBANKA_1358900	1.36124424896588	6.32091574333705	5.30247205046399	0.00112872381315947	0.00160498855609249	-1.33838741652568	dynactin subunit 2, putative
PBANKA_1452900	1.35903606627821	3.98173908344877	2.61507359874791	0.0347276043065941	0.0406823745941993	-4.50037479589599	conserved Plasmodium protein, unknown function
PBANKA_0702100	1.3478803096588	3.93285170501225	2.55788172761932	0.037741336065589	0.0440825480206032	-4.57414313677122	folate transporter 1, putative (FT1)
PBANKA_0513900	1.34717040331617	7.55533639933217	4.24263700430833	0.00384796222432979	0.00506282799576319	-2.75313431245584	conserved Plasmodium protein, unknown function
PBANKA_0706600	1.33592327360636	3.25445854001818	3.14845530987325	0.0162359813423092	0.0197065557872676	-3.53744124940207	conserved Plasmodium protein, unknown function
PBANKA_0816700	1.33022800192035	6.20831013931647	7.89343339649946	0.000100512497091889	0.000177870086963875	1.35314458993534	conserved Plasmodium protein, unknown function
PBANKA_0924100	1.31654174862312	6.81318500011581	3.10950334813909	0.0171436104436199	0.0207530212982211	-4.3407483807379	conserved Plasmodium protein, unknown function
PBANKA_0403700	1.31356377986303	7.03287187850959	10.2677439008437	1.82574903266973e-05	4.20880226345357e-05	3.1833325229839	conserved Plasmodium protein, unknown function
PBANKA_0907700	1.31350683749194	5.69894778966044	2.70802154347106	0.0303524988409551	0.0357596957355653	-4.8002465420809	conserved Plasmodium protein, unknown function
PBANKA_1403700	1.31244958710863	6.48889093374801	10.6837171873384	1.40412371768895e-05	3.41689267022054e-05	3.5021805886588	transcription factor with AP2 domain(s), putative (ApiAP2)
PBANKA_0501800	1.30950688862518	3.26241179757924	4.78962827674249	0.00200274575516045	0.00274994399820617	-1.3154247853223	conserved Plasmodium protein, unknown function
PBANKA_1025400	1.30859989601157	5.89816672006953	4.26689561866065	0.00373461423988159	0.00491777643606673	-2.59383798495496	cysteine protease ATG4, putative (ATG4)
PBANKA_1364700	1.30237822988429	8.55813430979777	8.49042470376393	6.30498961047475e-05	0.000118570967317419	1.81822147640138	conserved Plasmodium protein, unknown function
PBANKA_1453300	1.3016454569972	10.1362430734154	11.8427656852614	7.07252414247236e-06	2.02345681693478e-05	4.29137492005862	acyl-CoA synthetase, putative
PBANKA_1465700	1.29800196938418	4.41428877716787	3.64757888153809	0.00823727308707937	0.0104032492773074	-3.0985796611779	fam-a protein
PBANKA_1125200	1.28517256854355	5.14122681253098	3.48385019363107	0.0102507910619313	0.0127531427261861	-3.5264053650395	Sec14 protein, putative
PBANKA_1426500	1.28439319456013	6.17040305852082	2.86835222879593	0.0241087230051597	0.0286735812630151	-4.63922744783113	cullin-1, putative (CUL1)
PBANKA_0417400	1.28341759367904	7.71193150098365	7.04974707865837	0.000204627215891889	0.000331824057988118	0.488687382105322	GTPase-activating protein, putative
PBANKA_0620200	1.27304436800522	7.27231456870918	8.4384124355189	6.55915519867001e-05	0.000122697910123818	1.75645435780427	conserved Plasmodium protein, unknown function
PBANKA_0604600	1.2714444653724	7.98739493745463	6.05223173709863	0.000519435135434522	0.00077964459248458	-0.541146860030568	conserved protein, unknown function
PBANKA_0104100	1.26856848840141	6.04818274622695	4.55929216236753	0.00262256380019154	0.00353666785873817	-2.23307932167701	serine/threonine protein kinase, putative (ARK1)
PBANKA_0512200	1.26749192899513	5.49338040592395	5.84908644551249	0.000636592799123211	0.000940938377317647	-0.580259987561612	protoporphyrinogen oxidase, putative (PPO)
PBANKA_1040151	1.26448702251835	1.81187486256841	3.79316327810703	0.00680422085418998	0.0086740134481698	-2.36217192753576	fam-a protein, pseudogene
PBANKA_0909000	1.26087432098485	1.85448902896313	3.32012218596842	0.0128058636761178	0.0157384031480848	-3.02541610487289	carbonic anhydrase, putative (CA)
PBANKA_1439300	1.25405209272461	6.97844424622311	10.3412136671193	1.74182055036655e-05	4.04807268670232e-05	3.23612582928446	conserved Plasmodium protein, unknown function
PBANKA_0505000	1.25246713050641	2.54577040346647	3.45487899462051	0.0106595512029625	0.0132374421441856	-2.95337987866642	dihydrolipoamide acyltransferase, putative
PBANKA_0514800	1.2521172305545	5.98084140439772	6.84949638955926	0.000244637090346684	0.000388008460506498	0.394067062786998	calmodulin, putative
PBANKA_1219200	1.23443439117518	7.85102209049984	9.58914090118505	2.86151291616671e-05	6.07432764123782e-05	2.67630966981567	Cg8 protein, putative
PBANKA_1022600	1.23228195656931	5.16230916915451	5.29764718375376	0.00113463959768599	0.00161291817249532	-1.1432250746658	pantothenate kinase, putative (PANK)
PBANKA_1411000	1.23023452084175	1.87443741140802	3.62274279284447	0.00851295324858236	0.0107286225011951	-2.60530111629211	conserved Plasmodium protein, unknown function
PBANKA_0509300	1.22678203457872	7.00650662271932	3.45037300238737	0.0107246919194558	0.0133148590279405	-3.85290891826148	glutamine--fructose-6-phosphate aminotransferase [isomerizing], putative
PBANKA_1203800	1.21701809798001	6.29563654854945	9.43042876360951	3.19143488939583e-05	6.62386420736673e-05	2.60853062240846	DnaJ protein, putative
PBANKA_0409900	1.21650222265657	4.525286535098	5.8651160315576	0.000626344878839226	0.000927809937345956	-0.335447825347331	conserved Plasmodium protein, unknown function
PBANKA_0611300	1.20714045776346	5.22030412135222	7.55864090020055	0.000132251049319441	0.000225764387150986	1.20734524680085	conserved Plasmodium protein, unknown function
PBANKA_1238300	1.18818055594586	4.99120871585569	2.80727056544705	0.0263113208204139	0.0312151523206258	-4.49168772357539	conserved Plasmodium protein, unknown function
PBANKA_1446200	1.18120484809634	4.71506991279277	6.50202017442201	0.000336777438272586	0.000520265340801217	0.296647283794154	mitosis protein dim1, putative
PBANKA_0102100	1.1779403833582	7.26722137743879	5.69683345170909	0.000743857834379839	0.00109042311263211	-0.942997617744841	dihydroorotate dehydrogenase, putative (DHODH)
PBANKA_0621000	1.17634197976693	5.5694795902225	3.22729353298313	0.0145522211519414	0.0177561743847784	-4.00991151555029	dynactin subunit 5, putative
PBANKA_1354100	1.1736269676344	7.24721536899991	3.06245140920063	0.0183126509311541	0.0221062846350946	-4.43379784906851	ras-related protein Rab-11B, putative (RAB11b)
PBANKA_1140900	1.1718399379705	6.73585516465113	9.08382374335292	4.07323838802555e-05	8.13450169469193e-05	2.30409986935728	mitochondrial ribosomal protein S17 precursor, putative
PBANKA_1447200	1.17112812200795	4.30212846900733	3.4163208897318	0.0112310640789148	0.0138999764953774	-3.40772206542064	CG2-related protein, putative
PBANKA_1113800	1.16602328146914	5.45724221037097	4.32824984814357	0.00346397671133745	0.00458297419655247	-2.43855875767078	ATP-dependent DNA helicase UvrD, putative (UvrD)
PBANKA_0828400	1.16515277229331	6.417451121252	4.76643461868337	0.0020571532672384	0.00281976471193963	-2.01950429944268	conserved Plasmodium protein, unknown function
PBANKA_0405700	1.16368563059192	5.78372445193696	8.9734592001853	4.40971882996735e-05	8.70411500062048e-05	2.31443552935783	ATP-dependent Clp protease proteolytic subunit, putative (ClpP)
PBANKA_0502800	1.16197113093694	7.12454616830397	10.1250898441079	2.00215925039161e-05	4.53130282513665e-05	3.07490339132529	conserved Plasmodium protein, unknown function
PBANKA_1107800	1.15871700169347	7.26816399741276	7.00929101393644	0.000212076635077936	0.000342419151034155	0.449613738562932	longevity-assurance (LAG1) protein, putative
PBANKA_0709000	1.15772569824574	8.17741360301523	6.01664149927137	0.000538086556083814	0.000805858763520798	-0.576382157317839	protein transport protein SEC61 subunit beta, putative
PBANKA_0602800	1.15689494465415	9.49535844113623	8.04005095126496	8.9398060419724e-05	0.000160652977058121	1.46541258009314	ubiquitin-conjugating enzyme E2, putative (UBC)
PBANKA_1309600	1.15534826151893	2.89745060782765	3.97968674862822	0.00535114534184852	0.00691431959252438	-2.29483865189129	conserved Plasmodium protein, unknown function
PBANKA_1340600	1.15078355897864	6.71657099233227	11.0227003702794	1.14126212678534e-05	2.90884889162071e-05	3.71211126056826	conserved Plasmodium protein, unknown function
PBANKA_1105300	1.14809694591277	3.89135152614623	3.1263299679227	0.0167450613692934	0.0202860552384689	-3.72647684308542	conserved Plasmodium protein, unknown function
PBANKA_1114600	1.14187202206015	7.62715748598626	5.99077230195748	0.000552114388910523	0.000825826964224453	-0.616280470087822	pre-mRNA-splicing factor CWC2, putative (CWC2)
PBANKA_0608500	1.14162735185121	5.2043400672271	6.6950398176421	0.000281546895094917	0.000441542046891929	0.37366414591356	SNARE protein, putative
PBANKA_0108100	1.1259316874012	5.37818741277579	2.91457403704414	0.0225715502397165	0.0269126683525206	-4.436190332455	conserved Plasmodium protein, unknown function
PBANKA_0623150	1.1129693644608	7.1620845918885	7.01105034780218	0.000211746398550394	0.00034211828919712	0.453009628983368	conserved rodent malaria protein, unknown function
PBANKA_1128900	1.11037082594254	5.6913074027813	3.17730779533681	0.0155967958276183	0.0189820230766125	-4.11054198391684	conserved Plasmodium protein, unknown function
PBANKA_0310300	1.10641043997547	7.09432299301263	9.72272715707144	2.61358613125017e-05	5.62334934574415e-05	2.7795595482565	protein kinase 7 (PK7)
PBANKA_0903300	1.10393638123298	3.76516465379212	4.16479662018155	0.00423794940686293	0.00553915597296131	-2.2326099803731	bicoid-interacting protein BIN3, putative
PBANKA_0512500	1.09208219180031	6.52832777336896	4.94415172946167	0.00167849028707543	0.00233200397288392	-1.80837088719764	nucleolar preribosomal assembly protein, putative
PBANKA_1223200	1.08153071553843	5.0213451832669	4.60569417604953	0.00248237161726064	0.00336095587701433	-1.97531652839747	conserved Plasmodium protein, unknown function
PBANKA_0307800	1.06939374383002	9.01806840270446	8.94841877617246	4.49037578232276e-05	8.84862695604838e-05	2.20901608729775	conserved Plasmodium protein, unknown function
PBANKA_1364300	1.06245849765576	9.86974838641476	8.45703449406046	6.46684703466273e-05	0.000121196455595776	1.84123000694875	glycerol kinase, putative
PBANKA_0619500	1.0624453812398	5.18391330691841	5.76372589866686	0.000694423487302493	0.001020705929559	-0.620989120715204	conserved Plasmodium protein, unknown function
PBANKA_0619000	1.06025941489064	4.92117361173078	2.66637184973444	0.0322372328874387	0.0378863179386483	-4.69253677936259	conserved Plasmodium protein, unknown function
PBANKA_1131500	1.05457837995802	6.95729997501744	4.19817816016029	0.0040656315623335	0.00533004634102448	-2.80447255179748	conserved Plasmodium protein, unknown function
PBANKA_0902500	1.05236596994869	7.14658324325455	4.50511513569037	0.00279741257112845	0.00375648030943683	-2.40281091552814	CCAAT-box DNA binding protein subunit B, putative (NFYB)
PBANKA_0317141	1.04778513702411	6.52526285873588	3.22090214927544	0.0146815085047565	0.0179047378661495	-4.16565785419548	fam-a protein
PBANKA_1123100	1.047396889813	5.74176474237088	5.13216658064936	0.00136001605577347	0.00190988669379883	-1.47448839794727	conserved Plasmodium protein, unknown function
PBANKA_0200600	1.0403882988947	6.7749908849165	2.97403288292068	0.0207448970132929	0.0248031142313823	-4.54923697773455	fam-a protein
PBANKA_1328800	1.03994888979587	7.51738428380531	5.52352398560333	0.000891259218048817	0.00129126678300491	-1.14833612623287	conserved Plasmodium protein, unknown function
PBANKA_0506600	1.03990246182957	9.19826853961751	9.64325668178045	2.75799743065678e-05	5.88612108742056e-05	2.75603875086862	serine/arginine-rich splicing factor 4, putative (SRSF4)
PBANKA_0901300.2	1.0395481559196	7.3477125936767	5.93987267818688	0.000580926860922135	0.000865655663956362	-0.672846815668669	merozoite adhesive erythrocytic binding protein (MAEBL)
PBANKA_1137700	1.03319236434594	7.45127139773062	6.80705587729987	0.000254205569822645	0.000402245419136998	0.2437239366954	cytochrome c oxidase subunit 2, putative
PBANKA_0826600	1.02874828684903	3.86258904326497	2.95537121175411	0.0213007473199366	0.0254229551973641	-3.97437709765907	conserved Plasmodium protein, unknown function
PBANKA_1423100	1.0241142838141	5.63487046769768	3.59157352988852	0.00887316526687595	0.011150079504227	-3.50146343233531	phospholipase, putative
PBANKA_0515200	1.02241826831025	4.2116891295337	3.82628244774414	0.00651759588501737	0.0083354406759703	-2.81003051501417	MORN repeat-containing protein 1, putative (MORN1)
PBANKA_0801100	1.02028160402807	5.9088151218804	6.43278083437184	0.000359478071754901	0.000552998457196556	-0.0334898643130179	conserved Plasmodium protein, unknown function
PBANKA_1339600	1.01671660557257	7.50004331162062	9.25497657913998	3.60736597134221e-05	7.34290462060454e-05	2.41407288322085	MSF1-like protein, putative
PBANKA_1442600	1.01272105486973	7.30093567496286	8.43682111595495	6.5671121191402e-05	0.000122697910123818	1.75024135671028	RNA pseudouridylate synthase, putative
PBANKA_0503400	1.0083501781826	2.34415288022076	2.68292375515748	0.0314739997852894	0.0370442744997651	-4.04056581406575	conserved Plasmodium protein, unknown function
PBANKA_0507200	1.00717091788718	3.25985685697754	2.99320265282463	0.0201898854354689	0.0241820920014244	-3.77225361161238	conserved Plasmodium protein, unknown function
PBANKA_1225600	1.00646134470314	6.50313678836331	8.32136316963262	7.17465514344226e-05	0.000132487321192497	1.68519474332934	alpha/beta hydrolase, putative
PBANKA_0717600	0.989416667001253	5.82204175698736	5.23879200587141	0.00120965044865702	0.00171238103107	-1.36237042388488	GTP:AMP phosphotransferase, putative (GAK)
PBANKA_1130900	0.985891996637028	8.95096603322125	7.13780832032511	0.000189408875039965	0.000310244299281789	0.607834825465575	methyltransferase, putative
PBANKA_1203700	0.982844847554142	8.09889036965141	6.60573357354833	0.000305724051294168	0.000475381904481285	0.0470503417742743	regulator of nonsense transcripts, putative
PBANKA_0304100	0.981792447952001	5.52603277613546	3.36063651166493	0.0121154459382619	0.0149284647412374	-3.81722392959711	conserved Plasmodium protein, unknown function
PBANKA_1039000	0.981644823115855	4.78865289923248	3.34732029274031	0.012337851932283	0.0151946350525785	-3.65061260120893	conserved Plasmodium protein, unknown function
PBANKA_0918900	0.973173430148649	4.56886236284331	2.6899845357881	0.0311541778734022	0.0366860118345784	-4.56415409469287	conserved Plasmodium protein, unknown function
PBANKA_1100860	0.972669386678946	7.41766524645517	7.00975196138191	0.000211990056717672	0.00034239562489556	0.445096600189447	fam-c protein
PBANKA_1016200	0.967486060857028	6.04724442280708	4.84688514622805	0.00187513072816418	0.00258516863218924	-1.8810844154416	protein kinase, putative
PBANKA_1202800	0.95796263585854	5.70141404201471	4.90047628098613	0.00176380718527305	0.002441602086164	-1.75797746989009	conserved Plasmodium protein, unknown function
PBANKA_1015000	0.957117444028152	7.32864939199437	7.9823643120372	9.35964547143608e-05	0.000167123973776487	1.35505311725371	mitochondrial ribosomal protein L15 precursor, putative
PBANKA_1361000	0.956837289346947	5.08324516278114	3.15158990801888	0.0161652037501767	0.0196285862696859	-4.02083957285991	step II splicing factor, putative
PBANKA_1204100	0.948339878664169	7.6455005279302	6.58900474465095	0.000310507765120802	0.0004821895568744	0.0208109519007564	conserved Plasmodium protein, unknown function
PBANKA_0110600	0.945410307353583	1.89233347133638	3.02172345121248	0.0193930942825859	0.0233040594677017	-3.46479991686164	conserved protein, unknown function
PBANKA_1110900	0.942564891776142	2.73819708219479	2.71125737774659	0.0302109737707029	0.0356017794993042	-4.07729764085726	conserved Plasmodium protein, unknown function
PBANKA_1207800	0.939131365226961	5.78139104247735	6.69465202216638	0.000281647122036303	0.000441553598840298	0.253398605623631	metallopeptidase, putative
PBANKA_0105700	0.917286419043544	5.1808082019456	2.51926755870886	0.0399283603780361	0.0465341552935201	-4.99519385357724	MYND finger protein, putative
PBANKA_0308700	0.897032502583279	3.58060892911894	3.92646501609829	0.00572775516372186	0.00737688943756702	-2.51621431197896	conserved Plasmodium protein, unknown function
PBANKA_1307000	0.891815723018197	8.07789373517472	3.3181295331104	0.0128408941863969	0.0157773777406505	-4.05410191011701	conserved Plasmodium protein, unknown function
PBANKA_1017500	0.890938922634057	3.80882910416742	2.99527897323067	0.0201307227497306	0.024118399201846	-3.90483169856204	lipase, putative (UIS28)
PBANKA_1456800	0.886632187972715	6.45270781147141	3.23000014885771	0.0144978384725016	0.0176943588133329	-4.15176498323969	vacuolar-sorting protein SNF7, putative (SNF7)
PBANKA_0917200	0.878681176068195	6.17168800385752	7.1053092715509	0.000194871676460056	0.000317833560861182	0.602698297807017	RNA-binding protein s1, putative
PBANKA_1444200	0.852721017103245	7.17319315167417	8.29535533935753	7.32012739074522e-05	0.000134796637067839	1.62970364171504	conserved Plasmodium protein, unknown function
PBANKA_1217900	0.840698408812887	6.34860924213003	3.06224114525596	0.0183180616066186	0.022107203791744	-4.39221048441993	conserved Plasmodium protein, unknown function
PBANKA_0301100	0.839369570730313	7.31088622849247	6.35178976121265	0.000388239920452326	0.000595125990248489	-0.227870974025195	conserved Plasmodium protein, unknown function
PBANKA_0716600	0.830930394158256	6.23290308552985	3.89347179700895	0.00597569595713561	0.00767957683139996	-3.17793305073878	conserved Plasmodium protein, unknown function
PBANKA_1444400	0.82795267933705	4.42682914837762	3.68028353141267	0.00788892132808938	0.00999515611912204	-3.08287745316962	conserved Plasmodium protein, unknown function
PBANKA_0505800	0.824084827616693	7.59666294131686	7.00071768325564	0.000213694215272641	0.000344796740285514	0.43480056486978	deoxyribose-phosphate aldolase, putative
PBANKA_1361300	0.821016426993381	7.98921921546899	6.97614596188599	0.00021840778399709	0.000351793628001826	0.416583946185035	TBC domain protein, putative
PBANKA_0510000	0.815811412076377	5.8488546542478	2.91588890565549	0.0225293664977647	0.0268691090285606	-4.54182736072786	conserved Plasmodium protein, unknown function
PBANKA_1211400	0.809240625954091	5.12708630486659	5.15551011234126	0.00132539901705949	0.00186457761127748	-1.33270669666806	zinc finger protein, putative
PBANKA_1122300	0.805497716998772	5.95748715955208	6.3444810225464	0.00039095996913356	0.00059890935993237	-0.143502910144267	RNA-binding protein, putative
PBANKA_1460500	0.783983892415136	4.91750292601002	2.59255053237689	0.0358834891841964	0.0419847418973557	-4.82034655154029	serine/threonine protein kinase, putative
PBANKA_1301300	0.783164610600853	8.09660445864353	4.70842367675192	0.00220053859897078	0.00300159524902641	-2.13846996212862	trailer hitch homolog, putative (CITH)
PBANKA_1311600	0.782386079136513	5.74782779753452	4.50520735556367	0.00279710422782668	0.00375648030943683	-2.27939204777663	calponin homology domain-containing protein, putative
PBANKA_1201300	0.780099906592375	5.85192412041112	6.98398104629975	0.000216892195750146	0.000349837988735394	0.524814999394517	conserved Plasmodium protein, unknown function
PBANKA_0107800	0.778712743662356	3.41899687901095	3.16476731922067	0.0158712473362318	0.0192962876716395	-3.56050135798459	citrate synthase-like protein, putative
PBANKA_0938500	0.763322188435363	7.54200907038413	5.26146558638482	0.00118011819153845	0.00167406384271042	-1.46126659248352	succinyl-CoA synthetase alpha subunit, putative
PBANKA_0512800	0.759814272996474	7.325735999233	2.47973489600893	0.042303389190655	0.0492176695868766	-5.31656833885978	merozoite TRAP-like protein, putative (MTRAP)
PBANKA_1200700	0.745690760165135	3.53213451862698	3.28768317770171	0.0133891251507342	0.0164043519947799	-3.40910817961804	conserved Plasmodium protein, unknown function
PBANKA_1318200	0.726059446683108	6.83956297824604	4.62550636111135	0.00242505298745037	0.00328990783318873	-2.24163989007619	nifU protein, putative
PBANKA_1323300	0.725982566356013	6.85591787189517	4.31377489989393	0.00352582518526759	0.00465961610782307	-2.65252207775274	pyridoxal 5'-phosphate synthase, putative
PBANKA_1453500	0.721857815835797	6.20687393509622	5.66635447801272	0.000767676579249851	0.00112386149456067	-0.926640753273253	phosphohydrolase, putative
PBANKA_0301000	0.715415653192645	7.63163119980036	2.71632627976122	0.0299906615954962	0.03536845136076	-4.96075426027831	repetitive organellar protein, putative (ROPE)
PBANKA_1343800	0.714136676283494	5.23440010466552	3.37160645781199	0.0119354652401532	0.0147219551794886	-3.7512749787306	transcriptional regulatory protein sir2a (Sir2A)
PBANKA_1445900	0.707739392082132	7.67419528105357	5.12883104486564	0.00136504402371508	0.00191581591876186	-1.6213233625665	conserved Plasmodium protein, unknown function
PBANKA_0914100	0.696836843167283	6.61758772561427	3.57256724173732	0.00910089180883496	0.0114181373485515	-3.67000065589183	conserved Plasmodium protein, unknown function
PBANKA_0619400	0.691538487665861	6.37766727265629	5.37265102555693	0.00104644897369393	0.00149695092356036	-1.28659474176922	V-type ATPase V0 subunit e, putative
PBANKA_0931600	0.675046671100023	7.20486086973956	6.28783782343969	0.00041278057704468	0.000629295172762889	-0.29620863980005	guanine nucleotide-exchange factor SEC12, putative (SEC12)
PBANKA_1338500	0.662044157863708	4.80166193825963	3.0853196118137	0.0177342165815045	0.0214188975984389	-4.05782978122819	acetyltransferase, GNAT family, putative
PBANKA_0101100	0.660697478990833	4.02575051492296	3.64149768169851	0.00830386771102767	0.0104845700918578	-3.03091094766153	liver merozoite formation protein (PALM)
PBANKA_0719900	0.657090920384046	5.5979205933696	5.06323084104143	0.00146825051781536	0.00205339153300353	-1.55081233751316	cdc2-related protein kinase 1 (CRK1)
PBANKA_0921100	0.655308599632837	6.07400843251836	3.62792575736302	0.00845460714939806	0.0106607417118504	-3.53940782350624	methyltransferase, putative
PBANKA_0828000	0.654243084290807	7.85744155236049	3.88794978059648	0.0060183258257761	0.00773227217010682	-3.2443321887316	zinc finger protein, putative
PBANKA_1013200	0.637755350039497	7.88745802812845	4.02257308333989	0.00506733969300293	0.00656544965673813	-3.05694226646943	ATP-specific succinyl-CoA synthetase beta subunit, putative
PBANKA_0604400	0.631510213030869	5.42862737851972	3.87552063617235	0.00611549716421827	0.0078465161942412	-3.07811673993707	targeted glyoxalase II, putative (tGloII)
PBANKA_1217200	0.630004441201455	4.81965341171579	3.5142544799291	0.0098399388564123	0.0122708914928509	-3.43777669115354	conserved Plasmodium protein, unknown function
PBANKA_0516400	0.626205992931042	5.05714977600182	3.67267518559522	0.00796851012114662	0.0100906166780432	-3.27718938285637	conserved Plasmodium protein, unknown function
PBANKA_1411200	0.624660862713767	8.419706863555	5.06765270413771	0.00146102767016667	0.00204449281096013	-1.67890849494835	conserved Plasmodium protein, unknown function
PBANKA_1013800	0.62051020222323	7.33204721121428	5.57933456346882	0.000840503258876189	0.00122444638356504	-1.08674091485678	cytochrome c oxidase subunit 2, putative
PBANKA_1238100	0.619832851902331	7.22217742944051	2.77442180384393	0.0275824260526358	0.0326254815622595	-4.87306622836049	conserved Plasmodium protein, unknown function
PBANKA_0510500	0.589656408609012	4.47014912436944	2.54147962635052	0.0386547676957785	0.0451272821982389	-4.78024732367391	conserved Plasmodium protein, unknown function
PBANKA_0207600	0.578590500112755	7.12179967135538	3.68807003146148	0.00780836136804476	0.00989836265130708	-3.52767707053706	asparagine-rich antigen, putative
PBANKA_1320200	0.57440588507875	8.25321506917963	2.64034777170683	0.0334765033496018	0.0392748022273271	-5.06300431943229	conserved Plasmodium protein, unknown function
PBANKA_0111700	0.559889105645301	6.45427351749931	3.28955234781872	0.0133547544215419	0.0163664580604205	-4.07257171222967	apicoplast ribosomal protein L18 precursor, putative
PBANKA_0518000	0.546900195006971	6.40840542845467	3.81341559545372	0.00662735781548057	0.00847125978833605	-3.31493124615876	apicoplast ribosomal protein L27 precursor, putative
PBANKA_0939100	0.539050023894354	9.08849397186496	3.13213620660174	0.0166098391177737	0.0201324968149411	-4.29012652253206	transcription factor with AP2 domain(s), putative (ApiAP2)
PBANKA_1300900	0.538060772320607	5.66602247725069	3.14213964003529	0.0163795922987372	0.0198635453661045	-4.18397805054863	cytochrome c oxidase assembly protein COX11, putative (COX11)
PBANKA_0901700	0.534843333911497	7.25797946362284	4.47888704121991	0.00288664879166539	0.00386757255688051	-2.44661189228003	conserved Plasmodium protein, unknown function
PBANKA_1413000	0.533380444195496	6.65499390790252	4.88765422950727	0.00178975923625931	0.00247536508679844	-1.90230939136421	cop-coated vesicle membrane protein p24 precursor, putative
PBANKA_1226800	0.53074174783379	7.6088866620526	3.31778144749256	0.0128470240249886	0.0157808316297651	-4.06576363447701	DNA repair and recombination protein RAD54, putative (RAD54)
PBANKA_1411400	0.530639412704575	6.29914021191198	2.81359394839358	0.0260737782687032	0.0309487807458022	-4.76743312216084	ubiquitin-like protein nedd8 homologue, putative
PBANKA_0214800	0.52508366390271	9.0795579033724	3.09408185236563	0.0175177629508706	0.0211736051935408	-4.34707260618717	heat shock protein, putative
PBANKA_1416000	0.516894336533301	4.85677012691364	3.10123466992484	0.0173431527508532	0.020978552869577	-4.05704975847823	conserved Plasmodium protein, unknown function
PBANKA_1004100	0.501826794729397	5.61560472880428	3.01556656323824	0.019562231323747	0.0234776400667382	-4.36388274916028	conserved Plasmodium protein, unknown function
PBANKA_1351300	0.489186061101846	7.60978543793017	3.31235385198505	0.0129430123230934	0.015890530234007	-4.07390370968944	conserved Plasmodium protein, unknown function
PBANKA_1118300	0.487838758855386	4.61630289549295	2.85375815095525	0.0246167056332612	0.0292704264281463	-4.35864504461709	conserved Plasmodium protein, unknown function
PBANKA_1443700	0.477166770355692	8.27761501436581	4.09590211180836	0.00461947365737256	0.00601302963066152	-2.947464313047	conserved Plasmodium protein, unknown function
PBANKA_0932100	0.4674752965444	7.455638013422	3.25428184861	0.0140195798175725	0.0171282379323117	-4.16018916265649	palmitoyltransferase (DHHC9)
PBANKA_0409400	0.459098287628885	9.11019925384002	3.60816932179674	0.00867936191969432	0.010920975371301	-3.59421941358546	protein kinase, putative (PKRP)
PBANKA_0506700	0.44238728601312	7.61677992695474	3.31747526805905	0.0128524184870506	0.0157833806575221	-4.06650102264785	citrate synthase, mitochondrial precursor, putative (CS)
PBANKA_1218500	0.435415443272034	8.43334390318452	2.5034044840022	0.0408643999090018	0.0476017201291777	-5.2637039774103	protein phosphatase inhibitor 2, putative
PBANKA_1444300	0.435352843107409	4.91323065144268	2.79676009049283	0.0267112001574529	0.0316500764387463	-4.53031426751519	conserved Plasmodium protein, unknown function
PBANKA_1350400	0.435350446596387	5.99010170772564	2.49922092111192	0.0411150165483009	0.0478819259581609	-5.20485791690332	conserved Plasmodium protein, unknown function
PBANKA_0823300	0.426861862614635	6.97357438095586	3.84771245495938	0.00633915509132166	0.00812252289389235	-3.30060840846325	para-aminobenzoic acid synthetase, putative
PBANKA_0112300	0.403201115055164	5.77369006109387	2.95668454014944	0.0212611176784621	0.0253884014467823	-4.48420154136321	conserved Plasmodium protein, unknown function
PBANKA_1237200	0.391616307657251	6.5557586753429	2.98751757797627	0.0203528214778644	0.0243649713311292	-4.53110217543929	50S ribosomal protein L17, apicoplast, putative (RPL17)
PBANKA_1359000	0.384305249430324	10.225205248563	2.90547537441719	0.0228657507037897	0.0272497856131629	-4.57161565573444	protein transport protein SEC61 subunit alpha, putative (SEC61)
PBANKA_1103900	0.345970096256017	5.45996919459917	2.52492887136589	0.0395996879846824	0.0461850665605015	-5.07361510514517	conserved Plasmodium protein, unknown function
PBANKA_0515400	0.340049191815152	6.87306201706012	2.77918280483754	0.0273942703642036	0.0324109867085813	-4.86118212984024	conserved Plasmodium protein, unknown function
PBANKA_1340200	0.327659303799353	6.18426475906631	2.63899257750757	0.0335423820532382	0.0393423844753695	-5.02145140609797	U6 snRNA-associated Sm-like protein LSm6, putative (LSM6)
PBANKA_1231400	-0.29266782503265	6.96687650419391	-2.51309484992088	0.040289936183284	0.0469440447320547	-5.26698655004731	sporozoite surface antigen MB2, putative (MB2)
PBANKA_1201500	-0.303512608027572	6.28177513438483	-2.71246079241	0.0301585164166012	0.0355487718296824	-4.9236410695868	conserved Plasmodium protein, unknown function
PBANKA_0709700	-0.30388119143055	6.48051296328218	-2.48484066266319	0.0419886258838082	0.0488634155843143	-5.28422881636103	protein kinase 1 (PK1)
PBANKA_1418800	-0.310574477182771	6.91197929831846	-2.72450993060722	0.0296385112611172	0.0349618261093059	-4.94703679490829	SNARE protein, putative
PBANKA_0613700	-0.319238613920821	8.96976316954839	-3.03737142378643	0.0189701759886621	0.0228362498293894	-4.43730628901538	RNA-binding protein, putative
PBANKA_1346200	-0.33134557557395	6.98466598944945	-3.1761770418114	0.0156213334498639	0.0190070216361573	-4.27366447842018	signal peptidase 21 kDa subunit, putative (SP21)
PBANKA_1035900	-0.335900211450658	7.76640083892608	-3.02447200259433	0.019318090196584	0.023219797493619	-4.49925747720631	glycerophosphodiester phosphodiesterase, putative (GDPD)
PBANKA_0717700	-0.346853005272075	6.3345241026317	-3.02853328379453	0.0192078268896539	0.0231047854440436	-4.4547045663783	conserved Plasmodium protein, unknown function
PBANKA_0213600	-0.349904688018673	6.89812873594627	-3.03176680356299	0.0191205151835719	0.0230055793769951	-4.48563271190736	mRNA (N6-adenosine)-methyltransferase, putative
PBANKA_0405100	-0.359864673931852	6.4780964784282	-3.21067781579439	0.014890892876762	0.0181507807303264	-4.19680074435223	membrane magnesium transporter, putative
PBANKA_1430700	-0.361271431538123	7.7499910346607	-2.63029885068731	0.0339682242463727	0.0398123998746616	-5.09104257474673	conserved Plasmodium protein, unknown function
PBANKA_1028000	-0.362022059063034	7.06876803345359	-3.01786333848286	0.0194989537662992	0.0234076054427551	-4.5104146186945	ubiquitin carboxyl-terminal hydrolase, putative
PBANKA_0714400	-0.362424360419104	7.50912029197059	-3.22644150834902	0.0145693856128497	0.0177725573599539	-4.20174052714942	conserved Plasmodium protein, unknown function
PBANKA_0211600	-0.363691438884744	5.61404261082689	-3.06084040728892	0.0183541499051305	0.022139518721181	-4.30578159813069	conserved Plasmodium protein, unknown function
PBANKA_1350000	-0.366724788043817	5.45903198046527	-2.53792327374957	0.0388558217384805	0.045350867051172	-5.0570508824304	conserved Plasmodium protein, unknown function
PBANKA_0834200	-0.37386307090259	5.29709275904285	-2.88635614834387	0.0234972356440655	0.0279672979943759	-4.49764098918164	conserved Plasmodium protein, unknown function
PBANKA_0903000	-0.376734102607506	6.64988148029163	-3.02086949773551	0.0194164603750275	0.0233203508672028	-4.49047795260233	ribosome assembly protein 4, putative (RSA4)
PBANKA_1115400	-0.378480058765624	5.49691440967783	-2.67453038544221	0.0318586458202692	0.0374877161285276	-4.85976932129877	BolA-like protein, putative
PBANKA_0213000	-0.380326696379046	7.60349051480567	-3.77281279054289	0.00698712803318095	0.00888812033113307	-3.41106073394091	RNA-binding protein, putative
PBANKA_1418500	-0.390453239635724	5.48974128041163	-2.660609319938	0.0325074615590632	0.0381944600230654	-4.87901541673446	TBC domain protein, putative
PBANKA_0718700	-0.398320495156298	4.73190523883412	-2.56356459994592	0.0374300965110922	0.0437297564890033	-4.8381366171268	CDGSH iron-sulfur domain-containing protein, putative
PBANKA_0110200	-0.399305487407185	6.38311858343623	-3.36186229676035	0.0120951907488134	0.0149073696243151	-3.96639059331201	lsm12, putative
PBANKA_1245100	-0.402723504904728	6.79902988961058	-2.816525944242	0.0259644017730748	0.0308343482594832	-4.80394570090033	conserved Plasmodium protein, unknown function
PBANKA_1332400	-0.403678913146685	6.93934348429705	-3.04804481721742	0.0186873337639423	0.0225071611062679	-4.46223627724686	shewanella-like protein phosphatase 1 (SHLP1)
PBANKA_1411100	-0.404752359159233	7.44800965049023	-3.33450673738747	0.0125560101057096	0.0154513012558616	-4.04310427244207	2-oxoisovalerate dehydrogenase subunit alpha, mitochondrial (BCKDHA)
PBANKA_1451600	-0.405155968021195	7.8766646131785	-3.32499868227045	0.0127205678258893	0.0156416602048368	-4.05306212614799	SUMO-activating enzyme subunit 2, putative (UBA2)
PBANKA_0935600	-0.405345620840322	6.2786218620184	-2.75080857133009	0.0285358665653637	0.0337196932202546	-4.86489387896195	conserved Plasmodium protein, unknown function
PBANKA_0928000	-0.411966544049705	5.08739666146468	-2.82126780852272	0.0257885290982165	0.0306331391111715	-4.54572691224394	conserved Plasmodium protein, unknown function
PBANKA_0314100	-0.414125859473839	6.32411108071108	-3.67310361852578	0.00796400532741443	0.0100875986499349	-3.51137358873191	conserved Plasmodium protein, unknown function
PBANKA_0512400	-0.417804756062677	6.35177382111773	-2.67027446738826	0.0320555544641658	0.0376855697478694	-4.99313871378823	rRNA-processing protein EBP2, putative (EBP2)
PBANKA_1350300	-0.42082180546476	7.24552372951364	-3.3333189957805	0.0125764410016001	0.015468436875998	-4.04495036287346	RanBPM and CLTH-like protein, putative
PBANKA_0710100	-0.423935228701944	8.55337265849619	-3.10909379282457	0.017153436159358	0.0207596306789889	-4.35137653399233	2-oxoglutarate dehydrogenase E1 component, putative (KDH)
PBANKA_0721500	-0.42614777771954	7.06616972047894	-4.01706205637912	0.00510287022924493	0.00660968344866784	-3.06924094900206	conserved Plasmodium protein, unknown function
PBANKA_1363500	-0.426479816741315	6.72411410935834	-4.01179020300978	0.00513711390524788	0.0066504156328488	-3.06546067934083	N6-adenine-specific methylase, putative
PBANKA_1330100	-0.427554818229306	5.62606378742293	-2.67021118235316	0.0320584920357796	0.0376855697478694	-4.89218205811499	large ribosomal subunit assembling protein, putative
PBANKA_1328400	-0.432599341563403	7.90394894935136	-3.88690492152116	0.00602642938025575	0.00774059203217615	-3.24718916577485	conserved Plasmodium protein, unknown function
PBANKA_0810200	-0.433565593828756	6.5733906728155	-3.39150487819911	0.0116162961556265	0.014346880057144	-3.93775959262756	conserved Plasmodium protein, unknown function
PBANKA_1337300	-0.434595282724436	6.37982072102252	-2.47561562677677	0.0425591080499263	0.0494909657073611	-5.288524820731	conserved Plasmodium protein, unknown function
PBANKA_0920900	-0.436957445062608	8.44667674140513	-3.19915447024375	0.0151307151630966	0.0184383779088991	-4.22244365276151	conserved Plasmodium protein, unknown function
PBANKA_1105500	-0.441048194549015	6.91965891832057	-3.02576892610869	0.019282806003375	0.0231891104061832	-4.49454377465675	conserved Plasmodium protein, unknown function
PBANKA_0824300	-0.441295554936447	7.3892924610873	-3.13098493280588	0.0166365584322974	0.0201597439718588	-4.34333396269487	conserved Plasmodium protein, unknown function
PBANKA_1215400	-0.44749833876387	7.24528168671976	-3.65970482149701	0.00810620544418878	0.0102486059258489	-3.57261910399201	conserved Plasmodium protein, unknown function
PBANKA_0508500	-0.447811544464528	6.25830523711893	-2.69126179578962	0.0310966870873272	0.0366273834778897	-4.95209129484464	conserved Plasmodium protein, unknown function
PBANKA_1238200	-0.44795322746945	8.41659639929075	-3.9423098575602	0.00561269302715306	0.00723261662442082	-3.15589483394088	DnaJ protein, putative
PBANKA_0707500	-0.448744207474577	6.75815210691591	-3.03512289530358	0.0190303394717514	0.0229028762814927	-4.47453380333663	RWD domain-containing protein, putative
PBANKA_0519600	-0.44978525614063	5.75472279707746	-3.55898650426679	0.00926748313456826	0.0116118266943009	-3.60061724562807	conserved Plasmodium protein, unknown function
PBANKA_0713000	-0.456950808922726	6.23759143139254	-3.05225077642492	0.0185771110519027	0.022381745016409	-4.40876265389542	conserved Plasmodium protein, unknown function
PBANKA_0922900	-0.458481234839008	7.05032894672325	-3.62842460611351	0.00844901437434166	0.0106565154774521	-3.61525455720221	mitochondrial import inner membrane translocase subunit TIM44, putative (TIM44)
PBANKA_1445800	-0.458710358505833	7.26124237700457	-3.72604511191917	0.00742806192902105	0.00943387672876471	-3.47821507013229	ras-related protein Rab-2, putative (RAB2)
PBANKA_1144200	-0.461754974325652	5.8078149531735	-3.05743260780831	0.0184422637933519	0.0222345244263154	-4.34403355367002	conserved Plasmodium protein, unknown function
PBANKA_0313300	-0.471471685269267	7.01430342069045	-3.40715334877156	0.0113717499216241	0.0140558021516305	-3.93407125683558	MtN3-like protein
PBANKA_0720500	-0.472830060470174	4.75620950493523	-2.89270727117129	0.02328544799626	0.0277221595448713	-4.34947794686151	conserved Plasmodium protein, unknown function
PBANKA_0908700	-0.473154063588513	6.17959101013871	-3.66645833339238	0.00803418982027545	0.010160258668992	-3.50534907807276	conserved Plasmodium protein, unknown function
PBANKA_0715000	-0.474198817915842	7.51184608823681	-3.61648708899101	0.00858395729902423	0.010803789559783	-3.63408488761066	vacuolar protein sorting-associated protein 9, putative (VPS9)
PBANKA_1305400	-0.476181460671633	5.6127795409073	-2.90461778225008	0.0228936886249657	0.0272762439017068	-4.53656995255245	conserved Plasmodium protein, unknown function
PBANKA_1333600	-0.484244480104341	5.81195282296606	-3.36756705485295	0.0120014018031633	0.0147956094306564	-3.88679662069011	mitochondrial pyruvate carrier protein 2, putative (MPC2)
PBANKA_1004400	-0.492843153480246	6.74240429054739	-4.0507526955098	0.00488984075880653	0.00634411809225785	-3.01205265741291	conserved Plasmodium protein, unknown function
PBANKA_0404400	-0.495350901511795	6.76108685456969	-2.65863322787149	0.0326006715556981	0.0382945141421305	-5.03901643087693	conserved Plasmodium protein, unknown function
PBANKA_0813800	-0.500642020840343	5.136037191402	-3.24058254022326	0.0142872910041471	0.0174463453324909	-3.93262479006542	tRNA (adenine(58)-N(1))-methyltransferase non-catalytic subunit TRM6, putative (GCD10)
PBANKA_0617600	-0.506699435318465	5.5376195189933	-3.47248838945069	0.0104090448144807	0.012936489308117	-3.68291691360936	small subunit rRNA processing protein, putative
PBANKA_1351100	-0.508474663047424	6.04434121852699	-3.30213427690861	0.0131258439786282	0.0160953270132821	-4.01620654856184	exoribonuclease, putative
PBANKA_0409500	-0.511940139273784	7.23950458332607	-3.1256812415726	0.0167602423921506	0.0202992747261019	-4.35074578221481	conserved Plasmodium protein, unknown function
PBANKA_1105600	-0.518108349278831	4.6540537837732	-2.75000736728966	0.0285688168502246	0.0337502420180914	-4.53212668241006	conserved Plasmodium protein, unknown function
PBANKA_1441900	-0.519973526144606	7.87445229463702	-2.96499267405583	0.0210122221123135	0.0251101070982786	-4.58613212177857	ATP-dependent RNA helicase, putative
PBANKA_1220900	-0.520483394083847	5.49517396526709	-3.79807642398417	0.00676084738006582	0.00862334476722451	-3.20895119701414	conserved Plasmodium protein, unknown function
PBANKA_0831100	-0.520910157773317	6.89111115816521	-4.61486093966217	0.00245566730444561	0.00332669459619342	-2.26439077175994	conserved Plasmodium protein, unknown function
PBANKA_0601000	-0.522615094369791	6.39324494283082	-3.78523556467165	0.00687484697525578	0.00875465917711335	-3.35750315696496	ATP dependent RNA helicase, putative
PBANKA_0418300	-0.522783204632551	7.32564416263496	-3.16265006240446	0.0159180907902655	0.0193482928700697	-4.29613517691822	protein RER1, putative (RER1)
PBANKA_1133200	-0.525617846440223	7.03005715238788	-3.41360418332705	0.0112725583960756	0.0139440726257386	-3.92448507434778	cdc2-related kinase 2 (CRK2)
PBANKA_1144300	-0.526048121893863	5.44202003316384	-3.0937475103912	0.0175259703712224	0.021178142087716	-4.21847081986876	conserved Plasmodium protein, unknown function
PBANKA_1312100	-0.526159405418818	6.10622932778193	-2.76748546391452	0.0278589819120681	0.0329444066132514	-4.81945536571914	conserved Plasmodium protein, unknown function
PBANKA_0704200	-0.531612557021471	6.21373758226153	-3.60356708388188	0.00873264261772016	0.0109822046144563	-3.59837867969693	dehydrodolichyl diphosphate synthetase, putative
PBANKA_1232800	-0.533014230390197	5.35061633707442	-3.41132798920374	0.0113074515808598	0.0139835974686576	-3.73184886674125	conserved Plasmodium protein, unknown function
PBANKA_0810500	-0.534234259210014	7.83554710491937	-4.5697120545113	0.00259033774242316	0.00349717659432769	-2.32594027748089	apoptosis-related protein, putative (ARP)
PBANKA_1132100	-0.535244089270145	5.61196222270749	-2.98308756972989	0.0204807531266915	0.0245119509482553	-4.41757422538309	splicing factor 3B subunit 5, putative (SF3B5)
PBANKA_0103400	-0.542960083708346	6.54695889593621	-3.86694939325919	0.00618350354012562	0.00792949280833261	-3.25452365474799	glyoxalase I, putative (GILP)
PBANKA_1358600	-0.544779316651556	7.47728075472609	-3.55105235957569	0.00936633368817138	0.0117171577709168	-3.72812412202835	isocitrate dehydrogenase [NADP], mitochondrial, putative (IDH)
PBANKA_0404800	-0.545123681133248	8.63166353884904	-3.62086235636952	0.00853422961107611	0.0107525865926515	-3.60000109190934	FAD-dependent glycerol-3-phosphate dehydrogenase, putative
PBANKA_0806700	-0.545258353572859	7.14735915454129	-2.71570507308555	0.0300175708275059	0.0353914082035186	-4.96343844450826	conserved Plasmodium protein, unknown function
PBANKA_0923000	-0.547415600136974	7.47322776374027	-4.32828452774283	0.00346382997303301	0.00458297419655247	-2.64779640715193	DNA-directed RNA polymerase, putative (mtRNAP)
PBANKA_1317800	-0.547680592896924	4.68576060775716	-3.21716113357083	0.0147577530828039	0.0179931066432647	-3.84567291705453	tRNA intron endonuclease, putative
PBANKA_1033000	-0.549173172780967	6.70744674699783	-4.41500635426312	0.00311740805226025	0.00415567011171783	-2.51802449825283	conserved Plasmodium protein, unknown function
PBANKA_0824900	-0.55055120073282	6.23784996444822	-4.7931998623358	0.00199451001335529	0.00273942666479041	-1.99119292783934	patatin-like phospholipase, putative
PBANKA_0816600	-0.553676702859501	5.18362499065337	-3.17495270998081	0.0156479482550579	0.0190345341398824	-4.03977468413389	conserved Plasmodium protein, unknown function
PBANKA_1024700	-0.554577034694523	7.59480365551848	-3.71129756671154	0.00757330652406158	0.00961320675972045	-3.49809997838898	ubiquitin fusion degradation protein UFD1, putative
PBANKA_0904900	-0.557854177490979	5.77656357290213	-3.51313568615706	0.0098547377558696	0.0122861242866177	-3.66793284808649	mitochondrial large subunit ribosomal protein, putative
PBANKA_0821100	-0.557907190699722	7.21886905897288	-4.54532512580731	0.00266645656331673	0.00359076775943672	-2.36087645390207	CS domain protein, putative
PBANKA_1111600	-0.558218262571113	6.81652589330426	-4.46797887393479	0.00292468216781746	0.00391301736296343	-2.45310171606838	prefoldin subunit, putative
PBANKA_1141000	-0.5606870233849	5.24015772762564	-3.6229600240773	0.00851049907301168	0.0107283730361003	-3.40157089779748	conserved Plasmodium protein, unknown function
PBANKA_1128600	-0.564585901361234	6.21496133983845	-4.20469495973655	0.00403289666980727	0.00529150763381169	-2.75995103041745	cullin-like protein, putative
PBANKA_1463100	-0.565314803078057	6.05883505563253	-4.39950191539433	0.00317643273146746	0.00422961009188681	-2.48118178341022	conserved Plasmodium protein, unknown function
PBANKA_1121600	-0.568327630454382	5.78819977411283	-3.55041209216281	0.0093743602868964	0.0117241144566524	-3.61577727873646	conserved Plasmodium protein, unknown function
PBANKA_0703700	-0.569419446338473	7.34408321287173	-3.92446050021498	0.00574249412679166	0.00739386936715255	-3.19892795916285	ATP-dependent RNA helicase DBP10, putative (DBP10)
PBANKA_1357100	-0.569521833216637	4.99649966052679	-2.97527061755557	0.0207085777263839	0.0247721476953347	-4.2893307230149	conserved Plasmodium protein, unknown function, pseudogene
PBANKA_0621600	-0.569580263276502	6.31782855393585	-4.89375875570985	0.00177735114775545	0.00245963466460336	-1.8721056166491	conserved Plasmodium protein, unknown function
PBANKA_0901000	-0.570126180473912	7.47463986764388	-5.35584901010853	0.00106552052023144	0.00152194354872349	-1.3506859599647	fam-a protein
PBANKA_1004300	-0.571327407626797	6.16977877000889	-3.38641057262797	0.0116971240725538	0.0144392068964157	-3.90719522340869	conserved Plasmodium protein, unknown function
PBANKA_1347800	-0.571414925575774	7.32876059346988	-5.66324463772626	0.000770154380431501	0.00112714191411258	-0.991543711506092	20 kDa chaperonin, putative (CPN20)
PBANKA_1213600	-0.573006276230533	7.7923747124572	-3.77446040430836	0.00697212227278866	0.00887377981989027	-3.40626676226215	cysteine--tRNA ligase, putative (CysRS)
PBANKA_1028600	-0.573233258414278	5.74433769457706	-3.57016123353617	0.0091301678885959	0.0114518460327812	-3.57959112957172	conserved Plasmodium protein, unknown function
PBANKA_1439700	-0.574404804570788	5.37190787548244	-2.63189162920934	0.0338897866549385	0.0397302602426609	-4.89387957741574	conserved Plasmodium protein, unknown function
PBANKA_0903700	-0.574478197168534	6.54569393479093	-4.06467362308455	0.0048046753775793	0.00624213973234687	-2.97981153911535	cysteine-rich PDZ-binding protein, putative (CRIPT)
PBANKA_1240400	-0.576500098848901	4.77695372806932	-3.83592915861824	0.00643660258691228	0.0082429424456687	-2.9819670393267	RNA methyltransferase, putative
PBANKA_1116100	-0.576751653257655	6.66748691020094	-3.73491781765391	0.00734213723323774	0.00932973344309072	-3.44804162179785	conserved Plasmodium protein, unknown function
PBANKA_1315900	-0.577188733569605	5.76087261535124	-3.52608278082525	0.00968494008933846	0.0120902835717523	-3.64573633167401	aminomethyltransferase, putative
PBANKA_0417000	-0.582317774432643	6.52810134720006	-4.9462566207055	0.00167449573931174	0.00232745607729533	-1.823466919093	signal peptidase complex subunit 3, putative (SPC3)
PBANKA_0601500	-0.582579532785338	5.12321414395488	-3.98472157387707	0.00531694357710073	0.0068738626180299	-2.86537802897821	trimethylguanosine synthase, putative
PBANKA_1458500	-0.58380148994287	4.39374720427811	-2.75855247356819	0.0282194364497873	0.0333623620881996	-4.4387422802248	NEDD8-conjugating enzyme UBC12, putative (UBC12)
PBANKA_0926300	-0.58433535025636	6.29273879562292	-4.24167243482131	0.0038525466150091	0.00506745758073811	-2.71770144403108	conserved Plasmodium protein, unknown function
PBANKA_0921000	-0.585253613364215	3.47220498778197	-2.6384190429594	0.0335703033558404	0.0393654235405725	-4.35581334197619	conserved Plasmodium protein, unknown function
PBANKA_1324100	-0.588793156765485	6.77301743157089	-4.27496664639949	0.00369771987692633	0.00487189194092122	-2.70738252635976	ubiquitin carboxyl-terminal hydrolase isozyme L3, putative (UCHL3)
PBANKA_1407400	-0.592396864944492	8.48319881464988	-5.16042554841291	0.00131823526507718	0.0018550484419775	-1.56478698280591	mRNA-decapping enzyme 2, putative (DCP2)
PBANKA_0823600	-0.592740247907057	6.86238976519069	-4.65691052305833	0.00233717043286814	0.00317975548162747	-2.20831519630239	pre-mRNA-splicing factor 18, putative (PRP18)
PBANKA_1309400	-0.593356353451274	6.61340929188884	-5.54922287266015	0.000867474893799816	0.00125910962149515	-1.10297862278598	RNA-binding protein, putative
PBANKA_1118200	-0.593909310568294	6.05991176606767	-5.20435718529427	0.00125608746891589	0.0017765306111526	-1.461425804316	conserved Plasmodium protein, unknown function
PBANKA_1231500	-0.594541257118914	8.76751526016583	-3.97519321553151	0.00538187320984241	0.00695213450497165	-3.09409611905203	ubiquitin carboxyl-terminal hydrolase 2, putative
PBANKA_0512900	-0.595606021040869	7.39456749521144	-3.75763083012615	0.00712706384908413	0.00905885822036755	-3.43307853353084	conserved Plasmodium protein, unknown function
PBANKA_1019200	-0.596859984054203	6.40434054660477	-3.14837917033604	0.0162377046423795	0.0197065557872676	-4.28011751258655	conserved Plasmodium protein, unknown function
PBANKA_0400900	-0.600146683702986	5.7789027329456	-3.56367482699482	0.00920960277942871	0.0115423461297268	-3.59418162885376	conserved Plasmodium protein, unknown function
PBANKA_0612700	-0.601324769747624	4.36163037056513	-3.27934450138244	0.0135436186081423	0.0165808204123885	-3.65676393313953	conserved Plasmodium protein, unknown function
PBANKA_0941800	-0.60194236408976	8.83132290315949	-2.80188581757783	0.0265153960171681	0.0314258993174562	-4.79673694890304	histone H2B, putative (H2B)
PBANKA_1034300	-0.602919642487589	6.67153450272134	-2.5814147819772	0.0364696670552173	0.0426495983392913	-5.14903175272615	transcription factor with AP2 domain(s) (AP2-G2)
PBANKA_0416400	-0.604014643750259	5.81454404990899	-4.82487488082554	0.00192308977164542	0.00264898373817322	-1.89465143055543	conserved Plasmodium protein, unknown function
PBANKA_1015100	-0.604913426378348	4.46218658373362	-3.79878214274847	0.00675464201972705	0.00861774156259784	-2.94267655730963	conserved Plasmodium protein, unknown function
PBANKA_1130100	-0.605380161650653	5.78688324010153	-4.6470366590348	0.00236441647646667	0.00321222867017115	-2.11680115391522	RNA polymerase II transcription factor B subunit 4, putative (TFB4)
PBANKA_0302100	-0.60700905494941	5.36554881319065	-2.52436079856346	0.0396325413555658	0.0462120485889444	-5.05350894915431	conserved Plasmodium protein, unknown function
PBANKA_0211200	-0.617639209877144	5.57219361639461	-2.72606338749066	0.029572154514708	0.0348922071259148	-4.79271728698512	conserved Plasmodium protein, unknown function
PBANKA_1414600	-0.618123119519697	6.1897731689915	-3.82230917090773	0.00655127752362324	0.00837626367970651	-3.28397049028445	inositol polyphosphate kinase, putative (IPK2)
PBANKA_0622300	-0.622083444305187	5.69592846087514	-4.1614650141743	0.00425558234758339	0.00556067437833444	-2.74276684165145	kelch protein, putative
PBANKA_0305700	-0.622517455262852	5.53484325900983	-4.72311745194047	0.00216320238099624	0.00295405724343397	-1.9728798538921	ribosome-recycling factor, putative (RRF1)
PBANKA_1217800	-0.627395426628476	7.59595272684639	-5.62693713577322	0.00079975344647368	0.00116866245789255	-1.03241346503507	signal peptidase complex subunit 2, putative (SPC2)
PBANKA_1012200	-0.628796854020201	6.61451445085576	-3.49974949334273	0.01003368127763	0.0124993855056669	-3.78073700338804	protein-L-isoaspartate(D-aspartate) O-methyltransferase, putative
PBANKA_0603000	-0.629941191973988	5.43596135962691	-3.87293232204285	0.00613594714341384	0.00787063087858992	-3.08980979556325	conserved Plasmodium protein, unknown function
PBANKA_0718400	-0.632508994668536	7.2999471806359	-5.9730339701547	0.00056196976342431	0.000839511852052338	-0.64188133857374	histone acetyltransferase, putative (HAT1)
PBANKA_1304100	-0.633869982321495	4.88802974625823	-4.53875831533037	0.00268737311803261	0.00361791029905013	-2.06187905853779	delta-aminolevulinic acid dehydratase, putative (PBGS)
PBANKA_1352100	-0.637177493179636	7.07411073418919	-4.70881972106521	0.00219952296937181	0.00300107079465222	-2.14683936189239	conserved Plasmodium protein, unknown function
PBANKA_1341300	-0.63784161831172	4.64882438285679	-3.59342737736682	0.00885128557188009	0.0111255254809119	-3.28624529028512	GTPase-activating protein, putative
PBANKA_0316400	-0.638485269696433	6.20226385040804	-4.73978270606141	0.00212170266471729	0.00290238670044036	-2.05422330967166	PIR protein, pseudogene
PBANKA_1226300	-0.63923036351193	5.29581991847148	-3.91044847206588	0.00584668631058702	0.00751987920120132	-3.007413711588	conserved Plasmodium protein, unknown function
PBANKA_1303400	-0.64362261522099	5.12811169520654	-3.26033566039436	0.0139029932645489	0.0169989027958164	-3.89868119345039	CCAAT-binding transcription factor, putative
PBANKA_0942700	-0.645018727282372	8.46454872035793	-3.171682655286	0.0157192712093288	0.0191164027110891	-4.26128349743844	chromatin remodeling protein, putative (SNF2L)
PBANKA_1340800	-0.646894982623832	4.47268747006852	-3.9580608679806	0.00550080950949911	0.00709805948919085	-2.72337676560866	conserved Plasmodium protein, unknown function
PBANKA_0826200	-0.647507516794997	5.83727968732852	-2.68349239059607	0.031448116667218	0.0370229746849768	-4.90460284372386	protein phosphatase-beta, putative
PBANKA_1322800	-0.652198006337256	6.74849437335623	-3.72930957751698	0.00739632192370972	0.00939607554027243	-3.45922548300646	GTP-binding protein, putative
PBANKA_0616900	-0.653599796421871	5.55663554735114	-3.82988421907737	0.00648722645338408	0.00829883287216608	-3.17309602833844	conserved Plasmodium protein, unknown function
PBANKA_0518300	-0.653757708651219	6.57907634240168	-5.34955627989014	0.00107276266018739	0.00153090829807655	-1.33470985587153	conserved Plasmodium protein, unknown function
PBANKA_1241000	-0.65421731986198	6.24361556570886	-4.22803764672894	0.00391799562281814	0.00514785001008573	-2.73005570251026	ADP-ribosylation factor GTPase-activating protein, putative (ARF-GAP)
PBANKA_0616000	-0.654302977392263	4.69053137452789	-2.52564971210167	0.0395580401017863	0.0461478117477905	-4.87467730641075	mitochondrial ribosomal protein S8 precursor, putative
PBANKA_1355200	-0.6543464758629	8.10818288455473	-4.72778149412761	0.00215149822196572	0.00294060765893849	-2.11625167500494	aconitate hydratase, putative (IRP)
PBANKA_0112641	-0.654975090311624	5.89826656059696	-3.06187541824167	0.0183274768298399	0.0221129541552623	-4.34722315152218	fam-b protein
PBANKA_1325900	-0.655471826302489	5.24122283913834	-5.00569396385439	0.00156593997518048	0.00218295062503172	-1.55700570671398	conserved Plasmodium protein, unknown function
PBANKA_1459900	-0.657593421021064	6.60252946871546	-4.19819590123208	0.00406554205127024	0.00533004634102448	-2.800340935819	signal recognition particle, beta subunit, putative
PBANKA_0314400	-0.659646937220741	5.53888899450968	-3.54155791124431	0.00948612519127353	0.0118514254557293	-3.57939773929069	E2F-associated phosphoprotein, putative
PBANKA_1241700	-0.66336529594974	6.35529442066244	-5.17085152358751	0.00130318253934776	0.00183658357279152	-1.53208378098317	transmembrane emp24 domain-containing protein, putative
PBANKA_0716700	-0.663555409852824	7.32909001645367	-4.32100279907425	0.00349479138021438	0.00462245702723765	-2.65708282717553	GTP-binding protein, putative
PBANKA_0404700	-0.663927240582101	8.33873134664478	-5.53217254658631	0.000883174687357746	0.00127994380932218	-1.12709022965346	glutaredoxin 1, putative (GRX1)
PBANKA_0936300	-0.664027967427726	4.52040645861198	-2.7581715783187	0.0282349142064319	0.0333723631746417	-4.47556236180967	syntaxin, putative
PBANKA_1102800	-0.665642576222749	4.9993333637851	-4.42530407901904	0.00307887318622862	0.00410775589240098	-2.23813246038196	4-diphosphocytidyl-2-C-methyl-D-erythritol kinase, putative (IspE)
PBANKA_1343600	-0.666237016211931	5.23363973113529	-5.1704911641524	0.00130369961547106	0.00183676790268589	-1.35370816781976	conserved Plasmodium protein, unknown function
PBANKA_0212500	-0.668261589938518	4.81243912755621	-3.80762909082439	0.00667737492988749	0.00852602518571832	-3.02770877780617	conserved Plasmodium protein, unknown function
PBANKA_1228200	-0.669187812925093	8.4207917283803	-4.65125733187901	0.00235272717964759	0.00319909000263777	-2.20450091550729	glutamate dehydrogenase, putative (GDH3)
PBANKA_1017900	-0.670989940334298	6.89914899471706	-5.06194996344272	0.0014703501571284	0.00205572331583227	-1.69846132922718	phosphoenolpyruvate carboxylase (PEPC)
PBANKA_0514400	-0.674785165321332	3.45995517665723	-2.79407154982287	0.0268145098885949	0.0317645726258766	-4.12046987826418	conserved Plasmodium protein, unknown function
PBANKA_0107700	-0.678165839811905	7.76921294776801	-4.97490714691736	0.00162116026448146	0.00225596050851897	-1.81091727389454	permease, putative
PBANKA_0614700	-0.680268059505457	5.96063682350265	-3.07407076506352	0.0180162794414016	0.0217540398029113	-4.33808442716719	conserved Plasmodium membrane protein, unknown function
PBANKA_0820700	-0.680784647180474	6.39278041012786	-2.93313485192951	0.0219837290771308	0.0262249452488101	-4.59845685700349	TLD domain-containing protein
PBANKA_1127500	-0.681774855053975	6.73894592650368	-4.81489599714246	0.00194527958937286	0.00267567383496325	-1.99998115508438	glutamyl-tRNA(Gln) amidotransferase subunit B, putative (GATB)
PBANKA_0704000	-0.682012803406196	4.95632752208978	-3.6683348457485	0.00801430319683334	0.0101432024756302	-3.26295254814674	SNARE protein, putative
PBANKA_1132900	-0.683644737280581	5.8348913884295	-3.61952252856853	0.00854942436266316	0.0107688775746923	-3.52115042041576	regulator of chromosome condensation, putative
PBANKA_0719500	-0.686720956057134	6.80970527501372	-3.83522665772582	0.00644246357988627	0.0082482267965426	-3.31196837470839	conserved Plasmodium protein, unknown function
PBANKA_0912900	-0.688644715935534	4.16901979383923	-2.81375330475871	0.0260678211347149	0.0309487807458022	-4.28552136390046	conserved Plasmodium protein, unknown function
PBANKA_1035800	-0.688715642261463	5.83524257430287	-3.786292307074	0.00686538679465012	0.00874495424820823	-3.28407934513956	conserved Plasmodium protein, unknown function
PBANKA_1020900	-0.68890055024035	6.43863929598923	-5.19025866347264	0.00127566946577696	0.00180208208846388	-1.51508545761669	ERAD-associated E3 ubiquitin-protein ligase HRD1, putative (HRD1)
PBANKA_0206000	-0.697647013123903	6.75296463602379	-6.27067988802172	0.000419657455428361	0.000639164381986501	-0.304354472538094	conserved Plasmodium protein, unknown function
PBANKA_0834400	-0.697789865119265	8.43585512498138	-6.16749524030292	0.000463825363194915	0.000702385223564274	-0.409862030234878	mitochondrial-processing peptidase subunit beta, putative (MAS1)
PBANKA_0722000	-0.697949056901503	6.76778474159697	-3.05219777139428	0.0185784958106764	0.022381745016409	-4.44612731282119	phosphatidylinositol 4-kinase, putative
PBANKA_1457900	-0.698550729210908	5.10059205403053	-2.97862438402332	0.0206105051731156	0.0246610347504188	-4.30730177828647	conserved Plasmodium protein, unknown function
PBANKA_1031300	-0.699382175847051	6.38365574191721	-5.43947378506971	0.000974276756691006	0.00140002598309632	-1.2127758987332	rhomboid protease ROM8 (ROM8)
PBANKA_1339800	-0.700643567348727	3.94026916784294	-3.28248363550771	0.013485235580054	0.01651785038206	-3.52638740648957	conserved Plasmodium protein, unknown function
PBANKA_0826300	-0.701683545913645	5.70222268432177	-5.75276570148265	0.000702265431948725	0.00103191351326211	-0.76217619051511	thioredoxin-like protein 2, putative (TLP2)
PBANKA_1200900	-0.701925130967682	4.61222806175873	-2.99524689378158	0.0201316354221087	0.024118399201846	-4.14719325508108	conserved Plasmodium protein, unknown function
PBANKA_1416400	-0.702757916941667	6.5935459068362	-3.48906336460101	0.0101790499076962	0.0126738366879015	-3.79357672193063	conserved Plasmodium protein, unknown function
PBANKA_1017700	-0.709232544955478	6.86984791636979	-4.89314260738174	0.00177859919612021	0.00246064567284015	-1.90664947107689	ubiquinol-cytochrome c reductase hinge protein, putative
PBANKA_0602100	-0.70938805507225	6.08977665666096	-5.59648762789553	0.000825558209306752	0.00120341179805445	-0.99932397864742	conserved Plasmodium protein, unknown function
PBANKA_1446700	-0.711090609593361	5.89468406497259	-5.21234126273007	0.00124514652066706	0.00176158039445756	-1.42583443952366	phenylalanine--tRNA ligase, putative
PBANKA_1305800	-0.711385670549277	4.53316439559324	-4.31317739784975	0.00352840415855359	0.00466172875074252	-2.25802742355993	RNA polymerase II transcription factor B subunit 5, putative (TFB5)
PBANKA_0411600	-0.711962893591914	5.37941426622819	-4.92903953712738	0.00170748172392605	0.00236984109669245	-1.68026909775016	conserved Plasmodium protein, unknown function
PBANKA_0301200	-0.714375588191714	5.22633711394586	-2.80554860007702	0.0263764010219751	0.0312845564628315	-4.59701747929257	ERCC1 nucleotide excision repair protein, putative (ERCC1)
PBANKA_1023900	-0.71481424580768	5.19468135654775	-4.8475661085536	0.00187366823860229	0.00258465113854189	-1.74184292608032	glutathione S-transferase, putative (GST)
PBANKA_0410700	-0.715279915361891	5.7277627378748	-4.28906398419982	0.00363423510268453	0.00479223181177619	-2.57344541794549	conserved Plasmodium protein, unknown function
PBANKA_0507100	-0.716230421330814	6.97984494228	-5.18052100075032	0.00128939271546796	0.00181984635264178	-1.55529027700911	CDGSH iron-sulfur domain-containing protein, putative
PBANKA_0506500	-0.717448084563668	6.86326775475527	-6.30460602545026	0.000406181812409501	0.000620827553200635	-0.272396500778297	ZIP domain-containing protein (ZIPCO)
PBANKA_1236900	-0.717525422483337	6.94511620274163	-5.43341850479448	0.000980582749410361	0.00140823647642593	-1.25179365653779	transcription initiation factor TFIID subunit 10, putative (TAF10)
PBANKA_1306000	-0.720585302516699	7.35345668304053	-4.09315177029249	0.00463546654256524	0.00603219578814934	-2.96524912419588	replication factor A protein 3, putative (RPA3)
PBANKA_1017600	-0.724113551504401	5.9500840093657	-4.03978535065255	0.00495810053616222	0.00643092418151973	-2.94804509871933	conserved Plasmodium protein, unknown function
PBANKA_1214800	-0.725198644455471	7.97112071952675	-4.92028336691711	0.00172453356449655	0.00239211117245657	-1.87543766831647	U4/U6.U5 tri-snRNP-associated protein 1, putative (SART1)
PBANKA_1356500	-0.727739460161101	6.72681443525232	-5.43912708478587	0.00097463658898205	0.00140011993371893	-1.23615436106496	conserved Plasmodium protein, unknown function
PBANKA_1204300	-0.73022725067601	7.65406059679858	-5.93468626714322	0.00058395597951226	0.000869080025846885	-0.683076055773983	CCR4-NOT transcription complex subunit 5, putative (NOT5)
PBANKA_1238900	-0.730426946160766	5.89191972127708	-5.47657524308725	0.000936612525786252	0.0013508015044324	-1.11060472173121	conserved Plasmodium protein, unknown function
PBANKA_0802100	-0.730472455493503	7.18798204038048	-5.80072282095898	0.000668666625898532	0.000985588904571457	-0.832953231846354	phosphoinositide-binding protein, putative
PBANKA_0109600	-0.73113046175681	7.35892793420578	-5.59787010137546	0.00082436667257179	0.00120204340020818	-1.06620090638178	conserved Plasmodium protein, unknown function
PBANKA_0601300	-0.731369442217618	6.19891702682968	-6.76585989334539	0.000263897846207136	0.000416197100734638	0.252663895333935	peptidyl-prolyl cis-trans isomerase, putative (CYP26)
PBANKA_1453800	-0.731518474291067	5.30725905017791	-4.61548376319724	0.00245386446320245	0.00332519963594405	-2.06204160499436	conserved Plasmodium protein, unknown function
PBANKA_0622800	-0.736519130807416	7.22630249862203	-5.50689470566017	0.000907037056470425	0.00131212692531697	-1.17098384689407	conserved Plasmodium protein, unknown function
PBANKA_1005400	-0.73661800307136	6.37190091693567	-4.51972299258328	0.00274903439172456	0.0036967360103649	-2.35330343437143	conserved Plasmodium protein, unknown function
PBANKA_0521700	-0.736710613957159	7.31517110244713	-5.26426116178892	0.00117653287319128	0.00166947592122487	-1.45941277293825	transcription factor with AP2 domain(s), putative (ApiAP2)
PBANKA_1228700	-0.737056043563058	6.11702939868073	-4.1369320780997	0.00438793083016372	0.00572260315343623	-2.83782956067812	nucleolar protein 10, putative (NOL10)
PBANKA_1316200	-0.737891567764406	5.09548870175934	-4.51433702927923	0.002766763325472	0.00371742289138721	-2.14379341613645	SNARE protein, putative
PBANKA_0826800	-0.738206684135436	5.41998366090534	-4.97647188304513	0.0016183021416688	0.00225264247179015	-1.62879039237655	protein kinase, putative
PBANKA_0714200	-0.739739889773097	8.47429089514404	-5.97412914015286	0.000561355617160738	0.000838857938277596	-0.619809259278461	chaperone protein ClpB1, putative (ClpB1)
PBANKA_0411500	-0.741388430964578	6.38431588545073	-4.74936985606874	0.00209822850374846	0.00287192761523429	-2.05776070679064	conserved Plasmodium protein, unknown function
PBANKA_0308800	-0.74199830928325	5.14489631680187	-4.38504800517996	0.00323256813115621	0.00430315270538851	-2.32554010199462	GDP-fructose:GMP antiporter, putative
PBANKA_1201600	-0.743893791349236	6.09034808801924	-5.5776342892589	0.000842001043716174	0.00122625266856674	-1.02034185590962	conserved Plasmodium protein, unknown function
PBANKA_0913100	-0.744919764337452	5.39603006720488	-3.97244356466677	0.00540077105029835	0.00697465136995346	-2.94027491844823	conserved Plasmodium protein, unknown function
PBANKA_0401400	-0.745432689423885	6.2193088802982	-6.18621875071743	0.000455437972168804	0.000690783909940244	-0.354616423289493	conserved Plasmodium protein, unknown function
PBANKA_1108200	-0.747053315994554	4.60665623543703	-2.8031242505146	0.0264683141297519	0.0313857440615886	-4.43059985823938	conserved Plasmodium protein, unknown function
PBANKA_0920400	-0.747127571692185	7.11191990166098	-4.60652784570158	0.00247992978548864	0.00335860613215565	-2.27805067397221	conserved Plasmodium protein, unknown function
PBANKA_1022900	-0.74874039191536	5.55004451001963	-5.28412292428372	0.00115140656768967	0.00163528620948757	-1.27888985867591	zinc finger protein, putative
PBANKA_0210400	-0.749974587916851	6.86286064667225	-4.3604896733722	0.0033304678811771	0.00442214372966057	-2.59432365219739	DNA mismatch repair protein PMS1, putative (PMS1)
PBANKA_1126000	-0.750756660515302	7.5700720184356	-6.39249884717047	0.000373472643264502	0.000573043697554924	-0.187611259520579	E3 ubiquitin-protein ligase RNF5, putative (RNF5)
PBANKA_1105900	-0.755479583500236	4.55880432234703	-4.47132999999217	0.00291293936842356	0.00389863060250898	-2.05517931802845	conserved Plasmodium protein, unknown function
PBANKA_0106800	-0.755897510349235	4.36451942966128	-4.18950643852452	0.00410964400572801	0.00538181141482696	-2.37395952080787	conserved Plasmodium protein, unknown function
PBANKA_0310100	-0.756584406928948	6.30991688134003	-5.26952597321281	0.00116981363761909	0.00166043696921754	-1.40705636053971	conserved Plasmodium protein, unknown function
PBANKA_1116200	-0.762251689018037	5.40903485830024	-2.65805974991779	0.0326277739817156	0.0383168844858132	-4.85798822177597	ras GTPAse, putative
PBANKA_0811500	-0.762316988408844	5.24974980113634	-3.79063357265301	0.00682667124151628	0.00870030065757435	-3.16125815949173	conserved Plasmodium protein, unknown function
PBANKA_1429500	-0.762512027023915	6.60505257084101	-6.29853297146161	0.000408557966225323	0.000623857780796857	-0.265251346178523	RNA polymerase subunit 8c, putative
PBANKA_1329600	-0.762961083600265	6.99421577006508	-4.10225303443757	0.00458277429730013	0.0059701526859022	-2.94695110517405	conserved Plasmodium protein, unknown function
PBANKA_0705400	-0.764792789667229	4.67133297498779	-2.60947868890639	0.0350110751860875	0.0410043503718832	-4.73881971177393	translation initiation factor IF-3, putative (IF3a)
PBANKA_1303300	-0.766102191011892	8.23647452799574	-4.74987715396399	0.00209699441526166	0.00287106491349531	-2.08364014418199	ubiquinol-cytochrome c reductase iron-sulfur subunit, putative
PBANKA_0512300	-0.766223176777735	4.84971835102174	-5.0320489604171	0.00152032470576546	0.00212247327537133	-1.42362755028761	zinc finger, C3HC4 type, putative
PBANKA_1451800	-0.770880862110845	5.73351335302512	-4.51760059416544	0.00275600566686597	0.00370401553022829	-2.27008661342927	conserved Plasmodium protein, unknown function
PBANKA_1448500	-0.77231327889211	6.61373765046556	-3.49714586804967	0.0100688919159805	0.0125399636093471	-3.78195643576893	sentrin-specific protease 1, putative (SENP1)
PBANKA_1462900	-0.772700536560726	6.35865706189196	-7.47922159785317	0.000141350721721271	0.000239958115596089	0.931924788253575	rRNA-processing protein, putative
PBANKA_0614800	-0.773911090884221	6.52748786138896	-5.94569664207828	0.000577546324224834	0.00086115797168049	-0.643806221993197	conserved Plasmodium protein, unknown function
PBANKA_1244300	-0.774128730199943	6.74667583743451	-6.11353987098465	0.00048897973832546	0.00073836095768103	-0.472275102900164	zinc finger protein, putative
PBANKA_1442100	-0.774438261914555	5.01663319450486	-2.67231502113472	0.031960986159267	0.0375895347977528	-4.74121334538527	conserved Plasmodium protein, unknown function
PBANKA_1430800	-0.774597445237422	6.77315304630682	-7.44876619226336	0.000145025920851219	0.000245670913305146	0.876791467146005	thioredoxin peroxidase 2, putative (Trx-Px2)
PBANKA_1441300	-0.779797156407414	5.29535051011545	-5.56721743121231	0.000851242632732443	0.00123705951058764	-0.895234960444942	RAP protein, putative
PBANKA_1449100	-0.780075691313956	4.42111582275706	-4.35107380431338	0.00336886514052644	0.00446796274115374	-2.1737406953444	conserved Plasmodium protein, unknown function
PBANKA_0407800	-0.782719010462335	5.64002617278589	-5.11134494114814	0.00139174287711321	0.00195155923936104	-1.50284129317132	SECIS-binding protein 2, putative (SBP2)
PBANKA_0311900	-0.782727402738286	6.21739248367333	-3.8399871055943	0.00640286046420892	0.00820194006123745	-3.2591305390251	RING zinc finger protein, putative
PBANKA_1123300	-0.78311347344812	6.76496400950295	-5.30341734495011	0.00112756881275794	0.00160385188707211	-1.39813245057092	conserved Plasmodium protein, unknown function
PBANKA_0520200	-0.786846167217047	8.52527942314091	-5.7252611328595	0.000722384287838679	0.00106016582983732	-0.896977507153357	ADP/ATP transporter on adenylate translocase, putative
PBANKA_0204700	-0.787595430995465	6.27237593453647	-5.90719821275912	0.000600308406318908	0.000891185286308588	-0.665105666433793	conserved Plasmodium protein, unknown function
PBANKA_1019100	-0.789193861607939	5.28029931314246	-3.66812450150155	0.00801652969173407	0.0101433205652463	-3.34116720886457	DEAD/DEAH box helicase, putative
PBANKA_1005000	-0.790346140609134	4.30079563451067	-4.40072384295544	0.00317173650784435	0.00422453980246495	-2.07425859293765	conserved Plasmodium protein, unknown function
PBANKA_1455600	-0.793737445794518	8.49424991605281	-6.40504942575008	0.000369047849480514	0.000566620124081318	-0.15337221681377	queuine tRNA-ribosyltransferase, putative (TGT)
PBANKA_1415700	-0.794278201653459	8.10320805800864	-4.45289782017068	0.0029781780187038	0.00398234996595517	-2.47225585148641	transcription factor with AP2 domain(s) (ApiAP2)
PBANKA_0203400	-0.79665251293857	5.02957652553476	-5.63929131523195	0.000789541643485562	0.00115444972779024	-0.749557108080982	FAD-linked sulfhydryl oxidase ERV1, putative (ERV1)
PBANKA_0708900	-0.797239650307954	5.92969606562023	-5.16739014668728	0.00130815867591532	0.00184141341147939	-1.4829463201425	conserved Plasmodium protein, unknown function
PBANKA_0404900	-0.798165167158181	7.41048391332989	-6.63953059222723	0.000296310118558714	0.000461952332375962	0.0693071441235267	conserved Plasmodium protein, unknown function
PBANKA_1214200	-0.802062607978297	8.49985462140735	-4.08842257222427	0.00466310821309255	0.00606650603372233	-2.94893778387792	ribonucleotide reductase small subunit, putative
PBANKA_1322600	-0.802602542981822	5.3362698304963	-3.27772260086826	0.0135738895968544	0.0166136023251075	-3.9177049093786	golgi apparatus membrane protein TVP23, putative (TVP23)
PBANKA_1445300	-0.802679067954951	6.58711090213806	-7.30540274983578	0.000163838846402691	0.00027344812728845	0.751673114691368	sun-family protein, putative
PBANKA_0412300	-0.803391113462943	5.51461590874717	-4.35713780737938	0.00334408106973103	0.00443669237906558	-2.44045839660661	conserved Plasmodium protein, unknown function
PBANKA_0911600	-0.803734776404079	5.83077490118822	-4.91364872231172	0.00173757971160264	0.00240810012494041	-1.77937182449973	mitochondrial ribosomal protein S9 precursor, putative
PBANKA_1447100	-0.805070884017431	5.59215462199801	-3.577755325024	0.00903810883779758	0.0113513490553955	-3.5332032557523	conserved Plasmodium protein, unknown function
PBANKA_0204200	-0.805559455805131	6.08858212425325	-4.37100900365382	0.00328813945927604	0.00437223241858434	-2.51747227731985	tubulin-specific chaperone a, putative
PBANKA_1111700	-0.807596943604549	4.96092939882962	-5.62312437124638	0.000802934747230909	0.00117295075977971	-0.750256027167111	conserved Plasmodium protein, unknown function
PBANKA_0206500	-0.808304162964772	7.01302287293697	-5.98532588416622	0.000555119666452691	0.000829800067268955	-0.622211540109514	ras-related protein Rab-5C, putative (RAB5c)
PBANKA_1359100	-0.808512209716069	5.40071198357056	-5.17313161354185	0.00129991614345628	0.00183321225955288	-1.38219306510537	nuclear import protein MOG1, putative
PBANKA_1321200	-0.808706382621093	6.70024310999028	-5.49849651543657	0.000915123486482787	0.00132286682076743	-1.1635282058699	vacuolar protein sorting-associated protein 4, putative (VPS4)
PBANKA_0711700	-0.81282942429199	5.25201844243413	-4.13416363432792	0.0044031469678227	0.00574087300027336	-2.68519935800285	BRIX domain, putative
PBANKA_1213100	-0.812980278459446	6.70796529109079	-4.80037817501289	0.0019780706947824	0.00271841796349431	-2.01424658769071	prohibitin, putative
PBANKA_0609300	-0.813213438822219	5.19996150298272	-5.5672728715248	0.000851193148698138	0.00123705951058764	-0.872991784286589	GPI mannosyltransferase I, putative (PIGM)
PBANKA_0301900	-0.813363418434255	5.99963511763491	-4.15864896605731	0.00427054939507858	0.00557869845428535	-2.79034192809368	conserved Plasmodium protein, unknown function
PBANKA_1352800	-0.814118593208765	6.46588389461698	-4.70918971395648	0.00219857461540137	0.00300063785770193	-2.11436877250573	conserved Plasmodium protein, unknown function
PBANKA_1439500	-0.818151279483259	4.98254087726404	-5.61869149847811	0.000806651233017639	0.00117765631347832	-0.760499677256941	cytochrome c heme lyase, putative
PBANKA_1327080	-0.818284360616195	4.61860862517049	-4.81570353404046	0.0019434733803979	0.00267396294091204	-1.62816406097645	conserved Plasmodium protein, unknown function
PBANKA_0722600	-0.81869697785585	7.15239630864386	-2.74623319453533	0.0287245704113245	0.0339258152771605	-4.91470230498302	fam-b protein
PBANKA_0512600	-0.82126382042243	5.89339559862978	-4.6906493123791	0.00224665826074023	0.00306011458889138	-2.0714039016039	conserved Plasmodium protein, unknown function
PBANKA_0924000	-0.8241752125742	6.79232127475806	-5.64947833437416	0.000781230667491908	0.00114300056120739	-0.992801081111566	conserved Plasmodium protein, unknown function
PBANKA_1241200	-0.825402495088096	4.97506964869295	-4.47128141075106	0.00291310925987685	0.00389863060250898	-2.16526993686442	conserved Plasmodium protein, unknown function
PBANKA_1116300	-0.825708563220161	6.47025954868619	-6.16909400071245	0.000463102461228391	0.000701737477100382	-0.393740318980487	malate:quinone oxidoreductase, putative (MQO)
PBANKA_1135200	-0.826578491490957	7.32232515539128	-7.20524505089134	0.000178614900411919	0.000294900642867595	0.632532600877494	GTP-binding protein, putative
PBANKA_0828600	-0.826661782484405	7.12117185205703	-7.66456662083961	0.00012112526562409	0.000209512782118061	1.06737243507527	cytochrome c oxidase subunit 5B, putative (COX5B)
PBANKA_1340900	-0.826832030277504	2.35313504175483	-2.49318982975591	0.0414791038572414	0.0482941084331985	-4.32813042993493	conserved Plasmodium protein, unknown function
PBANKA_0830450	-0.828473113318461	5.77793919359388	-6.43364244130778	0.000359185236311012	0.000552769865250117	-0.0288644973741263	conserved Plasmodium protein, unknown function
PBANKA_0822000	-0.828760482150869	4.79117990544907	-5.05158331708225	0.00148746662374463	0.00207843191181478	-1.38143157345546	conserved Plasmodium protein, unknown function
PBANKA_0305500	-0.829181966935347	3.988745018818	-3.97123619354563	0.00540909198780876	0.00698350051643515	-2.56235816057409	conserved Plasmodium protein, unknown function
PBANKA_0518200	-0.830633670354225	7.26201948502853	-5.79090505952111	0.000675395943504161	0.000994582753596248	-0.844014764520239	flavoprotein subunit of succinate dehydrogenase, putative (SDHA)
PBANKA_1454500	-0.831048125454932	6.91069648684796	-7.7180347979666	0.000115913197147559	0.000201229372923199	1.12159874339089	polyadenylation factor subunit 2, putative (PFS2)
PBANKA_0517700	-0.831811831454864	6.38562062034037	-4.36777529361433	0.00330108811346414	0.00438693727512476	-2.55285736050783	ubiquitin-conjugating enzyme, putative
PBANKA_1109400	-0.833866741667277	7.68977210685532	-7.85851809953137	0.000103384179812344	0.000182493536632428	1.24193133808418	phosphatidylinositol 4-kinase, putative (PI4K)
PBANKA_0313800	-0.83386970030849	8.77686371370821	-7.60113113107696	0.000127655176302909	0.000219371291405976	1.0376667848593	ATP synthase F1, alpha subunit, putative
PBANKA_0606900	-0.839444052938695	5.73863458779317	-6.16870756443522	0.000463277078006454	0.000701778434508024	-0.303485601269064	amino acid transporter, putative
PBANKA_0707400	-0.839856947083578	7.65764468073567	-4.30680877309442	0.00355602205573054	0.00469691246527742	-2.67415087420634	RNA-binding protein, putative
PBANKA_1418400	-0.841438775315204	6.42113534931197	-5.86807438812174	0.000624473807058925	0.000925326566707756	-0.720972094351786	ATP-dependent Clp protease adaptor protein ClpS, putative
PBANKA_0903400	-0.84277578777274	5.24003949480202	-5.10177427280632	0.00140660138405867	0.00197181296615535	-1.43367895558433	conserved protein, unknown function
PBANKA_1430900	-0.844798929774211	6.75507922667509	-3.77334955773965	0.00698223553256663	0.00888427346999045	-3.39351742802538	conserved Plasmodium protein, unknown function
PBANKA_0905100	-0.84521287287851	4.765063320907	-5.11196774986045	0.00139078202619373	0.00195078717833368	-1.29998253014077	carbohydrate kinase, putative
PBANKA_0407000	-0.845672354863509	6.30976381565651	-5.63579571072681	0.000792416214665662	0.00115829668021372	-0.974817145928796	conserved Plasmodium protein, unknown function
PBANKA_1117700	-0.847117180612073	7.83653125414333	-4.17868667397921	0.00416529331202178	0.00545018428691898	-2.84429680787494	malate dehydrogenase, putative (MDH)
PBANKA_0303700	-0.847126091824813	7.48974807640554	-4.23891431135682	0.00386568851555734	0.00508193223430333	-2.76651329437287	DNA repair protein RAD2, putative (RAD2)
PBANKA_1438400	-0.847559767487414	7.76759805450735	-4.94023272600904	0.00168595575312794	0.00234133166066686	-1.85338746824305	conserved Plasmodium protein, unknown function
PBANKA_1003500	-0.847987995275147	5.87976464987743	-7.08219934375659	0.00019886422075144	0.000323946341100753	0.610898755684276	conserved Plasmodium protein, unknown function
PBANKA_1240200	-0.850020244570591	5.62043084348428	-6.10379282549537	0.000493685023858151	0.000744992792270869	-0.353319701242371	G-protein coupled receptor, putative
PBANKA_1339400	-0.850214112629019	7.07287545163751	-5.44281746914677	0.000970814015937255	0.00139631598480994	-1.24218354646741	micro-fibrillar-associated protein, putative
PBANKA_1105700	-0.850332338145019	6.6095123908204	-5.83835398906161	0.000643558991613674	0.000950643990407897	-0.767629957266326	60S ribosomal subunit protein L24, putative
PBANKA_1406600	-0.850632982078152	5.63508203744713	-3.34250175750203	0.0124194085983795	0.015291115454504	-3.88033317797033	CCAAT-binding transcription factor, putative
PBANKA_0940500	-0.851137588770218	2.92992775140873	-3.08715751033818	0.0176885800979465	0.0213692069018638	-3.56742702681262	conserved Plasmodium protein, unknown function
PBANKA_0613500	-0.85525876604365	6.30016802978899	-7.75748226675476	0.000112230013736433	0.000195764385662781	1.19483977252162	conserved Plasmodium protein, unknown function
PBANKA_1317600	-0.857491768002383	6.02637337889935	-5.84999874902718	0.000636004544168945	0.000940670191007502	-0.698534642277822	conserved Plasmodium protein, unknown function
PBANKA_0408900	-0.858431612261618	6.50068181529231	-6.30231115763986	0.000407077879380287	0.000621997209657219	-0.252239618955269	conserved Plasmodium protein, unknown function
PBANKA_1221800	-0.862633404881287	5.61348069849627	-4.55071012435669	0.00264943835936096	0.0035718966256766	-2.20176616481897	conserved Plasmodium protein, unknown function
PBANKA_1132700	-0.863284297153749	5.74780322402305	-4.29559420853541	0.00360523427653848	0.00475530901107918	-2.56264544535248	phosphatase 2A regulatory subunit-related protein, putative
PBANKA_1308400	-0.863673723542151	5.64934449950947	-4.44096959039102	0.00302125422286181	0.0040354111881202	-2.35207652089176	GCN2 alpha-related protein kinase, putative
PBANKA_0715700	-0.866187360873422	4.47219919436659	-3.27297819237821	0.0136628560148714	0.0167138874069239	-3.69037304815553	lysine decarboxylase-like protein, putative
PBANKA_0935500	-0.869605873952849	6.76488609256861	-3.23273669857743	0.0144430754676543	0.0176320472012057	-4.17486393439141	conserved Plasmodium protein, unknown function
PBANKA_1422300	-0.87419055657317	5.16765212201387	-5.41065858899039	0.00100469524586293	0.00144112394994818	-1.04588011136106	FAD-dependent monooxygenase, putative
PBANKA_0936700	-0.876387514763273	5.81592932545207	-4.63034718638476	0.00241127132849981	0.00327401346859411	-2.13408835830692	ES2 protein, putative
PBANKA_1459400	-0.878256662337726	7.60432268380265	-7.31092252004769	0.000163065500390936	0.000272252968524894	0.734426205529902	conserved Plasmodium protein, unknown function
PBANKA_0716300	-0.879686136520859	4.76540325479251	-4.69682889242181	0.00223050379259979	0.00303985254623446	-1.81519889600578	Rab5-interacting protein, putative
PBANKA_0209800	-0.880076757493288	4.54540869752478	-3.70042572985253	0.00768235503956139	0.00974642428311484	-3.09516511060523	conserved Plasmodium protein, unknown function
PBANKA_1132000	-0.881910146172198	5.74737140618704	-5.47762396899964	0.000935571752973244	0.00134970985600357	-1.08018944540794	NLI interacting factor-like phosphatase (NIF3)
PBANKA_0934000	-0.88266899566976	4.80807294901459	-5.8867723638002	0.000612791563810951	0.00090886584089865	-0.410683622973892	conserved Plasmodium protein, unknown function
PBANKA_1326300	-0.885668276069337	7.98930478763712	-6.69660104719766	0.000281143795922772	0.000441200907462964	0.134665226920059	cytochrome c1 precursor, putative
PBANKA_0308300	-0.892116883868801	6.54454183858991	-5.12953123700153	0.00136398684686186	0.00191489738908418	-1.59301134601434	GAF domain-related protein, putative
PBANKA_1426900	-0.893272949950515	9.33015852357062	-6.61615672954211	0.000302785378306995	0.000471429100802148	0.103617887954318	RNA helicase, putative
PBANKA_1037200	-0.894848972106559	5.61391264499443	-4.82062862633583	0.00193249761489795	0.00266040131987253	-1.85502870960227	conserved Plasmodium protein, unknown function
PBANKA_1123000	-0.896894462243048	5.53769278317695	-6.03507958243698	0.00052833192650453	0.000791998206345851	-0.412258567284418	conserved Plasmodium protein, unknown function
PBANKA_1314700	-0.897249069185648	6.47114623898338	-6.8903620362854	0.000235805000409859	0.00037562907100465	0.356935989170807	conserved Plasmodium protein, unknown function
PBANKA_1333200	-0.898189527130549	5.11820076780403	-3.83443820736011	0.00644904857826237	0.00825443499048118	-3.06256424139164	autophagy-related protein 12, putative (ATG12)
PBANKA_0212300	-0.898296215469964	5.7450083595546	-4.56604305015927	0.00260163489429839	0.00351143171228749	-2.20398595121083	actin-like protein, putative (ALP3)
PBANKA_1125400	-0.899956792417193	4.17365011121117	-5.14857729120634	0.00133557659856254	0.0018783397592916	-1.09662368518779	conserved Plasmodium protein, unknown function
PBANKA_1222200	-0.899993217603279	5.13235923792138	-7.075999437912	0.000199950950611097	0.000325270875865811	0.742734150672102	conserved rodent malaria protein, unknown function
PBANKA_1408500	-0.899994946909159	6.0929892757834	-6.64941633862059	0.000293618417140704	0.00045835704973869	0.150424831977723	mitochondrial ATP synthase delta subunit, putative (OSCP)
PBANKA_1229600	-0.901193647595165	5.55472695186043	-4.69082941769588	0.00224618560837252	0.00306011458889138	-2.00915697214	conserved Plasmodium protein, unknown function
PBANKA_1234900	-0.901632556958148	6.68859072018719	-7.27959311254964	0.00016751018742541	0.000278988070475596	0.7232625219303	protein phosphatase PPM9 (PPM9)
PBANKA_1353200	-0.90173841817558	4.40589400997656	-3.00839336443206	0.0197612645389583	0.0237045441177464	-4.05997156011979	mitotic-spindle organizing protein 1, putative
PBANKA_1342400	-0.903288272373883	5.64144356935816	-6.69603891762037	0.000281288859278695	0.000441282918465918	0.267356162387867	ribonuclease P protein subunit RPR2, putative (RPR2)
PBANKA_0936600	-0.905385202923156	5.14489161433604	-3.43587225233423	0.0109372514064554	0.0135645880119184	-3.63788375363693	conserved Plasmodium protein, unknown function
PBANKA_1314400	-0.906102345273016	7.52662581010205	-7.61258336188029	0.000126447489967103	0.000217453097574529	1.01706507639787	conserved Plasmodium protein, unknown function
PBANKA_1356300	-0.90634111680915	7.49344220341567	-3.45928382640498	0.010596285194218	0.0131657528347287	-3.85918117864342	conserved Plasmodium protein, unknown function
PBANKA_1233400	-0.908676808938035	7.20281997660166	-4.37473782131364	0.00327327762050044	0.00435490629140447	-2.58200766520963	WD repeat-containing protein 26, putative (WDR26)
PBANKA_1345300	-0.909312932870958	6.40282300487426	-6.66428279008551	0.000289622146028003	0.000452713117805112	0.134280858426078	DNAJ like protein, putative
PBANKA_0206800	-0.909539344576477	5.5860845165584	-3.35995979218039	0.0121266438502398	0.014938391582355	-3.84364807363305	conserved Plasmodium protein, unknown function
PBANKA_1335600	-0.909598799183859	3.77269579053124	-3.13226546112474	0.0166068421757199	0.0201324968149411	-3.6974107133316	M1-family alanyl aminopeptidase, putative
PBANKA_0819800	-0.912381568069524	7.27052993446641	-5.74397053196861	0.00070862993186134	0.00104094387581114	-0.896601744054074	gamma-glutamylcysteine synthetase (gammaGCS)
PBANKA_1409000	-0.913481454621347	6.12644081326798	-6.71011988052731	0.00027768032675738	0.000436197540049997	0.208580337262377	conserved protein, unknown function
PBANKA_0931900	-0.914189422236618	6.57869513536473	-7.1095936545199	0.000194141455023032	0.000317013261893722	0.565918255117756	serine esterase, putative
PBANKA_1127800	-0.920091072641146	8.20295413809613	-8.81898123223418	4.93488157243877e-05	9.60514198810739e-05	2.07434610957983	DnaJ protein, putative
PBANKA_1242000	-0.92031140284038	7.28063367352389	-8.82006147678112	4.93097144005651e-05	9.60514198810739e-05	2.06514543504885	ubiquitin carboxyl-terminal hydrolase 14, putative (USP14)
PBANKA_1221900	-0.922179202587847	4.09813631253202	-3.67162236414156	0.00797959185011752	0.0101019593310194	-3.00712835905755	conserved Plasmodium protein, unknown function
PBANKA_1437800	-0.922552212834735	6.43450199692936	-8.19165388646013	7.93427827643062e-05	0.000144539623272028	1.57042899265357	conserved Plasmodium protein, unknown function
PBANKA_0508900	-0.923292506099056	6.23995337558805	-8.43059395075325	6.59835433034401e-05	0.000123088171207476	1.79161538080295	conserved Plasmodium protein, unknown function
PBANKA_1201400	-0.924521512432511	5.07209723702301	-4.83054483718032	0.0019106066413034	0.00263255131248846	-1.72537419230375	conserved Plasmodium protein, unknown function
PBANKA_1455500	-0.926389920137263	5.20078699808389	-4.91520951576703	0.00173450080182588	0.00240453391040293	-1.65111757451495	conserved Plasmodium protein, unknown function
PBANKA_1035000	-0.92647449503799	6.15103035377386	-6.98048650133202	0.000217566699534896	0.000350688019080825	0.47682047248005	conserved Plasmodium protein, unknown function
PBANKA_1312200	-0.927002976672587	7.76730342210404	-6.10134559693178	0.000494874351623931	0.000746118192959835	-0.497113391690203	ubiquitin-protein ligase, putative
PBANKA_0622100	-0.927318304599058	5.88450068214835	-2.78453131844494	0.0271845017000371	0.0321868290796007	-4.75074833764734	protein kinase, putative
PBANKA_1424400	-0.928823965997058	6.3864777704174	-7.35765458799416	0.000156680497917276	0.000262699494921245	0.818439018393654	CS domain protein, putative
PBANKA_1142900	-0.929206986697378	7.74937955917519	-7.01973175880623	0.000210125303587978	0.00033996114956136	0.454291125721125	suppressor of kinetochore protein 1, putative (SKP1)
PBANKA_1327800	-0.932993299193926	6.3604495537996	-8.40810351345099	6.71259889088976e-05	0.000124827562480175	1.76210788494117	conserved Plasmodium protein, unknown function
PBANKA_1438200	-0.93502347872757	6.37074903441145	-8.57151479814876	5.93064227200285e-05	0.000112665617272767	1.89876478180942	DNA gyrase subunit A, putative (GyrA)
PBANKA_0818100	-0.936689463387968	4.65823368447682	-3.60187110973485	0.00875236637218027	0.0110040989158427	-3.26403613488528	N-glycosylase/DNA lyase, putative (OGG1)
PBANKA_0834800	-0.937354789151557	5.48119747702045	-7.58945285284818	0.000128900119908184	0.000221111136422588	1.15908790556595	histidine--tRNA ligase, putative
PBANKA_0712100	-0.938676679043231	6.48576024079605	-2.53338024269837	0.039114231271083	0.0456412686365644	-5.20177236077962	DNA helicase, putative
PBANKA_1231600	-0.939904418836172	8.67080327495149	-4.41985545032704	0.00309919658057673	0.00413255180612517	-2.49485409472708	transcription factor with AP2 domain(s), putative (ApiAP2)
PBANKA_0711200	-0.94095562356315	7.83414908160464	-5.85245250754686	0.000634425370983276	0.000938902159671795	-0.77140864602914	conserved Plasmodium protein, unknown function
PBANKA_1349800	-0.941536712918844	4.7324113529778	-3.6328305982753	0.00839979095123741	0.0106000546637829	-3.2398412572435	thrombospondin-related anonymous protein (TRAP)
PBANKA_0701800	-0.941839128211381	5.46218868910641	-4.36029538883094	0.00333125527647616	0.00442214372966057	-2.42133454384268	conserved Plasmodium protein, unknown function
PBANKA_1427300	-0.943108315831779	6.90468535793311	-8.38808915088282	6.81614969348179e-05	0.000126456464270409	1.71407999932244	ABC1 family, putative
PBANKA_0401900	-0.944491207270767	6.86180239607824	-7.33037038303175	0.000160373366222969	0.000268040547061588	0.76438113335236	DNA-directed RNA polymerase subunit I, putative
PBANKA_1413500	-0.94519264234202	5.41624181337366	-6.86383198425765	0.000241497109772374	0.000383668144660087	0.477173618728987	conserved Plasmodium protein, unknown function
PBANKA_0507500	-0.945530620434631	5.31087187294381	-7.21212553778969	0.000177553129709831	0.000293351331400363	0.837172789170493	conserved Plasmodium protein, unknown function
PBANKA_1114900	-0.949540735550759	6.82151015251575	-7.0514941374743	0.00020431222016467	0.000331571538185326	0.497057974839972	phosphatidylinositol 3-kinase, putative (PI3K)
PBANKA_0107500	-0.949628249502885	5.77499776760427	-6.11857330853562	0.000486569588731913	0.000735163505226908	-0.359638920269782	conserved Plasmodium protein, unknown function
PBANKA_0833200	-0.952476212097576	7.03907109904788	-9.10140408705347	4.02237128430542e-05	8.04643477361055e-05	2.29620153417491	peptide release factor, putative
PBANKA_0405900	-0.953166331558819	4.77423023002399	-4.50378691349502	0.00280185773199903	0.0037613872150354	-2.06247449117756	conserved Plasmodium protein, unknown function
PBANKA_1123900	-0.953570477094911	5.83052512416783	-5.69398757944252	0.000746046517154915	0.00109320529709449	-0.841578716665676	sphingomyelin synthase 1, putative (SMS1)
PBANKA_0908000	-0.953908839026548	6.75436300090264	-8.60729407115676	5.77351525720401e-05	0.000109944193223889	1.90501944274479	conserved Plasmodium protein, unknown function
PBANKA_1415300	-0.954654515684106	6.1710991634168	-4.78835613117458	0.00200568829325953	0.00275318932865158	-1.98145994742867	protein transport protein SEC20, putative (SEC20)
PBANKA_1233900	-0.958067099549299	6.34874182135103	-6.58607279636911	0.000311354806395706	0.000483347079468359	0.0597162685512602	mitochondrial ribosomal protein L14 precursor, putative
PBANKA_1362400	-0.958769371269919	5.59236156062291	-3.55321235664163	0.00933931005887459	0.0116925801290018	-3.56289433238988	conserved Plasmodium protein, unknown function
PBANKA_0809600	-0.959452519552715	4.65954875538388	-3.43088666710061	0.0110113782091403	0.0136529604653095	-3.50907503323247	conserved Plasmodium protein, unknown function
PBANKA_0901400	-0.960001429928176	7.55638542491359	-8.84841901010433	4.82957030912717e-05	9.43880263867641e-05	2.08778176900001	mitochondrial ATP synthase delta subunit, putative
PBANKA_1006600	-0.96214329713204	5.73792888175085	-4.0706706426064	0.00476848841945772	0.00619681946830322	-2.86160823244212	conserved Plasmodium protein, unknown function
PBANKA_0608100	-0.962516802360191	5.99872811592704	-5.94123583084369	0.00058013363428224	0.000864744649220079	-0.589402281602512	conserved Plasmodium protein, unknown function
PBANKA_0615800	-0.963666470651813	6.85277034956007	-2.73322548985335	0.029268226269607	0.0345507487368375	-4.92264198160794	exported serine/threonine protein kinase (EST)
PBANKA_1364900	-0.964382609597853	6.54338102258068	-7.24228343620759	0.000172982411431338	0.000286696189040088	0.697611500006142	U3 small nucleolar RNA-associated protein 15, putative (UTP15)
PBANKA_0414100	-0.964447083605227	8.51652037814038	-6.07798447848204	0.000506390632275687	0.000762192936037426	-0.502336420664912	inorganic pyrophosphatase, putative
PBANKA_0831700	-0.96460778334334	4.33217804646386	-4.66931039777442	0.00230344452023534	0.0031356652429771	-1.72995531994503	NifU-like protein, putative
PBANKA_1010300	-0.965137288949244	7.32191888661539	-4.67048922404474	0.00230026639110584	0.00313223559269997	-2.19628025282058	dynein-related AAA-type ATPase, putative
PBANKA_0418400	-0.968425539643966	3.9995924372231	-3.55569239098115	0.00930838641639708	0.0116569337397862	-3.14398913281747	conserved Plasmodium protein, unknown function
PBANKA_1438800	-0.968620493651574	5.67108792154832	-5.60492607096215	0.000818315049562885	0.00119395153748743	-0.916012339247188	50S ribosomal protein L24, putative
PBANKA_0408800	-0.969080124098183	6.75603417835668	-8.10252531237281	8.50894484979579e-05	0.000153548511426106	1.4742786196956	conserved Plasmodium protein, unknown function
PBANKA_1141600	-0.972795675441973	5.95500523543036	-8.13743260241731	8.27844932230507e-05	0.000150015344998326	1.57582538382066	conserved Plasmodium protein, unknown function
PBANKA_1143900	-0.972796264305797	3.89557848677075	-4.19613541953375	0.00407595251247788	0.00534063218430209	-2.23100489372786	conserved Plasmodium protein, unknown function
PBANKA_0802300	-0.973245475598905	9.68097601896167	-7.39637311839642	0.000151603413495228	0.000255810585936767	0.88758762630512	E3 ubiquitin-protein ligase, putative
PBANKA_0811700	-0.973927789483866	5.20115743594305	-5.99475888658357	0.000549926178643666	0.000822812768864264	-0.386055622828215	SNARE protein, putative
PBANKA_0927900	-0.974815768374723	5.42533746737594	-6.21374436279701	0.000443414551790571	0.000673857596399572	-0.195027028966318	magnesium transporter, putative
PBANKA_0202500	-0.9752474213517	5.475942304453	-2.48944090631403	0.0417070949403356	0.0485476710994604	-5.11765412533948	replication factor c protein, putative
PBANKA_0716100	-0.975306683227241	5.20957859857772	-6.2856169087016	0.000413663554162891	0.000630439166680944	-0.0736003231977991	conserved Plasmodium protein, unknown function
PBANKA_0909300	-0.97674532112334	4.90625984216263	-2.57728634341617	0.0366895020792193	0.0428961353298962	-4.84354962478408	adrenodoxin reductase, putative
PBANKA_0606500	-0.976910309452476	3.66947016667099	-4.59747416342253	0.00250659087565312	0.0033918154848408	-1.6518238702677	50S ribosomal protein L29, putative
PBANKA_1331100	-0.979792699279897	5.65415000990014	-5.19478052833456	0.00126935212009147	0.00179422393907102	-1.3966466415703	conserved Plasmodium protein, unknown function
PBANKA_0602500	-0.980668621485142	4.72597899603715	-3.71472320865072	0.00753929530762017	0.00957258990326673	-3.11974562260026	threonylcarbamoyl-AMP synthase, putative (SUA5)
PBANKA_1455400	-0.981921504255928	6.2331003058231	-8.3732977968061	6.89383881527445e-05	0.00012784790782617	1.74517838542202	conserved Plasmodium protein, unknown function
PBANKA_0619600	-0.983262424060977	4.03186258237741	-4.66410130514639	0.00231754653652288	0.00315395929626969	-1.65599952527304	PelOta protein homologue, putative
PBANKA_0601600	-0.984160904067855	9.0367501870972	-8.7271370473539	5.28053246618882e-05	0.000101820486118118	2.02930177900374	conserved protein, unknown function
PBANKA_1402900	-0.989091089962921	6.09513506499173	-7.1471724453184	0.000187867013240037	0.000308037119984957	0.648429679856887	conserved Plasmodium protein, unknown function
PBANKA_1142500	-0.991258028334446	6.09691518166835	-7.38153729380902	0.000153526560149994	0.000258413732217069	0.872318609390595	signal recognition particle receptor alpha subunit, putative
PBANKA_0408700	-0.992176022864182	6.3073075657601	-8.32709231491602	7.1430508028663e-05	0.000132006243947257	1.69916809427937	trafficking protein particle complex subunit 4, putative (TRAPPC4)
PBANKA_0829700	-0.992430028598755	5.67450469989163	-3.14290660418118	0.0163620803484903	0.0198524348193599	-4.17560446922276	guanylate kinase, putative (GK)
PBANKA_0200400	-0.993918925688299	5.89481501467219	-4.47728101894276	0.0028922140964742	0.00387393747288305	-2.3416404697653	Plasmodium exported protein, unknown function
PBANKA_1022500	-0.995587436945992	4.83002994504294	-5.44023417804513	0.000973488080774619	0.0013993155453698	-0.918854429967509	surface protein P113 (P113)
PBANKA_1244200	-0.997980263438595	6.38287924503768	-4.6239228237686	0.00242958013729851	0.00329510939898871	-2.21289071141607	conserved Plasmodium protein, unknown function
PBANKA_0508400	-0.999201128272278	5.65813076706485	-6.07257852288871	0.000509098178629316	0.000765821524638532	-0.388271910011214	RNA-binding protein, putative
PBANKA_1236700	-0.999749436394842	4.26826002828132	-4.21208137206819	0.00399614294400923	0.00524617882351294	-2.30856631774543	conserved Plasmodium protein, unknown function
PBANKA_1216000	-1.0027557986453	3.929560093166	-4.14351786924421	0.00435196465585116	0.00568037110583922	-2.30966111016201	iron-sulfur assembly protein, putative
PBANKA_1402100	-1.00425938940965	3.94778943033396	-5.18344531977916	0.00128525430977829	0.00181508293525268	-0.995249080414806	conserved Plasmodium protein, unknown function
PBANKA_1119300	-1.00520923916529	5.86627950398262	-5.95226324575941	0.000573761103558387	0.000856050846382218	-0.554998774265467	conserved Plasmodium protein, unknown function
PBANKA_1325000	-1.006291189178	8.73968585335905	-8.31379216176831	7.21666277126159e-05	0.000133107957631299	1.67059822033655	40S ribosomal protein S28e, putative
PBANKA_1029000	-1.00762572546079	5.13748097816327	-6.76398259680313	0.000264349321733567	0.000416632755997054	0.43830672587568	conserved Plasmodium protein, unknown function
PBANKA_0519800	-1.00884315546891	7.36079016737752	-7.32658895667507	0.000160892874721083	0.000268814342691057	0.750087489209413	acetyl-CoA transporter, putative
PBANKA_0924700	-1.00956863048443	6.90913751346975	-6.9645968318327	0.000220663588097183	0.000354717836849935	0.4090357783493	RAP protein, putative
PBANKA_1313800	-1.01246797382707	6.93674601116372	-6.89333896755976	0.000235175764547112	0.000374752265556809	0.337306941975958	signal recognition particle subunit SRP54, putative (SRP54)
PBANKA_0706900	-1.0130598112146	5.58932199414104	-7.07995301165085	0.000199257191393668	0.000324475323656469	0.661778798638794	conserved Plasmodium protein, unknown function
PBANKA_1225800	-1.01400357610069	7.11416046245123	-6.92560507076108	0.000228475522467803	0.000366038109614017	0.364297311383778	peptidyl-prolyl cis-trans isomerase, putative (CYP24)
PBANKA_0809700	-1.01602936564326	6.38876163917844	-7.28441583208176	0.000166817184115716	0.000278126125690825	0.750662750238273	conserved Plasmodium protein, unknown function
PBANKA_0904400	-1.01734141140274	5.33759649212047	-7.7985977563325	0.000108531049185329	0.000190288905262058	1.37802748160163	transcription initiation factor IIF subunit beta, putative (TFG2)
PBANKA_1460200	-1.0186794040567	5.56776524583322	-8.28335320788536	7.38838257049684e-05	0.000135801156253237	1.76260369565036	conserved Plasmodium protein, unknown function
PBANKA_0300800	-1.02076144484612	3.46111242910672	-3.48307912927217	0.0102614483338277	0.012763062209613	-3.11038763212763	octaprenyl pyrophosphate synthase, putative (OPP)
PBANKA_1001100	-1.02163244402363	6.37156443827743	-6.42146840234738	0.000363347807463515	0.000558589985285811	-0.112017827553227	ubiquitin specific protease, putative
PBANKA_1117100	-1.02461049246515	9.13066385733439	-6.60614262927583	0.000305608120968471	0.000475357087080497	0.0840124575568417	histone H3 variant, putative (H3.3)
PBANKA_0822800	-1.02500798302682	6.53166552440254	-8.73152898977934	5.26339283274759e-05	0.000101531168031297	2.02162560779196	conserved Plasmodium protein, unknown function
PBANKA_1422500	-1.02610596795683	5.54082997723247	-8.14522189935476	8.22798411188965e-05	0.000149214586010813	1.64840060375586	RAP protein, putative
PBANKA_1346000	-1.0261955240014	5.07379606149398	-5.72936175637455	0.000719344341393731	0.00105635649886572	-0.647824872924088	DEAD box helicase, putative
PBANKA_0718900	-1.02866592084279	6.38478532145195	-8.13219113599493	8.31260455634035e-05	0.000150443412101098	1.5250406931801	conserved Plasmodium protein, unknown function
PBANKA_1454400	-1.03068378159984	5.5340128214814	-7.85840280784036	0.000103393814445376	0.000182493536632428	1.39731214412236	3-hydroxyisobutyryl-coenzyme A hydrolase, putative
PBANKA_0401100	-1.03141721876226	8.3650977921813	-9.74932430518432	2.56718472296119e-05	5.54358008977314e-05	2.80492675519792	serine/threonine protein kinase, putative (SRPK1)
PBANKA_0522600	-1.03278807696775	8.46320794980925	-8.25739625631158	7.53847275400296e-05	0.000138185959696546	1.61240958976788	erythrocyte membrane-associated antigen, putative
PBANKA_0821900	-1.03369530210529	6.29058257212843	-5.72664726206957	0.000721355094758268	0.00105898224006655	-0.864099077161296	ubiquitin-conjugating enzyme, putative
PBANKA_0908800	-1.03430655838016	6.62429266452899	-3.80042141386525	0.0067402518786251	0.00860169019937262	-3.34334806547304	conserved Plasmodium protein, unknown function
PBANKA_1211900	-1.03441971809754	7.73397605164008	-7.99802711179911	9.24349054489128e-05	0.000165360412117976	1.36808123983814	phosphoinositide-specific phospholipase C (PI-PLC)
PBANKA_1406900	-1.03471821724693	7.32644971289901	-5.36194804012184	0.00105855324933655	0.00151244612397695	-1.34011985693593	conserved Plasmodium protein, unknown function
PBANKA_1403500	-1.03756726129017	6.4420964673359	-4.6023260553279	0.00249226397274369	0.00337338889564368	-2.24481633481699	conserved Plasmodium protein, unknown function
PBANKA_1143500	-1.03828796741334	5.8670762384183	-3.91364205795066	0.00582275883617269	0.00749315785277433	-3.09754900325724	ribosome biogenesis protein MRT4, putative
PBANKA_1433500	-1.03829979874301	6.19154690197572	-7.70909308243812	0.000116766927928342	0.000202563568879703	1.16651862486825	conserved protein, unknown function
PBANKA_0104600	-1.03870861715513	7.2108092802961	-8.56982659920772	5.93817477021908e-05	0.000112763662269935	1.86098035252605	DNA repair protein RAD50, putative (RAD50)
PBANKA_1412900	-1.04137023346593	5.22465076464831	-5.32534860631024	0.00110113832034264	0.00156904786132132	-1.15292197489128	conserved Plasmodium protein, unknown function
PBANKA_0209500	-1.0416962639766	6.45441129632357	-8.19125339473057	7.93676038618855e-05	0.000144539623272028	1.5713264671436	ATP dependent RNA helicase, putative
PBANKA_0718800	-1.04503529893045	7.10742650750394	-6.67879697665027	0.000285779455235669	0.000447589364178395	0.116172577660234	small GTP-binding protein sar1, putative (SAR1)
PBANKA_1330300	-1.04537567239016	5.86446820709447	-3.83215382046841	0.00646816880759558	0.00827667994621017	-3.21095378386713	rhoptry protein, putative
PBANKA_0809900	-1.04675649801849	5.49903510835872	-7.15775299046337	0.000186141847333596	0.000305419076629141	0.753834070243676	tRNA pseudouridine synthase, putative
PBANKA_1339500	-1.04754914815268	4.57464451824493	-6.81857744025503	0.000251566976960104	0.000398202721519739	0.63068845211407	conserved Plasmodium protein, unknown function
PBANKA_1427200	-1.05212404262078	7.44405101137084	-4.61889138251497	0.00244402652999383	0.00331281247152812	-2.26290541004239	protein phosphatase PPM5 (PPM5)
PBANKA_0605300	-1.05395310124913	7.90586852647441	-8.44591902332108	6.52176747471258e-05	0.000122138654361002	1.7588779379083	eukaryotic translation initiation factor 5, putative
PBANKA_1027400	-1.05556033006879	3.69135017230233	-4.48686271929875	0.00285918525319297	0.00383185622292349	-1.79739325410236	RNA-binding protein, putative
PBANKA_0713700	-1.05758320416313	6.08990270064942	-5.57043164256862	0.000848379038724609	0.00123402946746269	-1.01884863227052	GTPase, putative
PBANKA_1117000	-1.05827201325874	9.00681721345218	-3.02455478551291	0.0193158359514668	0.023219797493619	-4.45378920544527	histone H2A, putative (H2A)
PBANKA_1407700	-1.05999326874281	7.39612640759543	-7.63827485124709	0.000123784827126429	0.00021341437744241	1.04197935627992	protein phosphatase PPM6 (PPM6)
PBANKA_1433900	-1.0608997919792	5.1567881144309	-4.91945545359598	0.00172615559817729	0.00239366283736746	-1.62914593322304	AP-2 complex subunit mu, putative (AP2-MU)
PBANKA_0831800	-1.06176837308234	4.63003284412973	-4.97104928481818	0.00162823093753025	0.00226513695376136	-1.42632522631882	elongation factor Tu, putative
PBANKA_1302800	-1.0626111873004	9.37176614018546	-8.40827307877761	6.71172922320217e-05	0.000124827562480175	1.77783648705076	thioredoxin peroxidase 1 (TPx1)
PBANKA_1442200	-1.06359931143941	9.75331362404214	-3.42184843503371	0.0111471447780858	0.0138068959155504	-3.83094404459815	cyclin-related protein, putative
PBANKA_1103100	-1.06413550787613	8.32342888846452	-8.04863143718798	8.87919450744519e-05	0.000159624082733088	1.42631441267824	actin-depolymerizing factor 1 (ADF1)
PBANKA_1331500	-1.06670097845598	3.48450355013825	-4.21229429425511	0.00399508894063721	0.00524617882351294	-2.1093706946961	conserved Plasmodium protein, unknown function
PBANKA_1227100	-1.06867492563816	6.92693092335816	-7.61274716508927	0.000126430309989676	0.000217453097574529	1.02883718292282	U3 small nucleolar RNA-associated protein 14, putative (UTP14)
PBANKA_0716500	-1.07043721170342	7.05198714072263	-2.97472677505469	0.0207245275852156	0.024784992119643	-4.56560426827664	RNA-binding protein, putative
PBANKA_1452100	-1.07244151008277	7.49812997988877	-9.48227146096516	3.07914446764697e-05	6.44334531291015e-05	2.58819469168966	conserved Plasmodium protein, unknown function
PBANKA_1227700	-1.07534337365116	5.56790598018513	-7.35346408373505	0.0001572413929443	0.000263454130884477	0.929846110113278	inositol 5-phosphatase, putative
PBANKA_1013700	-1.07607295614173	5.8990363823622	-7.77660322258759	0.000110492375866035	0.000193300679633185	1.26801063514273	mitochondrial ribosomal protein L17-2 precursor, putative
PBANKA_1036800	-1.07695104464161	5.09993978311139	-7.58038348196424	0.000129876398308043	0.000222544963587295	1.23354900304603	DNA mismatch repair protein, putative
PBANKA_0940600	-1.07709501633853	6.87098550745194	-7.39992642670356	0.000151146844599756	0.00025522132317892	0.832794676011176	exonuclease, putative
PBANKA_0305800	-1.07913518616414	6.38845396532656	-8.80320379174794	4.9923926249666e-05	9.6893171149862e-05	2.09197436063737	conserved Plasmodium protein, unknown function
PBANKA_0615600	-1.08127951698898	6.1969998086583	-6.31987129240227	0.000400277262079412	0.00061219632717517	-0.199852896048899	conserved Plasmodium protein, unknown function
PBANKA_0927100	-1.08160717662449	4.71450421888833	-7.31691270290515	0.000162230899035962	0.000270954662773446	1.07986051953147	conserved Plasmodium protein, unknown function
PBANKA_1039700	-1.08241213972202	7.49783194270239	-7.77848708022645	0.000110322828188482	0.000193075100491804	1.16994190439258	conserved Plasmodium protein, unknown function
PBANKA_0411700	-1.08350147200034	7.37238165129495	-8.78675956820314	5.05314308170455e-05	9.79522843599883e-05	2.03865532326929	co-chaperone p23, putative
PBANKA_0306500	-1.08370274656261	7.21893762843142	-7.37381465520577	0.000154538509666682	0.000259744961890106	0.797768314841813	conserved protein, unknown function
PBANKA_0515900	-1.08812632766727	7.79258735620979	-6.66228949057187	0.000290154401809635	0.000453396050149463	0.0972711641868269	mRNA-decapping enzyme subunit 1, putative (DCP1)
PBANKA_0508800	-1.09010921509119	5.08861139482954	-5.59799681151353	0.000824257558763294	0.00120204340020818	-0.79805027329669	RAP protein, putative
PBANKA_1021600	-1.09026275214827	3.8864457936412	-4.70005912924746	0.00222211056835026	0.00302928203913575	-1.57149315079739	conserved Plasmodium protein, unknown function
PBANKA_1353300	-1.09057222083743	5.13072080442379	-6.26451272234001	0.000422160568115757	0.000642565141290149	-0.072070506245824	ABC transporter B family member 5, putative (ABCB5)
PBANKA_1311200	-1.09231440910996	5.63988623936418	-5.93692905881612	0.000582643915007591	0.000867562108997201	-0.530496497380089	conserved Plasmodium protein, unknown function
PBANKA_1027100	-1.09384290449158	5.91931748602141	-6.60721476489263	0.000305304501761876	0.000475040217891924	0.138961951412734	conserved Plasmodium protein, unknown function
PBANKA_1312500	-1.09434903402112	5.45693587478246	-7.56363222497672	0.000131701612453648	0.000225104661113263	1.14566151586687	Appr-1-p processing domain protein
PBANKA_1026900	-1.09506724365303	6.26581961125793	-4.02369374870077	0.00506014773063967	0.00655970623205878	-2.99991932917921	dimethyladenosine transferase, putative
PBANKA_1104200	-1.0952155002021	7.25541529770994	-6.63741810887371	0.000296888897297411	0.000462702952031856	0.0713629926397585	2-oxoisovalerate dehydrogenase subunit beta, mitochondrial, putative (BCKDHB)
PBANKA_1420900	-1.09622823798791	6.28042549346691	-8.89994724810853	4.65129846493008e-05	9.12790928631553e-05	2.18032171717363	palmitoyltransferase, putative (DHHC4)
PBANKA_0917800	-1.09638750204139	5.55005767100155	-8.56256372086644	5.97070436708043e-05	0.000113245709076456	2.00356089959599	conserved Plasmodium protein, unknown function
PBANKA_1015900	-1.09646247253661	5.22320633671395	-5.29307863271603	0.00114027294989136	0.00161995753711784	-1.18801523464028	transcription initiation TFIID-like, putative
PBANKA_1438900	-1.09728521734123	5.44928909914171	-8.40194511183593	6.74427067221297e-05	0.000125318511318377	1.88596506414704	GTP cyclohydrolase I, putative (GCH1)
PBANKA_1107500	-1.09796083420238	5.28681742361445	-7.39078758702612	0.000152324251957953	0.000256662586130427	1.01745832805142	conserved Plasmodium protein, unknown function
PBANKA_1229300	-1.09832831556949	3.3256006284656	-2.78325233020292	0.0272345097440147	0.0322380119075902	-4.09995158638233	conserved Plasmodium protein, unknown function
PBANKA_0807500	-1.1002793716402	7.99045162931701	-8.61922750605227	5.72216047004975e-05	0.000109097325722079	1.90638799254873	conserved Plasmodium protein, unknown function
PBANKA_1018900	-1.10210137162425	5.27450806406347	-4.59034409863868	0.00252781021971707	0.00341761091690493	-2.0731974028831	conserved Plasmodium protein, unknown function
PBANKA_1118500	-1.102539053099	6.11098193501075	-4.85723290994342	0.00185304279556209	0.00255768316194419	-1.8814426598105	conserved Plasmodium protein, unknown function
PBANKA_1215300	-1.10380945500783	3.47147274332346	-2.83510707964846	0.0252823688409473	0.0300469042336178	-4.0579979851852	conserved Plasmodium protein, unknown function
PBANKA_0312300	-1.10527970621802	5.38256471106302	-6.88577970241452	0.000236777276869173	0.000376925326920963	0.51173272636767	conserved Plasmodium protein, unknown function
PBANKA_1428000	-1.10617691991598	6.70859135478235	-7.76265159744794	0.000111757221641112	0.00019508281530965	1.17678259846464	conserved Plasmodium protein, unknown function
PBANKA_1134300	-1.10633629531445	5.05911490850604	-4.80398024471434	0.00196987804879399	0.00270872473164124	-1.7462814614531	patatin-like phospholipase, putative
PBANKA_0212000	-1.10960257378465	4.43167584763048	-3.3358562311459	0.0125328401020503	0.0154267809177451	-3.57556928190737	conserved Plasmodium protein, unknown function
PBANKA_0923100	-1.1130773339628	4.10258117949794	-4.22107766283879	0.0039518745216778	0.0051909291023696	-2.2475048750658	conserved Plasmodium protein, unknown function
PBANKA_0940200	-1.11535456775954	5.44104425630759	-8.24203497155254	7.6289181032818e-05	0.000139790002239325	1.75216570895628	dna2/nam7 helicase family member, putative
PBANKA_1128700	-1.11692820489037	6.13653543417807	-4.361128360083	0.00332788085838229	0.00442013225743235	-2.5263021577975	phosphatidylinositol/phosphatidylcholine transfer protein, putative
PBANKA_1337000	-1.11838247255042	5.40848803992077	-6.67669821539022	0.000286331549974066	0.000448158828218132	0.297286128309784	conserved Plasmodium protein, unknown function
PBANKA_1420300	-1.12070688406062	6.63937204230921	-7.61078797479788	0.000126635966179028	0.000217698488496485	1.042130058046	conserved Plasmodium protein, unknown function
PBANKA_0833000	-1.12187775434522	7.99219224169708	-2.78800527707619	0.0270491569172178	0.0320345557014622	-4.84504292348869	profilin, putative (PFN)
PBANKA_0618000	-1.12287276555647	4.35625866779199	-5.5527503495601	0.000864265851377078	0.00125483484680855	-0.661688411955472	conserved Plasmodium protein, unknown function
PBANKA_1010700	-1.1240654118346	5.65305475268806	-5.44170581721184	0.000971963724843818	0.00139754687379267	-1.09645862680628	queuine tRNA-ribosyltransferase, putative
PBANKA_1109700	-1.12468222651275	7.56306263911523	-2.60064880214452	0.0354633511441338	0.0415135979050606	-5.1340040812803	conserved Plasmodium protein, unknown function
PBANKA_1000900	-1.12594856075828	2.96435609119342	-4.0990654293464	0.00460115406719387	0.00599082354586716	-2.15114332885008	conserved Plasmodium protein, unknown function
PBANKA_1400100	-1.13007942675069	4.03566583136405	-3.19287217200068	0.0152631983016542	0.0185902940380036	-3.6743853910998	BIR protein
PBANKA_1118000	-1.13053280294848	5.45316631666134	-7.13580481086034	0.000189740613422702	0.000310680653176635	0.744463397048061	conserved Plasmodium protein, unknown function
PBANKA_1215900	-1.13100329845985	5.2231663469577	-4.80182748487069	0.0019747698162973	0.00271466622621962	-1.78895075101434	conserved Plasmodium protein, unknown function
PBANKA_0830100	-1.13281916487808	4.20097308205433	-6.1376847271264	0.000477538981094683	0.000722461932900164	0.0230033200232755	conserved Plasmodium protein, unknown function
PBANKA_1031200	-1.13310151349478	6.73847988806908	-9.0185034479962	4.26872358530235e-05	8.46799359537451e-05	2.24508099538238	conserved Plasmodium protein, unknown function
PBANKA_0102300	-1.13322576248939	6.06699735609843	-7.98800054757652	9.3176584206737e-05	0.000166561901467306	1.4353916062497	cation/H+ antiporter (CAX)
PBANKA_1407800	-1.13693690400941	6.58739126757305	-9.49803154625491	3.04590110018887e-05	6.39719952800268e-05	2.62758361407247	U4/U6 small nuclear ribonucleoprotein PRP3, putative (PRPF3)
PBANKA_0706800	-1.13708852545565	6.26177491751902	-7.272469000261	0.000168539835023515	0.000280212208229656	0.754798591535252	DnaJ protein, putative
PBANKA_0413400	-1.13939420940263	5.69650673137193	-6.89634962408915	0.000234541321023744	0.000373991945495607	0.468654076748726	conserved Plasmodium protein, unknown function
PBANKA_1236400	-1.14105326108564	6.19593814034198	-8.8787139375505	4.72384094070397e-05	9.25499121262767e-05	2.1732450236365	nucleotide binding protein, putative
PBANKA_1027200	-1.14393857643655	4.38314828674159	-5.84967453262376	0.000636213529817061	0.000940670191007502	-0.333268014137865	conserved Plasmodium protein, unknown function
PBANKA_0409800	-1.14690052653379	7.87441165458583	-9.12252300091933	3.96221441936562e-05	7.93945620062517e-05	2.31262407982255	conserved protein, unknown function
PBANKA_1101900	-1.14756472241017	5.08665315312255	-5.77433805290245	0.000686923731372641	0.00101030694174974	-0.594254071501802	HCNGP-like protein, putative
PBANKA_0803700	-1.15002929015392	6.86553767810924	-10.6083315941981	1.47154462425669e-05	3.54288338650154e-05	3.41969688063411	conserved Plasmodium protein, unknown function
PBANKA_0906700	-1.15161934015386	5.96325511376798	-7.59447897185922	0.000128362647320589	0.000220427731314337	1.09547232688846	conserved Plasmodium protein, unknown function
PBANKA_1039200	-1.15166032039289	4.43872199450168	-3.90545978334746	0.00588427832159999	0.00756413717740145	-2.76588278411717	conserved Plasmodium protein, unknown function
PBANKA_1364800	-1.15310184348999	5.05982159656689	-6.8335249958393	0.000248189576572411	0.000393380478867271	0.533891425382547	ABC transporter B family member 6, putative (ABCB6)
PBANKA_1362200	-1.15577454807412	5.16766964483714	-7.34021398831071	0.000159029854514869	0.00026588852258024	0.999052883673469	cytidine and deoxycytidylate deaminase, putative
PBANKA_1358300	-1.15604698475903	7.94132650926547	-4.29896037671084	0.00359038452212464	0.00473703618276989	-2.67760450120665	conserved Plasmodium protein, unknown function
PBANKA_0921600	-1.15832618862806	6.71380782739223	-4.48901866823278	0.00285181099380651	0.00382305082479558	-2.40792497509494	RNA-binding protein, putative
PBANKA_0106000	-1.159295263509	6.20700444361033	-4.64919664986479	0.00235842630883464	0.00320592255531982	-2.15657356414695	G-protein associated signal transduction protein, putative
PBANKA_0828700	-1.16182013410771	6.36511472479637	-8.165440922452	8.09860400091081e-05	0.000147317758318022	1.55928177171792	phosphatidylserine decarboxylase, putative (PSD)
PBANKA_1132600	-1.16369188973306	6.90132562251995	-7.63542087155759	0.000124077467085986	0.000213763897099225	1.05291941524195	ubiquitin-conjugating enzyme, putative
PBANKA_1407300	-1.16468416996965	5.967307186531	-6.92372492634075	0.000228859997655433	0.000366506889070229	0.454196019313335	tyrosine recombinase, putative (INT)
PBANKA_0940800	-1.16587207530492	5.7403043570152	-5.67506463213736	0.000760783931032633	0.00111411382570378	-0.839130403204436	apicoplast ribosomal protein S15 precursor, putative
PBANKA_1205700	-1.16679793578625	3.67596654132248	-5.07538515381033	0.00144849185016055	0.00202754746762243	-1.05884083607628	conserved Plasmodium protein, unknown function
PBANKA_0822200	-1.16681833942823	5.88189505452043	-8.7720900143867	5.10804426666177e-05	9.88553133413785e-05	2.12862329002084	conserved Plasmodium protein, unknown function
PBANKA_0705200	-1.16951811305692	6.43402114345017	-8.03243556691264	8.99399198956861e-05	0.000161565666454094	1.43747188436918	conserved Plasmodium protein, unknown function
PBANKA_1036700	-1.16974755257569	5.0834829796468	-7.39702698588173	0.000151519280654307	0.000255759382148112	1.07258483286814	COBW domain-containing protein 1, putative (CBWD1)
PBANKA_0925200	-1.16986041534197	8.55559095412204	-10.6049697049523	1.47463585601645e-05	3.54673419087417e-05	3.42518094911228	calcium-dependent protein kinase 7 (CDPK7)
PBANKA_1202100	-1.17209200565194	7.91296510520335	-11.0609525017063	1.11528167506756e-05	2.85843976368248e-05	3.71761663116617	conserved Plasmodium protein, unknown function
PBANKA_1309300	-1.17276770070634	3.69794159777832	-5.253437540422	0.00119048192809455	0.00168775836854191	-0.851740359617678	conserved Plasmodium protein, unknown function
PBANKA_1343900	-1.17323272541541	5.02605386657029	-7.25582832182096	0.000170972816573861	0.000283662157295432	0.953131250872965	conserved Plasmodium protein, unknown function
PBANKA_1311000	-1.17331690013718	6.47513645620978	-11.2670763470597	9.86341795538932e-06	2.60269436059247e-05	3.88110069782221	conserved Plasmodium protein, unknown function (UIS21)
PBANKA_1011200	-1.17362747435974	4.40826122430043	-6.46720124106854	0.00034798525945514	0.000536533692836962	0.320853060870608	conserved Plasmodium protein, unknown function
PBANKA_0606100	-1.17522838268348	5.21270536233413	-6.07964663496091	0.00050556139470844	0.000761223695959034	-0.285572298092491	tRNA delta(2)-isopentenylpyrophosphate transferase, putative (MiaA)
PBANKA_1227400	-1.1766452134868	7.1745554378238	-6.05065210354197	0.000520247433633182	0.000780617401996145	-0.548620718534812	serine/threonine protein phosphatase 2B catalytic subunit A (CNA)
PBANKA_1450300	-1.17858089060548	8.28062167832134	-9.33237657451061	3.4167428056871e-05	7.0149447500182e-05	2.48684059899692	ATP synthase subunit beta, mitochondrial (ATPbeta)
PBANKA_0610000	-1.17968702134255	5.81731631299072	-8.65103374243618	5.58779046954003e-05	0.000106856470220173	2.03935403721416	mitochondrial ribosomal protein S18 precursor, putative
PBANKA_1348200	-1.18109078863825	5.92663077927344	-7.28492999823025	0.000166743491530371	0.000278100772440167	0.812343103428637	conserved Plasmodium protein, unknown function
PBANKA_1111500	-1.18146987679528	2.69775663443661	-2.52073266034389	0.0398430331771448	0.0464460953070173	-4.35085309241111	conserved Plasmodium protein, unknown function
PBANKA_1016600	-1.18160246317524	4.99734344969377	-6.71462613031769	0.000276536523786639	0.000434544339261557	0.43141450760705	conserved Plasmodium protein, unknown function
PBANKA_1029100	-1.18435012529687	1.72715625451261	-3.48813676689627	0.0101917615868539	0.0126863419752592	-2.77324744988344	conserved Plasmodium protein, unknown function
PBANKA_0834700	-1.18510205954319	6.82796971801672	-10.0063672882129	2.16381336579695e-05	4.828217998294e-05	2.99547572295212	conserved Plasmodium protein, unknown function
PBANKA_0823800	-1.18636172799586	2.02630632742967	-3.63080110484859	0.0084224255804722	0.0106257982581972	-2.62218694308567	3-oxoacyl-[acyl-carrier-protein] reductase, putative (FabG)
PBANKA_0109200	-1.18708462958656	8.23960160368908	-10.3750314757087	1.70466679971428e-05	3.97922956928886e-05	3.25617014263042	transcription elongation factor SPT5, putative (SPT5)
PBANKA_0418100	-1.1889093537177	6.61019138133647	-3.43003059682513	0.0110241608349023	0.0136652462903964	-3.86857271713186	conserved Plasmodium protein, unknown function
PBANKA_0829800	-1.18919913764522	6.49502844551888	-11.2114319242741	1.01939801374123e-05	2.66331733809866e-05	3.84395263368455	transcription initiation factor TFIID subunit 7, putative (TAF7)
PBANKA_0807000	-1.18938947353626	9.45261027958625	-10.6520152924303	1.43203947850147e-05	3.47061555569546e-05	3.49005968386441	DNA-directed RNA polymerase II subunit RPB1, putative (RPB1)
PBANKA_0827300	-1.1893972584672	4.43488612160083	-4.02307354432514	0.00506412656260015	0.0065630748991997	-2.60100877129405	conserved Plasmodium protein, unknown function
PBANKA_1222900	-1.18970927663192	7.89450111101675	-11.8189260997531	7.16849069203437e-06	2.04598878995339e-05	4.2047011872808	26S proteasome regulatory subunit RPN10, putative (RPN10)
PBANKA_0208600	-1.18986295393726	6.02482270811224	-9.08152366779679	4.07994718476286e-05	8.14447895195105e-05	2.35811919764507	conserved protein, unknown function
PBANKA_1313500	-1.19114539913132	4.41481347737688	-5.9612082958199	0.000568649462681215	0.000848690582250213	-0.215995350690963	conserved Plasmodium protein, unknown function
PBANKA_0208200	-1.19126181187399	6.44946573569625	-6.96068304536449	0.000221433978454627	0.000355835947127999	0.436149360811063	conserved Plasmodium protein, unknown function
PBANKA_1221500	-1.19500500395452	5.20237428495419	-7.94778264186218	9.62198818343141e-05	0.00017116555859415	1.5468050631049	50S ribosomal protein L1, mitochondrial, putative (RPL1)
PBANKA_1015800	-1.1965791145007	5.73591727412194	-4.64442086396247	0.00237169322178731	0.00322119430722612	-2.08850128431895	conserved Plasmodium protein, unknown function
PBANKA_1429900	-1.19800389631503	5.80743968952817	-7.01461258509615	0.000211079518469528	0.000341156733624271	0.570343454724951	GPI ethanolamine phosphate transferase 3, putative (PIGO)
PBANKA_1209100	-1.19947772312558	7.01129762597115	-10.7175545491577	1.37500712338144e-05	3.35806824431369e-05	3.49049493860162	dolichyl-phosphate-mannose protein mannosyltransferase, putative
PBANKA_1136400	-1.19975967287929	6.61134371922368	-10.8867412568416	1.2393296161814e-05	3.0966959143156e-05	3.62215163100553	ER membrane protein complex subunit 3, putative (EMC3)
PBANKA_0308000	-1.20032108089553	5.80237567154621	-10.495027824463	1.57990800123349e-05	3.75811032809666e-05	3.4344667688038	ras-related protein Rab-5A, putative (RAB5a)
PBANKA_1422700	-1.20044815029822	7.70821917353451	-8.85458374469918	4.80784005239402e-05	9.40406394452224e-05	2.09571842331394	superoxide dismutase [Fe], putative (FeSOD)
PBANKA_0607100	-1.20118009065958	4.98276766651201	-7.87469326516572	0.000102042456728874	0.000180309134799628	1.53178025464296	mitochondrial import inner membrane translocase subunit TIM10, putative (TIM10)
PBANKA_1455700	-1.20121755917515	6.19486443232717	-7.7906841776157	0.000109232166960232	0.000191307165339191	1.24603197866228	conserved Plasmodium protein, unknown function
PBANKA_1435500	-1.20216981426119	6.03484233812857	-5.53671617755259	0.000878960187004616	0.00127422429548992	-1.04409067924672	conserved Plasmodium protein, unknown function
PBANKA_0403900	-1.20225530971513	6.26218970332652	-6.68321139862315	0.000284622109743862	0.000445923601921603	0.175331331624328	conserved Plasmodium protein, unknown function
PBANKA_0600400	-1.20450588174145	6.22279901075435	-7.22397758706919	0.000175740799282657	0.000290558936227063	0.715036333868955	fam-a protein
PBANKA_1222700	-1.20579442991377	4.16135629195694	-2.82447647470793	0.0256702328530182	0.0305002391844331	-4.25171660892843	conserved Plasmodium protein, unknown function
PBANKA_0903200	-1.20650950457329	4.72667645203019	-6.29692864079876	0.000409188280497174	0.000624619670550261	0.0694374863038876	conserved Plasmodium protein, unknown function
PBANKA_1438100	-1.20651747595488	7.45673817400158	-9.59304078962506	2.85390745656028e-05	6.06359694188746e-05	2.67382010634194	nucleus export protein BRR6, putative
PBANKA_0931000	-1.20799918296711	5.14651076491724	-8.14322994845333	8.24085637409585e-05	0.000149391048642111	1.73019681922635	conserved Plasmodium membrane protein, unknown function
PBANKA_1441600	-1.20890018214804	5.93666684473265	-4.88716766321788	0.00179075235804605	0.00247601845376824	-1.81291311739914	ataxin-3, putative (ATX3)
PBANKA_0834000	-1.20908330181966	5.89148143676034	-8.23343970123599	7.68006088182078e-05	0.000140564624684595	1.67765863980631	calcyclin binding protein, putative
PBANKA_0102500	-1.2098355099929	5.06183570132856	-6.94686637113961	0.000224177961923192	0.000359637722316052	0.64880444453428	phenylalanine--tRNA ligase, putative
PBANKA_0511200	-1.21010900894321	7.17355659509598	-5.36958901825196	0.00104989605117783	0.00150143029273702	-1.32569290895791	U3 small nucleolar ribonucleoprotein protein MPP10, putative (MPP10)
PBANKA_1301900	-1.21090439511628	5.29657347435383	-5.35048752408734	0.00107168746657843	0.00152983305421208	-1.13036001608019	DNA repair metallo-beta-lactamase protein, putative
PBANKA_1112500	-1.21341742220658	5.35453557970886	-6.41335501775038	0.000366152017613196	0.000562537267770839	0.0415466444131534	conserved Plasmodium protein, unknown function
PBANKA_1116700	-1.21437731630489	5.73757747428786	-7.11558287795748	0.000193125823513277	0.000315463171008461	0.680214981177949	AP-2 complex subunit alpha, putative
PBANKA_1426800	-1.21511305919756	4.54511901030597	-6.56098118648496	0.000318710911720066	0.000494121416768475	0.387046418797706	conserved Plasmodium protein, unknown function
PBANKA_0707600	-1.21517379747874	5.45679829350315	-7.80210151149288	0.000108222251523252	0.000189818076721897	1.36797124204927	serine/threonine protein kinase VPS15, putative (VPS15)
PBANKA_0928300	-1.21585458995661	5.53561757527983	-8.50826676589992	6.22038268690087e-05	0.0001172417400264	1.96560009290629	conserved Plasmodium protein, unknown function
PBANKA_1305900	-1.21725835973518	6.55636846974288	-7.35860355610777	0.000156553792874289	0.000262579642016665	0.814323176813321	ADP-ribosylation-like factor, putative
PBANKA_0819200	-1.21733400707727	6.99438284693167	-8.97555931904243	4.4030291100718e-05	8.69614075797273e-05	2.20183729020913	50S ribosomal protein L3, apicoplast, putative
PBANKA_1358000	-1.21906809171872	5.95404280103352	-8.26542271201198	7.49169655370081e-05	0.00013748752262774	1.69645669855239	thioredoxin 2 (TRX2)
PBANKA_1116500	-1.21970232519663	7.45702868331655	-9.93051336277541	2.27483923716336e-05	5.04282544182367e-05	2.92543516060441	mitochondrial import receptor subunit TOM40, putative (TOM40)
PBANKA_1232900	-1.21978758184604	6.57231020797476	-8.55338770206416	6.01209134546778e-05	0.000113894399791631	1.87650976093505	RAP protein, putative
PBANKA_0311300	-1.22019119901773	3.32152924323508	-4.17318813933954	0.00419389035269128	0.00548609315737195	-2.12339197289988	conserved Plasmodium protein, unknown function
PBANKA_0904100	-1.22094815071738	6.57339541425503	-7.02322209901489	0.000209477488031954	0.000339028405579285	0.489736009021316	ras-related protein Rab-6, putative (RAB6)
PBANKA_1428600	-1.22156355597272	5.66195220456006	-9.469960528969	3.10539863165079e-05	6.48974404336333e-05	2.7118958166394	conserved protein, unknown function
PBANKA_1341200	-1.22516935478081	6.40040731865624	-9.16773861457138	3.83681396973652e-05	7.74365468000729e-05	2.38695207389675	WD repeat-containing protein, putative
PBANKA_0607400	-1.22819463811193	7.85055072524378	-6.67438187290765	0.000286942273304491	0.000448819246566729	0.111854082227293	protein phosphatase, putative
PBANKA_0617900	-1.22969516390051	6.90743586641018	-8.27442371297988	7.43963081677519e-05	0.000136637483714817	1.62279229536488	ferrodoxin reductase-like protein, putative
PBANKA_1411600	-1.23021039146307	3.98814579052944	-4.35068295948269	0.00337046947476729	0.00446796274115374	-2.04357673112071	methionyl-tRNA formyltransferase, putative
PBANKA_1117900	-1.23088801856485	4.91386436044339	-7.90488378238481	9.95904349848664e-05	0.000176560651748289	1.57599202712502	trafficking protein particle complex subunit 6A, putative
PBANKA_0415300	-1.23118903414267	5.9318620989355	-10.1713633752452	1.94289921715266e-05	4.41610218812663e-05	3.19104483235875	exoribonuclease II, putative (RNaseII)
PBANKA_1350200	-1.23185062645802	4.1608364205479	-3.27325662862868	0.0136576175893906	0.0167117785994731	-3.58738511158035	conserved Plasmodium protein, unknown function
PBANKA_1435400	-1.23294298797682	5.58055994092533	-10.4203100151733	1.65632193119862e-05	3.89960903860992e-05	3.41430558093497	conserved Plasmodium protein, unknown function
PBANKA_0303400	-1.23454781286515	6.14580709216704	-7.20031180107071	0.000179380584424163	0.000295959291789346	0.702759657776157	conserved Plasmodium protein, unknown function
PBANKA_1145300	-1.23560015491753	5.44285795765229	-6.5910109959912	0.000309929650150708	0.00048144903184143	0.2091186511888	conserved Plasmodium protein, unknown function
PBANKA_0609000	-1.23716376885227	4.917492730611	-7.59458556496136	0.000128351276103918	0.000220427731314337	1.29745163037885	conserved Plasmodium protein, unknown function
PBANKA_0816500	-1.23918046287502	3.6537625285512	-4.84709334788232	0.0018746834433036	0.00258516863218924	-1.33066996937474	conserved Plasmodium protein, unknown function
PBANKA_1342100	-1.24216261627544	2.49374048006102	-3.90979334007591	0.00585160804257226	0.00752417421374557	-2.31764943676959	conserved Plasmodium protein, unknown function
PBANKA_1132400	-1.24264679314025	5.83422360122299	-9.6352261005714	2.77308699812708e-05	5.91567011040569e-05	2.81284681948056	conserved Plasmodium protein, unknown function
PBANKA_1004700	-1.24302086045549	5.2276007358807	-6.02471496209637	0.00053379069964638	0.00079992901885236	-0.344929582552298	methyltransferase, putative
PBANKA_0210700	-1.24543998652061	6.09086931911078	-7.82202033326379	0.000106485477139465	0.00018725534164133	1.2889189246432	conserved Plasmodium protein, unknown function
PBANKA_1218200	-1.24587655274825	9.49985001639189	-7.44680641366157	0.000145266082015213	0.000245990106831317	0.926754995269802	T-complex protein 1 subunit epsilon, putative (CCT5)
PBANKA_1324900	-1.24938824526679	5.50991361725808	-5.24516942942621	0.00120126158014665	0.0017020258681756	-1.29801716128444	U3 small nucleolar ribonucleoprotein protein IMP3, putative (IMP3)
PBANKA_1327100	-1.25023479811735	5.12708084344167	-4.87798792517183	0.00180960391731442	0.00250062965034294	-1.66182899701238	conserved Plasmodium protein, unknown function
PBANKA_1322000	-1.25039577456048	7.10626668593496	-10.7697649498675	1.33141576012437e-05	3.2751587891316e-05	3.52422225031296	conserved Plasmodium protein, unknown function
PBANKA_0101900	-1.25190001572671	6.53827934190688	-7.84431823733493	0.000104578490168411	0.000184310867587396	1.2648025371455	conserved Plasmodium protein, unknown function
PBANKA_1321000	-1.25428949715501	7.3395824782791	-7.21058583624611	0.00017779011159074	0.000293640840782899	0.642300917280979	conserved Plasmodium protein, unknown function
PBANKA_1322300	-1.25526245862035	5.78842748368251	-7.89237910185837	0.000100597879592673	0.000177954954413378	1.39626320704958	conserved Plasmodium protein, unknown function
PBANKA_0821000	-1.25596303647126	5.17062678585996	-8.2595611891666	7.52582362392903e-05	0.000138007293990677	1.82743907314824	chaperone protein, putative
PBANKA_0502100	-1.25722214013099	5.76311124686659	-7.14903431769887	0.000187562132134015	0.000307643304000429	0.71065844138153	conserved Plasmodium protein, unknown function
PBANKA_0513100	-1.26064993270159	4.01796309552338	-3.80972038729517	0.00665925101133594	0.00850516748828966	-2.78298842675107	conserved Plasmodium protein, unknown function
PBANKA_0620100	-1.26095906187434	6.92274207020937	-10.5335761577773	1.54205475631589e-05	3.67726698409331e-05	3.36813169044546	U3 small nucleolar RNA-associated protein 7, putative (UTP7)
PBANKA_1300200	-1.2636665875017	5.28673066292236	-4.05745402310179	0.00484863892539936	0.00629581597222118	-2.77581876291919	BIR protein
PBANKA_1311900	-1.26432713984903	2.57815733775709	-4.28567995778409	0.00364936442030344	0.00480951436212385	-1.83308581044841	conserved Plasmodium protein, unknown function
PBANKA_1461100	-1.26452003284787	6.85933336730993	-10.5494546737861	1.52676279079613e-05	3.64580676946746e-05	3.38174062535058	RNA-binding protein, putative
PBANKA_0711500	-1.26579779448533	3.87131827007539	-5.39725293984202	0.00101920645117121	0.00146017676267523	-0.720155222918867	conserved Plasmodium protein, unknown function
PBANKA_0601800	-1.26581280009372	4.78907744883726	-6.18356672683786	0.000456615571930459	0.000692349185117771	-0.0630212999830544	conserved Plasmodium protein, unknown function
PBANKA_1108900	-1.26658177929755	5.1868307534588	-7.18406321152526	0.000181928779693379	0.000299400597353024	0.852556884107234	conserved Plasmodium protein, unknown function
PBANKA_1418200	-1.26702559122926	6.08454695853271	-6.90210953077329	0.000233332880366187	0.000372314713470207	0.420616619283082	protein phosphatase PP2A regulatory subunit A, putative
PBANKA_1113100	-1.26767941116724	5.30329223556971	-7.57656508957558	0.000130289925041049	0.000223173124484938	1.1958914782676	GTP-binding protein, putative
PBANKA_0409300	-1.26889188276024	7.95380681344468	-8.33260607816386	7.11278317244319e-05	0.000131549140353821	1.66522583330382	phosphatidylinositol 3- and 4-kinase, putative
PBANKA_0936400	-1.26924939005124	7.35663297038632	-9.14831243338401	3.89013110126447e-05	7.82996602651587e-05	2.3316665233792	conserved Plasmodium protein, unknown function
PBANKA_1032800	-1.26986610329286	5.40026789606856	-7.53215461568444	0.00013521023362104	0.000230356381536383	1.13558471426457	conserved Plasmodium protein, unknown function
PBANKA_1415600	-1.27046705763751	7.80289918245044	-3.51494395708867	0.00983083072267252	0.0122627492356526	-3.7725209326863	DNA replication licensing factor MCM4, putative (MCM4)
PBANKA_1333900	-1.27073065493522	5.94773775354397	-8.93856654849236	4.52256741236492e-05	8.9009967076967e-05	2.25822152377744	conserved Plasmodium protein, unknown function
PBANKA_1220400	-1.27112912966471	3.27897988504117	-3.88362448331327	0.00605194872175782	0.00777127090790128	-2.50510700485682	conserved protein, unknown function
PBANKA_1110000	-1.2730457618914	3.79571824911185	-3.18332004011548	0.0154670184437873	0.0188288972606781	-3.62139585180573	conserved Plasmodium protein, unknown function
PBANKA_0812000	-1.27359692026367	6.77756943501693	-3.944309439272	0.00559835272636147	0.00721609303709644	-3.14439400906691	DNA primase large subunit, putative
PBANKA_1427000	-1.27368615012264	6.97523034236015	-8.43269762364943	6.58778126285108e-05	0.000122987435825901	1.75623833394002	protein phosphatase PPM7 (PPM7)
PBANKA_0933000	-1.27706178279689	8.72895349463006	-8.64495477145623	5.6131935336767e-05	0.000107234774016202	1.95075254948484	serine/threonine protein kinase, putative (CLK3)
PBANKA_1011100	-1.28162247273123	6.14501377927949	-4.52677923235564	0.0027259968146078	0.00366886919146903	-2.30187461501676	conserved Plasmodium protein, unknown function
PBANKA_1447800	-1.28299931790345	4.69649956745996	-6.76813038446527	0.000263352968485218	0.000415475569060123	0.563643020499097	conserved Plasmodium protein, unknown function
PBANKA_1107200	-1.28360111591566	6.98913489552086	-8.7432439709529	5.21798205160444e-05	0.000100818791773178	2.01491244040444	cell differentiation protein, putative (CAF40)
PBANKA_1220000	-1.28383203511906	5.4643236041163	-8.52808695881619	6.12789770326946e-05	0.000115765409531372	1.99726666843961	conserved Plasmodium protein, unknown function
PBANKA_1457800	-1.2850730527174	6.92549546304036	-10.4112817260143	1.66583607298696e-05	3.91549704748048e-05	3.28317830360033	ADP-ribosylation factor GTPase-activating protein, putative (ARFGAP)
PBANKA_1421200	-1.28637112977975	6.02738952221269	-8.75431941807356	5.17545770569055e-05	0.000100078492844891	2.0987589738736	conserved Plasmodium protein, unknown function
PBANKA_0523400	-1.28898706400667	4.4729655559634	-7.18910284044999	0.00018113409979367	0.000298231525110422	1.02379150507331	conserved Plasmodium protein, unknown function
PBANKA_1414300	-1.28919225291852	4.75650496734115	-7.07840339395543	0.000199528789342091	0.00032469520647558	0.854036005111235	transcription factor MYB1, putative (MYB1)
PBANKA_1437200	-1.29049859419698	7.65712965331277	-9.24626588608061	3.62956341748179e-05	7.38176819936951e-05	2.40824077253812	conserved Plasmodium protein, unknown function
PBANKA_1461500	-1.29068172263182	6.27558585490229	-11.5222286270739	8.49557855174583e-06	2.31498429877086e-05	4.06379390719432	conserved Plasmodium protein, unknown function
PBANKA_0103900	-1.29076909686867	7.55327508571188	-5.31283956073989	0.00111612801577085	0.0015894545417761	-1.39692158816299	RNA-binding protein, putative
PBANKA_0703600	-1.29261043969362	6.43324630339176	-9.51578599262571	3.00893728108805e-05	6.33635818050206e-05	2.65570633817741	translation initiation factor IF-2, putative (IF2c)
PBANKA_1331200	-1.29326818859189	6.4334020388468	-3.93389474085507	0.00567348444150707	0.00730897277685346	-3.1341688043124	rab GTPase activator, putative
PBANKA_0101400	-1.29338665501923	8.35677308777706	-10.4827295044839	1.59220569538459e-05	3.77602896835596e-05	3.33569470842843	conserved Plasmodium protein, unknown function
PBANKA_0808600	-1.29442937072562	4.38256768827574	-7.24973692715214	0.000171873296427254	0.00028495729585481	1.10106836951445	conserved Plasmodium protein, unknown function
PBANKA_0206300	-1.29671557296132	6.67959162888313	-2.90968927692324	0.0227289959398747	0.0270936013271758	-4.63916373648261	centrin-1, putative (CEN1)
PBANKA_1037100	-1.29902148848487	6.74520664094452	-8.31893424676272	7.18810179067405e-05	0.000132632611620703	1.67029844765004	GTPase-activating protein, putative
PBANKA_1352600	-1.30086859184804	6.57124135611011	-8.13418242258786	8.29960991045345e-05	0.000150284254090656	1.52082803375605	serine/threonine protein kinase, putative
PBANKA_1209600	-1.30099367982414	4.58396843546153	-7.8524851323245	0.000103889703819673	0.000183232767678986	1.60613572816135	conserved Plasmodium protein, unknown function
PBANKA_1243900	-1.30206149863585	7.67765604699204	-5.64153540986134	0.00078770237599033	0.00115211467174224	-1.01044904711472	conserved Plasmodium protein, unknown function
PBANKA_0524600	-1.30226069917189	5.5906219493004	-8.21033486761849	7.81946911435761e-05	0.000142896140041393	1.70793454059859	BIR protein
PBANKA_0934500	-1.30285988076615	7.80023344609125	-12.3097570361227	5.45812243132605e-06	1.71083534350398e-05	4.50389385175641	protein tyrosine phosphatase (PRL)
PBANKA_1333400	-1.30355529578687	4.05237805745838	-5.05009155838237	0.0014899478459626	0.0020812873112668	-1.17330820535286	conserved Plasmodium protein, unknown function
PBANKA_0507000	-1.30470254618387	6.16904846038375	-11.5741653442784	8.24434383277976e-06	2.27125463064124e-05	4.10758354939974	4-hydroxy-3-methylbut-2-en-1-yl diphosphate synthase, putative (GcpE)
PBANKA_0401200	-1.30492912971536	5.58560547644506	-7.97225428881501	9.43549658390461e-05	0.000168288770654413	1.50154853879249	ABC transporter B family member 4, putative (ABCB4)
PBANKA_1335400	-1.30496973790032	6.85649225587453	-10.9755437747185	1.17424178467956e-05	2.98105696003807e-05	3.67269104280643	histone deacetylase, putative (HDA1)
PBANKA_1138300	-1.30593669455792	6.46069317967027	-11.4674463276354	8.77005424473745e-06	2.37887096028104e-05	4.01484341147388	conserved Plasmodium protein, unknown function
PBANKA_1119700	-1.30627187711985	7.16925564861659	-12.3547699243558	5.32604729085304e-06	1.68274783176121e-05	4.53295850169177	cleavage stimulation factor subunit 1, putative
PBANKA_1417300	-1.30722087619626	8.45255241750246	-10.3905791477884	1.68788789298623e-05	3.95559730465722e-05	3.27396578328828	translocation protein SEC63, putative (SEC63)
PBANKA_1226900	-1.30743012774748	6.22386001247398	-9.1508766154928	3.88304558983087e-05	7.82036500620321e-05	2.39357174574033	mitogen-activated protein kinase organizer 1, putative
PBANKA_1401700	-1.31159775994404	5.58777012213269	-10.1370514347464	1.98664646738574e-05	4.50262342822649e-05	3.21725371531801	SNARE protein, putative
PBANKA_1423900	-1.31180332545055	6.6714533097479	-8.80475751950496	4.98669551259344e-05	9.68221198953932e-05	2.08065375093302	translation initiation factor SUI1, putative
PBANKA_0926600	-1.31277508469845	7.37439922501423	-10.7337030743964	1.36135365262729e-05	3.32985422749113e-05	3.49559077723436	ABC transporter F family member 2, putative (GCN20)
PBANKA_1100821	-1.3130275602844	2.53868109305405	-4.55032571985292	0.00265064921058301	0.00357251615542013	-1.48740457299323	fam-a protein, pseudogene
PBANKA_1358800	-1.31334069353796	5.7087892748256	-4.37108911048096	0.00328781940021604	0.00437223241858434	-2.43554681450201	kinetochore protein SPC25, putative (SPC25)
PBANKA_1021700	-1.31401523495221	6.4564989528771	-9.93318458627346	2.27082130921403e-05	5.03626647635855e-05	2.96609627702518	conserved Plasmodium protein, unknown function
PBANKA_1136600	-1.31522644121627	4.96776406012957	-7.04173472974074	0.000206078869058448	0.0003338817568266	0.770048823783901	conserved Plasmodium protein, unknown function
PBANKA_1106300	-1.31661301873033	4.06738673168738	-5.54549897116021	0.000870877064910435	0.00126366202125393	-0.593261765172303	GTPase-activating protein, putative
PBANKA_0924500	-1.31758044523669	5.099733075448	-3.44030368080252	0.0108718153422417	0.0134869506789353	-3.59573440018521	conserved Plasmodium protein, unknown function
PBANKA_0524700	-1.31877712586272	8.87886587287369	-11.3034189312269	9.65409837950114e-06	2.55830269857583e-05	3.90325720076963	Plasmodium exported protein, unknown function
PBANKA_0203100	-1.31885661428777	6.98632939814196	-10.7458045400539	1.35122283195985e-05	3.30847814931468e-05	3.51302096321924	phosphatidylinositol-4-phosphate 5-kinase, putative (PIP5K)
PBANKA_1037300	-1.32001447792459	7.49460269664163	-11.22820845359	1.00930098619071e-05	2.64703299402031e-05	3.82527528600818	conserved Plasmodium protein, unknown function
PBANKA_0811900	-1.32082158616369	5.41567802143133	-5.31127874733458	0.0011180142456318	0.00159166399340695	-1.19620810874689	cytosolic Fe-S cluster assembly factor NBP35, putative (NBP35)
PBANKA_1230600	-1.32157025806423	4.36680069477895	-6.9031523648289	0.000233114841454329	0.000372216612194538	0.773922445431503	conserved Plasmodium protein, unknown function
PBANKA_0607600	-1.3225734662416	7.19283810120579	-7.8631080320442	0.000103001433186686	0.000181936038188221	1.25315801870978	U6 snRNA-associated Sm-like protein LSm7, putative (LSM7)
PBANKA_0922200	-1.32273958793656	5.07735310605293	-9.22316595283079	3.68918215353054e-05	7.48700859583342e-05	2.63170800741027	autophagy-related protein 7, putative (ATG7)
PBANKA_0407900	-1.32365739422292	5.51890938127373	-7.49839005987863	0.000139091470238119	0.000236375961752057	1.08477574507171	YTH domain-containing protein, putative
PBANKA_1241800	-1.32439626440325	7.69213766763839	-3.14247442813527	0.016371945685855	0.0198593371776124	-4.31913309546356	DNA replication licensing factor MCM3, putative (MCM3)
PBANKA_1419800	-1.3246002728671	5.36923366294537	-3.09485143380239	0.0174988868305647	0.0211561675258925	-4.16967325752575	3',5'-cyclic nucleotide phosphodiesterase, putative
PBANKA_1014400	-1.3247910888697	7.23061931232043	-6.65497333084021	0.000292117425491504	0.000456303160818017	0.0933240031953435	acid phosphatase, putative
PBANKA_1016500	-1.32599802119068	5.94242716019214	-9.89532430937629	2.32852887123212e-05	5.12837183080535e-05	2.99407987982076	WW domain-binding protein 11, putative
PBANKA_0518600	-1.3295513205725	5.79182923792848	-7.21774070824398	0.000176691886221629	0.000292029864088928	0.775522995366465	conserved Plasmodium protein, unknown function
PBANKA_1131600	-1.33268363322837	7.16832888067241	-4.35920033534636	0.00333569713656013	0.00442680432161413	-2.59520831164728	DNA replication licensing factor MCM6, putative (MCM6)
PBANKA_0611800	-1.33300156506129	7.45917595353417	-8.84876233619268	4.82835718910885e-05	9.43880263867641e-05	2.09150094873384	N-acetyltransferase, putative
PBANKA_1003700	-1.3342020820632	7.04763102045612	-7.37484198174428	0.000154403459474144	0.000259614020438315	0.80780806659545	conserved Plasmodium protein, unknown function
PBANKA_1306100	-1.33642140548891	5.05087039044873	-9.62459911774027	2.79319934418823e-05	5.94790097698837e-05	2.94115211071126	GTP-binding protein, putative
PBANKA_1448900	-1.33674985837898	6.69434834744322	-7.76107919705103	0.00011190079657149	0.000195261756953187	1.18232488541462	DNA polymerase epsilon subunit b, putative
PBANKA_1117300	-1.33753989361314	4.92118244646047	-6.41945356300773	0.000364041934744195	0.000559476211929103	0.156714491075193	conserved Plasmodium protein, unknown function
PBANKA_1031000	-1.33888334498293	5.41437868091305	-8.46361234656376	6.43459298041242e-05	0.000120696211526079	1.95526063129615	conserved Plasmodium protein, unknown function
PBANKA_0720800	-1.3397465890924	5.73820195192347	-6.10228668073885	0.000494416615143727	0.000745860090421453	-0.35441276825282	RNA-binding protein NOB1, putative
PBANKA_0316200	-1.33993873175758	11.353287479791	-7.37088967035927	0.000154923751963269	0.000260212801337105	0.942460719595129	Plasmodium exported protein, unknown function
PBANKA_1447500	-1.34210673186437	3.87956129639107	-5.40135467062266	0.00101474179925527	0.00145509567414318	-0.715282700201755	conserved Plasmodium protein, unknown function
PBANKA_0910400	-1.3422509522745	2.06602684497986	-4.38471507037413	0.00323387397214639	0.00430368618459448	-1.62405830127248	conserved Plasmodium protein, unknown function
PBANKA_0836100	-1.34628802438011	4.44685514294644	-6.72275512062443	0.000274486546499026	0.000431608309723171	0.579062860494357	phosphatidylinositol N-acetylglucosaminyltransferase subunit P, putative
PBANKA_0915800	-1.34714795492166	5.35806952997516	-7.43711319612161	0.000146460552177772	0.000247924501817482	1.05993067896371	pre-mRNA-splicing factor 38A, putative (PRP38A)
PBANKA_0926000	-1.34716717394989	3.81253955894527	-5.13604694792795	0.00135419270187806	0.00190327539422251	-1.01257174107263	conserved Plasmodium protein, unknown function
PBANKA_1453200.2	-1.34862043567098	7.90700463286889	-13.0961328110348	3.59885353311965e-06	1.29522931038719e-05	4.96251232752831	conserved Plasmodium protein, unknown function
PBANKA_0416300	-1.34957732051107	7.23671933329785	-12.1096869151938	6.09207700206547e-06	1.83187511268971e-05	4.38461496152966	nucleoporin NUP100/NSP100, putative (NUP100)
PBANKA_0806500	-1.34982315106002	6.66045942894245	-9.91254529939632	2.30207645901603e-05	5.08660481534444e-05	2.93914137839755	triosephosphate isomerase, putative
PBANKA_0902200	-1.3499570579063	4.59874151887255	-7.8458026839662	0.000104452911149935	0.000184157802194267	1.59940452107019	protein YIPF6, putative
PBANKA_0202900	-1.35080471030737	7.20311194222048	-12.6029382096656	4.66002452159893e-06	1.52606174932527e-05	4.67948835016991	transcription initiation factor TFIIB, putative
PBANKA_0803200	-1.35170260002208	7.70079122470779	-9.4831619549957	3.07725518838747e-05	6.44313008400811e-05	2.59244791821696	inositol-phosphate phosphatase, putative
PBANKA_0315700	-1.3520394583233	3.727596826484	-3.41683319771948	0.0112232576656142	0.0138939313199675	-3.26369243331241	conserved Plasmodium protein, unknown function
PBANKA_0504200	-1.35366973502391	5.83779639817108	-7.9639269520907	9.49849472064082e-05	0.000169348865379254	1.45672279836872	large subunit rRNA processing RRM protein, putative
PBANKA_0830600	-1.35541320583218	5.30981923823934	-6.06444638097014	0.000513201722665179	0.00077101870182399	-0.313073479336411	conserved Plasmodium protein, unknown function
PBANKA_1459300	-1.35627525903	10.6207131345751	-6.8566158896859	0.000243071974685985	0.000385783457821048	0.408327612198259	actin I
PBANKA_1208400	-1.35633459472544	5.48247664195531	-9.37412237739617	3.31868413578884e-05	6.85505780437703e-05	2.67275355419891	ribosomal protein L43, mitochondrial, putative
PBANKA_1117500	-1.35961807954225	9.68808506400392	-9.74567417052868	2.57349710137053e-05	5.55468847799223e-05	2.85309614013474	ribosomal protein L27a, putative
PBANKA_1002000	-1.36117969780622	8.41029783537354	-11.7045372600535	7.65005564412292e-06	2.15115402648164e-05	4.14614944406044	conserved Plasmodium protein, unknown function
PBANKA_1346600	-1.36142000267647	7.8318714129788	-13.3205505324235	3.20918175685773e-06	1.21012365216959e-05	5.0867817051516	glutamine--tRNA ligase, putative
PBANKA_0932200	-1.36153554759156	9.06310355008745	-11.099037397215	1.09008026505341e-05	2.80787197200919e-05	3.77589626471096	peptidyl-prolyl cis-trans isomerase, putative
PBANKA_1228600	-1.36356147556714	5.97830025297986	-9.79606098638212	2.48789285042193e-05	5.39932930340313e-05	2.91812766830851	conserved Plasmodium protein, unknown function
PBANKA_1035500	-1.36454051274837	6.21030695573914	-11.3433308293409	9.43001470799084e-06	2.51484688370704e-05	3.95817507762041	vacuolar protein sorting-associated protein 29, putative (VPS29)
PBANKA_0602300	-1.36574032738711	6.58673223737404	-8.16862543580554	8.07843685761343e-05	0.000147007146031197	1.55178804812531	conserved Plasmodium protein, unknown function
PBANKA_0520800	-1.36602960253486	4.48551168180391	-5.51865475373534	0.000895847204802518	0.00129672860238538	-0.720114761047204	conserved Plasmodium protein, unknown function
PBANKA_1207500	-1.36607793502022	6.16835049621269	-5.85412026488618	0.000633354550754208	0.000937609243099708	-0.692588159505935	conserved Plasmodium protein, unknown function
PBANKA_1236300	-1.36747215626635	6.08521041131573	-7.90844614973486	9.93055204129477e-05	0.000176193190135659	1.37279500231098	DEAD/DEAH box ATP-dependent RNA helicase, putative
PBANKA_0941400	-1.36896594492798	3.18938784993706	-3.29656725586357	0.0132266044754847	0.0162135870793838	-3.31203397059291	centrin-4, putative (CEN4)
PBANKA_1023000	-1.36906598196979	6.44917199482001	-9.23471362772501	3.65924113668669e-05	7.43576564313898e-05	2.44024377866072	conserved Plasmodium protein, unknown function
PBANKA_1354700	-1.37009194338926	4.56971008845492	-7.51301952542071	0.000137394589585776	0.000233575714508532	1.30812172961912	GPI mannosyltransferase 3, putative (GPI10)
PBANKA_1137300	-1.37019649985779	7.86740616438807	-10.2973163359972	1.79142679018534e-05	4.14109595883873e-05	3.19457749458059	conserved Plasmodium protein, unknown function
PBANKA_0618700	-1.37303644443807	4.63332585976401	-4.78810058890728	0.00200627995289245	0.00275320668860133	-1.63766731898245	conserved Plasmodium protein, unknown function
PBANKA_1359200	-1.37666388655136	8.68350718096027	-9.0695195846483	4.11516410871477e-05	8.2044466821546e-05	2.29441108764763	DNA/RNA-binding protein Alba 2, putative (ALBA2)
PBANKA_0610100	-1.37795128293118	7.93558004578643	-10.4876712648399	1.58725117296529e-05	3.76991974398101e-05	3.32984531974791	lysine-specific histone demethylase 1, putative (LSD1)
PBANKA_0831400	-1.37818855750037	5.54468703333348	-9.06540788226056	4.12730586134151e-05	8.22175926714657e-05	2.42363596816466	conserved Plasmodium protein, unknown function
PBANKA_1350500	-1.3796640685365	6.42683768332874	-8.12772303687912	8.34184603452776e-05	0.000150876675139519	1.52848738673059	conserved Plasmodium protein, unknown function
PBANKA_1334500	-1.3802142415879	4.93574419517905	-8.06372989718343	8.77366468006202e-05	0.000157786594378574	1.71804250105476	conserved Plasmodium protein, unknown function
PBANKA_1139300	-1.38088371961707	4.40736567004447	-6.34830636722552	0.000389533656264385	0.000596916704974911	0.207951432179926	50S ribosomal protein L9, mitochondrial, putative
PBANKA_0206100	-1.38090103202914	5.82955951368441	-10.7731568712264	1.32863853237669e-05	3.27132752328306e-05	3.62777315847924	carbon catabolite repressor protein 4, putative
PBANKA_1223800	-1.38122729172998	8.66156175983475	-12.0839605189603	6.17951488194006e-06	1.84918774472152e-05	4.38755102143436	vacuolar proton translocating ATPase subunit A, putative
PBANKA_1354300	-1.38427414192621	9.12740019626109	-10.0492377385538	2.10379041827399e-05	4.72086995700463e-05	3.05287689469759	sodium-dependent phosphate transporter, putative (PiT)
PBANKA_1234000	-1.38519053499456	8.96223907134386	-8.15483726191376	8.16616703241677e-05	0.000148319802288547	1.54344689927331	V-type proton ATPase 16 kDa proteolipid subunit, putative
PBANKA_1121300	-1.38740872758107	4.98129651278503	-9.70144766576444	2.65139581222979e-05	5.69439344496507e-05	3.01402685732816	conserved Plasmodium protein, unknown function
PBANKA_0835200	-1.38778149769468	7.07375040981495	-12.9685127362734	3.84434358456998e-06	1.34845131270645e-05	4.89411709298717	transcription factor with AP2 domain(s), putative (ApiAP2)
PBANKA_1100900	-1.38809355865392	6.8665728292528	-6.21021112115264	0.000444937808754658	0.00067593587240524	-0.358696533437025	fam-a protein
PBANKA_1318900	-1.38820178672467	6.50124739238522	-7.34124691969449	0.0001588896111555	0.000265747485418362	0.807277723252732	methyltransferase, putative
PBANKA_1141500	-1.38854294327084	5.90769484739803	-6.91068248509641	0.000231547208593482	0.000370210819388705	0.46092466906418	SNARE associated Golgi protein, putative
PBANKA_0906200	-1.389237284458	7.24867493532303	-12.6096498283506	4.64337622490439e-06	1.52410762428589e-05	4.68314322985447	conserved Plasmodium protein, unknown function
PBANKA_0211000	-1.390368959714	5.84069189767972	-9.83931831497226	2.41697113404133e-05	5.28088705637389e-05	2.96939205028406	mitochondrial import inner membrane translocase subunit TIM50, putative (TIM50)
PBANKA_1216600	-1.39049347081193	6.39537966387072	-7.34290760694676	0.000158664428160135	0.000265557675431693	0.81796816506907	cyclic amine resistance locus protein, putative (CARL)
PBANKA_1319400	-1.39106398683616	5.61038120434699	-8.57596568132335	5.91083484639179e-05	0.000112379127127521	2.01777558627839	conserved Plasmodium protein, unknown function
PBANKA_0415900	-1.39275787241959	2.69166857954518	-3.54500037459816	0.00944250124473141	0.0118062301916113	-2.85532858583894	conserved Plasmodium protein, unknown function
PBANKA_1231200	-1.39369120150144	5.88054139015857	-9.75016243053879	2.56573778659189e-05	5.54297281928415e-05	2.8983833259893	phosducin-like protein, putative (PhLP3)
PBANKA_0713500	-1.3965319243313	6.75998359573541	-6.74111434365112	0.000269919267005361	0.000424848101493046	0.202003427316273	asparagine-rich antigen, putative, fragment
PBANKA_0940100	-1.39758352121146	7.20215114909339	-13.9074863007064	2.39794348231412e-06	1.04511652231014e-05	5.40658469518248	protein kinase, putative
PBANKA_0813600	-1.40031664283225	2.84603010529133	-2.6487738938152	0.0330699048817898	0.038816933525774	-4.18892069937713	conserved Plasmodium protein, unknown function
PBANKA_1402600	-1.40103173301248	7.41159572269456	-5.03998655413431	0.00150687689853176	0.00210431707856637	-1.72575615490937	DNA ligase I, putative
PBANKA_0818800	-1.40144329175757	4.30434931350925	-7.59152971205327	0.000128677721857702	0.000220809298965489	1.43581524534997	conserved Plasmodium protein, unknown function
PBANKA_0508700	-1.40230408648938	4.38699684653659	-5.57541854541351	0.00084395738277512	0.0012283493587682	-0.629924517729395	conserved Plasmodium protein, unknown function
PBANKA_1008100	-1.40268307305573	6.31893781838565	-9.12383985047933	3.95849728300931e-05	7.93535184684201e-05	2.3660603291299	ribosome biogenesis GTPase A, putative (RbgA)
PBANKA_1433300	-1.40433356528565	6.24776655081685	-9.67929157831646	2.6914235713845e-05	5.76473832519519e-05	2.80037456287168	conserved Plasmodium protein, unknown function
PBANKA_0506800	-1.40436507616053	6.81659476049712	-10.9196920860999	1.21471155795356e-05	3.04478305644132e-05	3.63930443840883	conserved Plasmodium protein, unknown function
PBANKA_0939700	-1.40464268138417	5.67024253031746	-9.79337584466746	2.4923724318928e-05	5.40658344600832e-05	2.96013850274798	conserved Plasmodium protein, unknown function
PBANKA_1217400	-1.40592664278996	3.54165381698721	-3.8536021143919	0.00629105136400755	0.00806305909322262	-2.60253422425293	conserved Plasmodium protein, unknown function
PBANKA_0920300	-1.40615369727584	5.64124255076557	-7.73710471974249	0.000114115885003796	0.00019839891524426	1.28709680206381	conserved Plasmodium protein, unknown function
PBANKA_1352300	-1.40645823527069	7.08727368394647	-11.680590600412	7.75546343972563e-06	2.17052552418454e-05	4.12363183590113	conserved Plasmodium protein, unknown function
PBANKA_1345100	-1.40703235300294	4.40087716941409	-8.19485405368221	7.91447622852088e-05	0.000144354946170375	1.94331226092975	conserved Plasmodium protein, unknown function
PBANKA_1338400	-1.407184108087	6.84657156593949	-11.9451551997447	6.67662646266687e-06	1.94530384987629e-05	4.29711026484408	V-type proton ATPase subunit G, putative
PBANKA_1310200	-1.40852891257891	7.36272109306134	-8.01962296399926	9.08599728981212e-05	0.000162972150558493	1.39090282841239	conserved Plasmodium protein, unknown function
PBANKA_0805900	-1.40853086958623	7.4912054149202	-10.789375418053	1.31544976383473e-05	3.24495402245945e-05	3.53375957682623	kinesin-8, putative
PBANKA_0815200	-1.40910024969701	7.27314456868716	-11.7027365805834	7.65792495411773e-06	2.15209415820507e-05	4.13318035968451	phospholipid or glycerol acyltransferase, putative
PBANKA_1413200	-1.41076510319185	6.74415138567169	-9.0765496510984	4.09449810042747e-05	8.17009587391214e-05	2.29821692479573	conserved Plasmodium protein, unknown function
PBANKA_0702900	-1.41082797522804	6.92610479384669	-5.16761674266094	0.00130783227195875	0.00184141341147939	-1.55438872302167	SET domain protein, putative
PBANKA_1229100	-1.4109766260354	5.71128713796575	-11.1478973490909	1.05869076320641e-05	2.74187068575517e-05	3.89274547446863	conserved protein, unknown function
PBANKA_1450100	-1.41101655954725	6.12729488183495	-11.8987446686527	6.85286771462537e-06	1.98147862191004e-05	4.31858789538388	mRNA methyltransferase, putative
PBANKA_0835300	-1.41322294277653	6.90172762318805	-12.8500552096758	4.08938709217897e-06	1.39691347868613e-05	4.83272368614979	V-type proton ATPase subunit E, putative
PBANKA_0212400	-1.41369867992259	7.03426494826436	-9.29067115485749	3.51799806116223e-05	7.19487345411889e-05	2.4536802102	conserved Plasmodium protein, unknown function
PBANKA_0412800	-1.41370299658678	7.51002619606263	-11.2948668873343	9.70289699918561e-06	2.56585255114017e-05	3.86982132649973	eukaryotic translation initiation factor 4E, putative (eIF4E)
PBANKA_0802400	-1.41662673476972	3.76827646798817	-4.33723360155598	0.00342619169604188	0.00453677012383156	-2.00292988948409	phosphopantetheine adenylyltransferase, putative (PPAT)
PBANKA_0314900	-1.41696588399524	6.86647529441308	-8.26335293800557	7.50372720983227e-05	0.000137655180874816	1.61971246859187	conserved Plasmodium protein, unknown function
PBANKA_0909100	-1.41699420011208	6.25407505210773	-12.7781910580011	4.24669294230454e-06	1.42807814290368e-05	4.82877312280875	conserved protein, unknown function
PBANKA_0508100	-1.41742748508037	9.74488197786241	-10.2056675083244	1.90025146840018e-05	4.34199698810325e-05	3.19028270131974	SNF2 helicase, putative (CHD1)
PBANKA_0715800	-1.41872591342184	5.81930907053046	-10.4369308423604	1.63896751452348e-05	3.86763798092264e-05	3.40029016948248	50S ribosomal protein L10, putative
PBANKA_0925000	-1.42212351985688	7.15004401864787	-8.43923892302286	6.55502689626535e-05	0.000122697910123818	1.75874329037059	RING zinc finger protein, putative
PBANKA_1404600	-1.42226989415513	4.18632905209723	-7.26011289644846	0.000170342620491694	0.000283011586456327	1.15602996942239	conserved Plasmodium protein, unknown function
PBANKA_0211300	-1.42292384574974	6.63925424766892	-9.67221972372495	2.70434369080251e-05	5.78980380448715e-05	2.764156124624	cysteine desulfurase, putative (NFS)
PBANKA_1363900	-1.42735125755087	6.11238931590198	-9.013920494567	4.2828331060915e-05	8.49244012488118e-05	2.3036798862298	conserved protein, unknown function
PBANKA_1405200	-1.42814298871522	7.21280802900142	-7.05838323659289	0.00020307542171997	0.00032978949121532	0.499838695229739	conserved Plasmodium protein, unknown function
PBANKA_0203650	-1.42921872725946	5.58040181398177	-7.79814838685005	0.000108570725546995	0.000190288905262058	1.35327242784924	conserved Plasmodium protein, unknown function
PBANKA_1429800	-1.43098635375398	5.50476278722685	-9.50728250979367	3.02657725355374e-05	6.36504858056083e-05	2.77393484848189	conserved Plasmodium protein, unknown function
PBANKA_0909200	-1.4310981745097	5.43245311090424	-5.98639013404427	0.000554530987422332	0.000829180768928676	-0.420191549162587	conserved Plasmodium protein, unknown function
PBANKA_1038300	-1.43313331347608	7.07860714295224	-8.93972100396438	4.51878180673079e-05	8.89722877474324e-05	2.17459967712732	translocation associated membrane protein, putative (TRAM)
PBANKA_1238700	-1.43330240178963	6.99634286806257	-11.9905053614389	6.50937404516399e-06	1.90370077703282e-05	4.31986134740108	conserved Plasmodium protein, unknown function
PBANKA_1336300	-1.433746923608	5.99381174708493	-10.1251660556616	2.00205997884174e-05	4.53130282513665e-05	3.15859073799928	GTPase-activating protein, putative
PBANKA_0606000	-1.43509216052859	5.32075474872455	-7.98569673707261	9.33479485776923e-05	0.000166805522543002	1.5698611489583	RNA-binding protein, putative
PBANKA_0511500	-1.43537685649255	6.38080143249233	-8.76590992360069	5.13137531006114e-05	9.92664344969109e-05	2.07391833884746	DNA-directed RNA polymerase II, putative
PBANKA_1025600	-1.43667293661124	5.17216071261583	-10.3487499306826	1.73346194068794e-05	4.03258881016201e-05	3.44211950200823	conserved Plasmodium protein, unknown function
PBANKA_0937000	-1.43678219269875	5.54170977637764	-7.23196356097926	0.000174531396450486	0.000288760191413382	0.83638804349447	mitochondrial ribosomal protein L11 precursor, putative
PBANKA_1307700	-1.4368386270764	6.03728703130042	-8.3889216137433	6.81180683904242e-05	0.00012642522060752	1.8004341483425	zinc finger protein, putative
PBANKA_0928500	-1.4368820903326	6.5395112448568	-11.9479539725048	6.66616417693615e-06	1.94344639247893e-05	4.3148668586137	ATP-dependent zinc metalloprotease FTSH, putative
PBANKA_1120300	-1.43768340471574	3.96732237968176	-4.76724896158032	0.00205521550061786	0.00281792090698902	-1.49725820228807	conserved Plasmodium protein, unknown function
PBANKA_1425350	-1.43909917078598	5.29253984700178	-10.3317038391646	1.75243343934204e-05	4.06628248358326e-05	3.4088955995992	GTPase, putative
PBANKA_0105300	-1.44021683975945	7.74276031363733	-11.3202772454054	9.55871802003939e-06	2.54535431309866e-05	3.88760199965267	conserved Plasmodium protein, unknown function
PBANKA_0912800	-1.44073322591628	4.20153658069975	-7.95614583397234	9.55779028584999e-05	0.000170278354474398	1.77793804655396	conserved Plasmodium protein, unknown function
PBANKA_1460100	-1.44148545427144	3.47362437728431	-4.33471864106718	0.00343672353275441	0.00454944888592628	-1.93967182299089	conserved Plasmodium protein, unknown function
PBANKA_1435800	-1.4424376619913	6.29328505011316	-11.8301654564768	7.1230632776299e-06	2.03546669982753e-05	4.26090344526111	conserved Plasmodium protein, unknown function
PBANKA_0803300	-1.4428145627225	5.77259789966141	-10.534385145863	1.54127146110528e-05	3.67724325015333e-05	3.47502399826387	RNA helicase, putative
PBANKA_0210000	-1.44319137793647	5.65720770726711	-10.6636830833347	1.42169251375073e-05	3.45610833480813e-05	3.57924440481352	vacuolar protein sorting-associated protein 51, putative (VPS51)
PBANKA_1454000	-1.4436419518743	6.86697865048126	-10.2359986679241	1.86342626649944e-05	4.27428456208628e-05	3.16527560090277	DNA gyrase subunit B, putative (GyrB)
PBANKA_0923200	-1.44545932029288	4.76184466404324	-7.8269720265652	0.000106058624681364	0.000186711869811138	1.55268138085233	conserved Plasmodium protein, unknown function
PBANKA_0403600	-1.44613707377155	7.2488334289141	-9.79722215851914	2.48595851306183e-05	5.39798660562071e-05	2.83291504117773	conserved Plasmodium protein, unknown function
PBANKA_1409800	-1.44657109059719	6.29334515642572	-11.4743794630568	8.73476615952342e-06	2.3720053163069e-05	4.03735377089305	ATP synthase subunit gamma, mitochondrial, putative
PBANKA_1023300	-1.44697020934865	5.88395131354731	-11.8991097939689	6.85146068573238e-06	1.98147862191004e-05	4.34766778459716	YTH domain-containing protein, putative
PBANKA_1434500	-1.44840399105885	5.25268348492839	-6.65464171298491	0.000292206755981254	0.000456303160818017	0.327452210162246	conserved Plasmodium protein, unknown function
PBANKA_1437400	-1.4492736789621	6.68242131133734	-10.7106741327255	1.38087166077055e-05	3.36893009079733e-05	3.50559552865068	ATP-binding protein, putative
PBANKA_1434000	-1.4497518410582	5.90047966549887	-9.85585400713717	2.39046837682001e-05	5.23144914089425e-05	2.97607491306778	phosphate translocator, putative
PBANKA_0606600	-1.45028046073458	6.73256911101197	-10.550059273769	1.52618393645134e-05	3.64580676946746e-05	3.39249091567154	conserved Plasmodium protein, unknown function
PBANKA_1356000	-1.45040919612301	6.15417177255846	-4.5022520990655	0.00280700400078667	0.00376723229572131	-2.32655934765051	transcription factor with AP2 domain(s), putative (ApiAP2)
PBANKA_0926100	-1.45207593753312	5.77241742982907	-8.99428134049315	4.34389720427646e-05	8.59918035234578e-05	2.33555269076006	cupin-like protein, putative
PBANKA_1023200	-1.45253590231853	7.57072151360466	-12.9974396576632	3.78707173988235e-06	1.33587823832422e-05	4.90446823898087	splicing factor 3B subunit 4, putative (SF3B4)
PBANKA_0300900	-1.45641099157121	4.95959355297168	-7.98397369508618	9.34763463569783e-05	0.000166972211467856	1.64763200977252	conserved Plasmodium protein, unknown function
PBANKA_1347300	-1.45856239185856	4.99621240795756	-7.14328914156563	0.000188504701215902	0.000308869694790357	0.869967259335583	SAM-dependent RNA methyltransferase, putative
PBANKA_0823700	-1.45941472241184	4.75713989370555	-7.88173344175964	0.000101464627580236	0.000179354759904842	1.60239500265394	conserved Plasmodium protein, unknown function
PBANKA_1114800	-1.45968462251175	2.395976891285	-4.06005749129092	0.00483273461875675	0.00627687875230493	-2.09595938907454	conserved Plasmodium protein, unknown function
PBANKA_1456500	-1.46087466659742	4.74166869325769	-8.95473734726222	4.46986676791933e-05	8.81551907152901e-05	2.49812099064	zinc finger protein, putative
PBANKA_1235900	-1.46168723925847	5.45799800751425	-9.17879704553425	3.80683297954266e-05	7.69294127400142e-05	2.53153423870773	conserved Plasmodium protein, unknown function
PBANKA_1330200	-1.46210789403232	4.46206476545547	-5.43262361171004	0.000981413927778273	0.00140900459739906	-0.808694221057557	conserved Plasmodium protein, unknown function
PBANKA_1324200	-1.46270587474357	4.61411974557382	-8.47815219599537	6.36394139231253e-05	0.000119491084601606	2.14057656524364	conserved Plasmodium protein, unknown function
PBANKA_0827900	-1.46283732349099	5.39797466156874	-7.77580239699597	0.000110564539465494	0.000193355787112329	1.36914937597526	conserved Plasmodium protein, unknown function
PBANKA_0920600	-1.46390189559485	6.13103962182591	-10.0281968239283	2.13301047153438e-05	4.77091658486639e-05	3.07297751496979	conserved Plasmodium protein, unknown function
PBANKA_1337400	-1.46460601556598	6.64563219249534	-13.2991655977711	3.2441662115696e-06	1.21464648315067e-05	5.09756081115696	adenosine-diphosphatase, putative
PBANKA_1215500	-1.46526650662467	6.6214350920611	-10.1993420643256	1.90803488476024e-05	4.35350569915304e-05	3.15230058294859	translation machinery-associated protein 7, putative (TMA7)
PBANKA_1213400	-1.46527934189281	3.31376810351284	-4.59126490069167	0.00252505875455359	0.00341486188222478	-1.57524425003049	FAD synthetase, putative
PBANKA_0607300	-1.46566832549354	6.64503326369034	-10.2666874831439	1.82698886275235e-05	4.20897870270709e-05	3.19891077783843	zinc finger protein, putative
PBANKA_0304200	-1.46584886869843	4.53033999837966	-7.66471881749719	0.000121110058965456	0.000209512782118061	1.4589168286061	DNA-directed RNA polymerase III subunit RPC10, putative
PBANKA_1430100	-1.46681829384	6.62893090150081	-12.1913885452463	5.82358331213205e-06	1.79232369553559e-05	4.45878014584335	geranylgeranyl transferase type2 beta subunit, putative
PBANKA_0804700	-1.4691011496749	6.77435645337555	-11.2201727261742	1.01412307524603e-05	2.65391041430648e-05	3.84186257461523	conserved Plasmodium protein, unknown function
PBANKA_1450900	-1.46933015580282	5.84923524196641	-12.4359837072526	5.09684305815485e-06	1.63201944387383e-05	4.6743328597683	conserved Plasmodium protein, unknown function
PBANKA_0313000	-1.47004469034306	3.64850840942808	-5.38568082529763	0.00103192092432788	0.00147705719300996	-0.680934227848665	conserved Plasmodium protein, unknown function
PBANKA_1345600	-1.47023943561032	7.17949106061539	-10.4920275914019	1.5828981073022e-05	3.7614595203508e-05	3.33488906427801	elongation factor Tu, putative
PBANKA_0924600	-1.47301198869987	5.93706587317225	-7.19461167061156	0.000180269903869306	0.000296911462728974	0.738448213816679	mitochondrial ribosomal protein L37, putative
PBANKA_1304200	-1.47405173190926	5.40407037933588	-9.86845567856917	2.37049214591092e-05	5.19672206261247e-05	3.06132956649767	stromal-processing peptidase, putative (SPP)
PBANKA_0813100	-1.47406499312638	5.29656024624015	-3.30374666054384	0.0130968146608891	0.0160677422608016	-3.8332897767528	conserved Plasmodium protein, unknown function
PBANKA_0106900	-1.47419867095633	5.21673630567605	-9.15165076626523	3.88090928109788e-05	7.82031091408145e-05	2.5569527982463	conserved Plasmodium protein, unknown function
PBANKA_1455900	-1.47541902888751	5.42450231815417	-9.20639939265311	3.73315016867746e-05	7.56010606987279e-05	2.5598927394026	conserved Plasmodium protein, unknown function
PBANKA_0923700	-1.47623656682043	5.35796775900922	-6.52349328009724	0.000330067823236485	0.000510563597751947	0.171306315428792	ethanolamine kinase, putative (EK)
PBANKA_0410200	-1.47754919031158	4.1497748532599	-5.77087565070416	0.000689360660543413	0.00101357759458378	-0.352015021779677	conserved Plasmodium protein, unknown function
PBANKA_1310400	-1.4776341404145	6.2881987744808	-6.3668023571195	0.000382719124865601	0.000586852447189918	-0.144085448153897	centrin-2, putative (CEN2)
PBANKA_1421900	-1.47823262346399	6.46904798403326	-10.7189573477891	1.37381491908349e-05	3.35688075038128e-05	3.52556998036339	GTP-binding translation elongation factor, putative
PBANKA_1026600	-1.47842789908106	7.18576977525395	-13.1804592169128	3.44643664887823e-06	1.25769810172033e-05	5.01231214204373	protein SEY1, putative (SEY1)
PBANKA_1205400	-1.47887579524975	6.1183279622286	-6.12833608612355	0.000481932754473075	0.000728645547700945	-0.377416290882434	rhoGAP GTPase, putative
PBANKA_0206200	-1.4797209118581	5.32362731692407	-7.56212912637964	0.000131866799642382	0.000225225083440922	1.19164732079779	conserved Plasmodium protein, unknown function
PBANKA_0108000	-1.48020012502247	4.87631713568056	-5.05577382010287	0.0014805211361689	0.00206933509773166	-1.36206003339745	mitochondrial cardiolipin synthase, putative (CLS)
PBANKA_0208300	-1.48023179861439	5.3562205995824	-8.52085217308944	6.1614751882986e-05	0.000116261168731587	2.02257406759903	novel putative transporter 1 (NPT1)
PBANKA_1134600	-1.48150251199858	1.76248460442979	-3.87975810106509	0.00608217768277696	0.00780587176291618	-2.2383846313446	rhomboid protease ROM7 (ROM7)
PBANKA_1410400	-1.48219938342749	7.86175322710107	-9.57359298666601	2.89206331431026e-05	6.1309679266809e-05	2.66499137833574	V-type proton ATPase catalytic subunit A, putative
PBANKA_1449900	-1.482215293713	7.54947356581217	-9.77622226514625	2.52120630257109e-05	5.46165647777929e-05	2.81434000887822	CCR4-NOT transcription complex subunit 4, putative (NOT4)
PBANKA_1431050	-1.48287409344966	7.59964984931471	-7.4254395355117	0.000147913793834089	0.000250117386088582	0.84848178981701	10 kDa chaperonin, putative (CPN10)
PBANKA_0807900	-1.48379172949053	8.74594212563394	-9.68006194997606	2.69002035208809e-05	5.76432932590305e-05	2.76829798550434	conserved Plasmodium protein, unknown function
PBANKA_0602200	-1.48547668963498	4.26738820293818	-6.81913114071491	0.000251440950111718	0.000398135770156917	0.72003488511599	signal recognition particle subunit SRP14, putative (SRP14)
PBANKA_1145100	-1.48628127880815	5.95261064358585	-11.5682825796016	8.27237230996934e-06	2.27633856098983e-05	4.13567463131615	conserved Plasmodium protein, unknown function
PBANKA_0410300	-1.48683304187404	7.69140896519941	-10.9498417550875	1.1926719504762e-05	3.00857035783254e-05	3.64327413132277	26S proteasome regulatory subunit RPN12, putative (RPN12)
PBANKA_0602600	-1.4870276516397	4.85544335360665	-8.23715954230409	7.65788000792868e-05	0.000140212627792456	1.89000008132484	cytochrome c1 heme lyase, putative
PBANKA_0415400	-1.48783858082875	5.36583098214517	-8.43119006006603	6.59535633538685e-05	0.000123080531298134	1.94628236730723	conserved Plasmodium protein, unknown function, pseudogene
PBANKA_1215800	-1.48888603902448	6.10865888810544	-10.0172618338738	2.14837782316607e-05	4.79827926216752e-05	3.06899861017965	conserved Plasmodium protein, unknown function
PBANKA_0410000	-1.48932518361933	5.66308349278976	-8.70977263596332	5.34891876617446e-05	0.000102972100134249	2.12439872401285	conserved Plasmodium protein, unknown function
PBANKA_0216000	-1.49026476137077	4.07560313196667	-4.16836777788428	0.00421913755100955	0.00551760150028889	-2.29866864619528	BIR protein
PBANKA_0418200	-1.49098139402832	8.39408626757981	-11.3674879963697	9.29725879587876e-06	2.49047103264705e-05	3.93225093070524	ras-related protein RAB7, putative (RAB7)
PBANKA_0108400	-1.49207907665497	5.78304205641149	-12.2965630852943	5.4975387944095e-06	1.71865857773946e-05	4.60062772355267	conserved Plasmodium protein, unknown function
PBANKA_0821800	-1.49513494042195	5.3018426610551	-9.83799749285876	2.41910242855679e-05	5.28137375931475e-05	3.05888782016624	U4/U6 snRNA-associated-splicing factor, putative (PRP24)
PBANKA_0522500	-1.49521678553348	5.54304297867527	-11.8544566709391	7.02599629723137e-06	2.01191456477901e-05	4.36509054617921	transmembrane emp24 domain-containing protein, putative
PBANKA_1002800	-1.49534099080477	8.32515170695637	-11.8944176351366	6.86956719844682e-06	1.98441079027562e-05	4.26363702570437	protein transport protein Sec24B, putative (SEC24B)
PBANKA_1428400	-1.49541669211931	5.26104333569817	-8.34283857195644	7.05699571637173e-05	0.000130568150316528	1.89356411010332	conserved Plasmodium protein, unknown function
PBANKA_1303100	-1.49613382688292	4.55600736142934	-3.75819814923609	0.00712178025688364	0.00905456286670634	-2.98170279254269	conserved Plasmodium protein, unknown function
PBANKA_0413900	-1.49854194101074	4.99536617443649	-8.49554426823383	6.28058023875313e-05	0.000118180289019672	2.07764522321597	mitochondrial ribosomal protein L27 precursor, putative
PBANKA_1430200	-1.49893562791065	4.82453431715277	-7.64604548333797	0.00012299198519462	0.000212124370547848	1.38003333288624	ER membrane protein complex subunit 6, putative (EMC6)
PBANKA_0618100	-1.50149969551133	6.57493732873287	-10.824895456879	1.28708130799802e-05	3.19419186823098e-05	3.59096799361282	conserved Plasmodium protein, unknown function
PBANKA_0307100	-1.50295929545197	7.62919371701945	-6.77340170132741	0.000262092817155365	0.00041376206692356	0.212789963879487	conserved Plasmodium protein, unknown function
PBANKA_1102000	-1.50385545095309	4.76198977422443	-6.22525687839255	0.000438491676355574	0.000666995496183863	0.00237095334097059	conserved Plasmodium protein, unknown function
PBANKA_0815600	-1.50425360414283	5.09883987390703	-9.32779712869249	3.42769811313768e-05	7.03439988259373e-05	2.71796447235311	zinc binding protein, putative
PBANKA_0704100	-1.5054396108081	7.37634820706629	-13.8995055353166	2.40727634747674e-06	1.04553482075956e-05	5.40124643480886	ubiquitin conjugation factor E4 B, putative (UBE4B)
PBANKA_1328300	-1.50622305227538	7.35587748567815	-10.7440967772315	1.35264729475509e-05	3.31026139298017e-05	3.50575113475468	ATP-dependent zinc metalloprotease FTSH, putative
PBANKA_0704600	-1.50741861086673	5.82990729063677	-9.52090159206051	2.99838142925254e-05	6.31972681564532e-05	2.73857517056974	conserved Plasmodium protein, unknown function
PBANKA_1226000	-1.50746074897414	5.15019156972081	-6.96836785549759	0.000219924151810619	0.000353648745978862	0.668225711738547	pseudouridylate synthase, putative
PBANKA_1461800	-1.50983390400995	7.95704930303724	-10.038069372697	2.11924325940317e-05	4.74435108213845e-05	3.01167862381764	26S protease regulatory subunit 8, putative (RPT6)
PBANKA_0833800	-1.5102346825622	6.34841369144566	-12.0864825032298	6.17088046093115e-06	1.84776678789217e-05	4.41578329662763	mRNA processing protein, putative
PBANKA_1363100	-1.5103173358625	5.30989238311608	-7.93638825493314	9.71023959870494e-05	0.00017260631510969	1.53323124943985	conserved Plasmodium protein, unknown function
PBANKA_0907300	-1.51032815819908	6.23027138764838	-12.8562059199193	4.07623452301093e-06	1.39342165038943e-05	4.87893111364022	conserved Plasmodium protein, unknown function
PBANKA_0702800	-1.51048697493575	10.5699703901161	-10.2716018536473	1.82122937659548e-05	4.20181741179598e-05	3.27112512714966	protein disulfide isomerase
PBANKA_1441400	-1.51133401742062	6.76201590628032	-5.11720642648517	0.00138272907062753	0.00194006395126406	-1.60399298303375	proliferating cell nuclear antigen 2, putative (PCNA2)
PBANKA_0715900	-1.51154665029761	7.16020117076197	-14.3061719405293	1.98015713908483e-06	9.4845511099521e-06	5.6175166717128	ubiquitin carboxyl-terminal hydrolase 13, putative (USP13)
PBANKA_0941900	-1.51247767442866	8.20000698525257	-4.8541426957945	0.00185960870008435	0.00256600097762655	-1.94475240876813	histone H4, putative
PBANKA_1005300	-1.5140275635024	7.53908422657709	-9.48381455313729	3.07587146525972e-05	6.44306996357267e-05	2.59427576900248	conserved Plasmodium protein, unknown function
PBANKA_1133000	-1.51513156751633	5.02520488506819	-8.41441340661106	6.68032236189272e-05	0.000124373268718872	2.00498265326678	DnaJ protein, putative
PBANKA_1452200	-1.51521002328103	5.97097439012422	-9.41804599894605	3.21893781822906e-05	6.66930253842231e-05	2.6418761584622	periodic tryptophan protein 1, putative (PWP1)
PBANKA_0917300	-1.51590766166348	3.60873859870104	-4.72317681969431	0.00216305295894569	0.00295405724343397	-1.46962241035254	conserved Plasmodium protein, unknown function
PBANKA_1407200	-1.51654125874564	5.19343330309649	-7.05642207933965	0.000203426647370805	0.000330247083731027	0.744863364180171	conserved Plasmodium protein, unknown function
PBANKA_1001300	-1.51677736820995	4.67912270346545	-3.00292740845738	0.0199143694228157	0.0238821756886478	-4.109310915898	conserved Plasmodium protein, unknown function
PBANKA_1029800	-1.51811085394282	6.68730898836294	-13.6239105357934	2.75642729854868e-06	1.12895762533879e-05	5.2744234637275	glycylpeptide N-tetradecanoyltransferase, putative (NMT)
PBANKA_1110800	-1.52111018618985	5.87153803515761	-7.56637837634975	0.000131400419034268	0.000224670619384374	1.10035477680673	conserved Plasmodium protein, unknown function
PBANKA_0814000	-1.52229463272265	6.00079570132976	-11.24755608831	9.97797339967383e-06	2.62418492895183e-05	3.92649331647077	conserved protein, unknown function
PBANKA_1455800	-1.52251157287052	6.35150894003445	-6.89366124352024	0.000235107758283119	0.000374752265556809	0.391582752277992	GAS8-like protein, putative
PBANKA_0522700	-1.52371764265228	10.2751419083803	-4.23835202657407	0.00386837372646491	0.00508405668030421	-2.65818787362206	alpha tubulin 2
PBANKA_1412400	-1.52379823532164	6.29003493311956	-10.9254772004123	1.21044697704344e-05	3.03726700398984e-05	3.6822861950155	conserved Plasmodium protein, unknown function
PBANKA_1327900	-1.52645716789958	7.5869487771511	-12.5639735875548	4.75802905156891e-06	1.54749850480234e-05	4.65517656490213	conserved Plasmodium protein, unknown function
PBANKA_1307400	-1.52789665806152	6.23681332348079	-9.82002350677512	2.44831836024214e-05	5.33228475839197e-05	2.91162977567106	poly(A)-specific ribonuclease PARN, putative (PARN)
PBANKA_1364100	-1.52807961208817	6.36849978565538	-12.5056035012636	4.9092621144764e-06	1.58368665904581e-05	4.66487874581975	conserved Plasmodium protein, unknown function
PBANKA_1101700	-1.52820218909203	5.48340387844082	-11.7863305286377	7.30211002599864e-06	2.07292735364917e-05	4.33326754426303	conserved protein, unknown function
PBANKA_1447600	-1.52826840751255	5.93035031375965	-10.4192494612463	1.65743635479088e-05	3.89960903860992e-05	3.37862138881909	nucleotidyltransferase, putative
PBANKA_1327000	-1.52877293943528	6.24363208161094	-8.87538526599755	4.73532891322048e-05	9.273677505092e-05	2.18128792690994	DNA-directed RNA polymerase III subunit RPC4, putative
PBANKA_0401300	-1.53052419880762	5.67067792066989	-9.8306464291446	2.43100320888414e-05	5.30248635699269e-05	2.99325293559052	CDGSH iron-sulfur domain-containing protein, putative
PBANKA_1432000	-1.53075551771298	5.61017043160539	-9.89643880830208	2.32680654118437e-05	5.12695324528807e-05	3.05027063028804	signal recognition particle subunit SRP19, putative (SRP19)
PBANKA_1355500	-1.5312268823698	7.69875705933294	-11.386839015504	9.19244607539734e-06	2.4677899889502e-05	3.93121444550095	casein kinase II beta chain, putative (CK2beta2)
PBANKA_0809800	-1.53278537835246	4.23871661395123	-3.54065356445643	0.00949762146033998	0.0118626714063348	-3.20719877185591	ribosomal RNA methyltransferase, putative
PBANKA_1214900	-1.53279907903422	7.53154900858251	-14.9078399637846	1.4971814721001e-06	8.43953340410252e-06	5.91655383317893	conserved Plasmodium protein, unknown function
PBANKA_0102200	-1.53281951396575	6.91455383871912	-13.1557578325465	3.49030909540734e-06	1.26883943032583e-05	5.00789472057059	trophozoite exported protein 1, putative (TEX1)
PBANKA_1235000	-1.53321324123478	6.15852637268058	-12.1089112026163	6.09469280394346e-06	1.83187511268971e-05	4.44839209890376	conserved Plasmodium protein, unknown function
PBANKA_1405100	-1.53357370931458	6.40735921946697	-12.0795290776758	6.19471993877061e-06	1.85257190621725e-05	4.40757924882054	V-type proton ATPase subunit H, putative
PBANKA_1140600	-1.53635198395439	7.45613858505669	-10.756696629753	1.3421776059036e-05	3.29000985134694e-05	3.51364777727319	DNA-directed RNA polymerase II, putative
PBANKA_0908100	-1.53663560533915	6.43367081270327	-11.517992378083	8.51645157180036e-06	2.3193429108769e-05	4.05657476728947	conserved Plasmodium protein, unknown function
PBANKA_0203900	-1.53689596974903	4.72045343791227	-6.73527326770146	0.000271363034897106	0.000426979229297067	0.539232713050858	conserved protein, unknown function
PBANKA_0001001	-1.5376396037155	2.84988887185831	-4.25603334130115	0.00378490802376852	0.00498124485275929	-1.9158537829176	BIR protein
PBANKA_1131800	-1.53800328383911	4.43969802216057	-5.84297708499649	0.000640547845453903	0.00094649005753055	-0.333826619194364	histone-lysine N-methyltransferase, putative
PBANKA_1308300	-1.5404359664183	3.58024410116519	-6.34141653369335	0.00039210681868742	0.000600472760985082	0.375505458772728	conserved Plasmodium protein, unknown function
PBANKA_1206700	-1.54247153100817	5.33498328288036	-9.99836843721776	2.17522635852932e-05	4.84686098163397e-05	3.17151501288338	conserved Plasmodium protein, unknown function
PBANKA_0706100	-1.54290976667911	4.32821744956564	-7.27541533500973	0.000168113138922947	0.000279698381937933	1.14752804920253	conserved Plasmodium protein, unknown function
PBANKA_0505900	-1.5437029365592	6.64918881507783	-7.39245541544994	0.000152108607176393	0.000256481002526152	0.85051853513674	conserved Plasmodium protein, unknown function
PBANKA_1204900	-1.54427847411799	5.81828022662076	-13.4326057706652	3.03274178296199e-06	1.17912405380084e-05	5.2421159837815	conserved Plasmodium protein, unknown function
PBANKA_0715500	-1.54770654422252	6.94429341673747	-10.1148142875854	2.01559525972467e-05	4.55520696767623e-05	3.07761375951325	phosphoglucomutase-2 (PGM2)
PBANKA_0213100	-1.54861902004254	5.61542657163837	-9.77962246923742	2.51546088359835e-05	5.45417989124949e-05	2.96488982263531	signal recognition particle subunit SRP9, putative (SRP9)
PBANKA_0831500	-1.55076232436762	6.54518464168529	-10.8009309300075	1.3061436235025e-05	3.22802127326112e-05	3.57818303760419	conserved Plasmodium protein, unknown function
PBANKA_1220800	-1.55187446294076	6.50744353357943	-9.42474670834066	3.20402190173949e-05	6.64418846174064e-05	2.58950334800283	conserved Plasmodium protein, unknown function
PBANKA_0806200	-1.55243704070845	6.06814746641006	-9.98733134307454	2.19108670720213e-05	4.87534735271227e-05	3.05539230059313	E3 ubiquitin-protein ligase RBX1, putative (RBX1)
PBANKA_0817700	-1.55322936638057	6.15789179835219	-8.98881460981181	4.36106992965013e-05	8.62958281959483e-05	2.28394789608496	RNA-binding protein musashi, putative (HoMu)
PBANKA_0717200	-1.55375682786023	6.00729445287809	-7.13178753387477	0.000190407762277948	0.000311558468558722	0.671693733887726	conserved Plasmodium protein, unknown function
PBANKA_1447700	-1.55390090899229	6.19040267708681	-9.13812538470826	3.9184256458879e-05	7.87494249627936e-05	2.39853433221909	elongation factor G, putative (EF-G)
PBANKA_1136100	-1.5539542930211	7.08902278056746	-12.8001479016998	4.19791190315014e-06	1.42071680423337e-05	4.80046683933138	conserved Plasmodium protein, unknown function
PBANKA_1119500	-1.55613560865643	1.84064140678332	-4.14148152979536	0.00436305082851072	0.00569171651291316	-1.90198175316449	conserved Plasmodium protein, unknown function
PBANKA_1206500	-1.55634688642493	5.18179003739624	-7.38674674667403	0.000152848150132737	0.000257454110478628	1.06471204003028	conserved Plasmodium protein, unknown function
PBANKA_1420100	-1.55649349373179	3.1560306508637	-2.80238207327761	0.0264965191530774	0.031411355914456	-4.02571976026143	conserved Plasmodium protein, unknown function
PBANKA_0905700	-1.55690304946611	5.69067611887952	-9.49950722583857	3.04280927752494e-05	6.39352987831687e-05	2.74475554684114	DNA-directed RNA polymerase I, putative
PBANKA_1246981	-1.55793611075434	2.4391247597465	-3.91241012763845	0.00583197620938674	0.00750298887327758	-2.29914608974294	PIR protein, pseudogene
PBANKA_0517400	-1.55901239615885	7.58209813113322	-9.22851409991818	3.67528101173075e-05	7.46198172962413e-05	2.39732224229278	myb2 transcription factor, putative (Myb2)
PBANKA_0935200	-1.5591581452871	5.55828240967705	-10.7725067830934	1.32917029968094e-05	3.27132752328306e-05	3.67257817240682	conserved Plasmodium protein, unknown function
PBANKA_0617500	-1.55931882859415	5.85219706328368	-10.3601616459081	1.720891514607e-05	4.00923035372675e-05	3.34862770476694	exosome complex component CSL4, putative (CSL4)
PBANKA_1440200	-1.55939932419053	4.54321980517694	-8.06569072964348	8.76006381853468e-05	0.000157601602183626	1.81266867922743	conserved Plasmodium protein, unknown function
PBANKA_1363000	-1.559809110715	5.4031898097079	-7.13226935902397	0.000190327606339192	0.000311534515711827	0.775285755889955	small nuclear ribonucleoprotein E, putative (SNRPE)
PBANKA_1122500	-1.55985060624279	6.10536082615158	-11.2045934607775	1.02354666153342e-05	2.6712208428054e-05	3.88797596781003	conserved Plasmodium protein, unknown function
PBANKA_1450600	-1.55987107104572	5.66991101315215	-11.037243202165	1.13130461631214e-05	2.89212551105604e-05	3.8322492235375	vesicle transport v-SNARE protein VTI1, putative
PBANKA_1413400	-1.55999767396298	7.41458378293915	-8.51065870984557	6.2091380441332e-05	0.000117114047599577	1.81602223524791	general transcription factor IIH subunit 2, putative (P44)
PBANKA_1109100	-1.5602232817711	3.71743372025792	-3.05242534969105	0.0185725510933607	0.022381745016409	-3.78692766731375	conserved Plasmodium protein, unknown function
PBANKA_1443000	-1.56039583089027	6.51082062315326	-4.07442397758359	0.0047459920921253	0.00616927074851169	-2.93598800176689	NIMA related kinase 1, putative (NEK1)
PBANKA_1223900	-1.56047466252149	3.1087094165006	-5.92164033149429	0.000591653908814784	0.000879985716738911	0.0163337676996376	protein tyrosine phosphatase (PTP2)
PBANKA_1433400	-1.56058448677486	4.17716347704982	-7.80430202386046	0.000108028820182406	0.000189548723235181	1.65462638357218	zinc finger protein, putative
PBANKA_1341900	-1.56094739518032	5.23670148701574	-7.89866305386962	0.000100090179067303	0.000177211798116091	1.51903726000303	conserved Plasmodium protein, unknown function
PBANKA_0801000	-1.56111561622288	5.163376699298	-10.6096517383639	1.47033277402998e-05	3.54288338650154e-05	3.62928748534018	conserved Plasmodium protein, unknown function
PBANKA_0916400	-1.56217592832942	7.57684803370542	-10.462609302412	1.61255993035926e-05	3.81668614676868e-05	3.31043635795361	ubiquitin-like protein, putative
PBANKA_1141700	-1.56442386256093	9.74605939450405	-11.4942857696313	8.63434106510447e-06	2.34875811010136e-05	4.05810143356178	ubiquitin-60S ribosomal protein L40, putative
PBANKA_1208600	-1.56449804311901	5.36359902876598	-9.14431247566774	3.90121330260214e-05	7.84366564645801e-05	2.52845332194812	DNA2/NAM7 helicase, putative
PBANKA_1124400	-1.56459325944851	3.92311572631235	-6.30562813165657	0.000405783427487769	0.000620418070001396	0.273847702850088	conserved Plasmodium protein, unknown function
PBANKA_1462000	-1.56570578301191	6.79835621131077	-6.67452911143842	0.000286903409068889	0.000448819246566729	0.137215833930035	conserved Plasmodium protein, unknown function
PBANKA_1234700	-1.56773384453537	2.86673012186254	-4.78121862649608	0.00202228674390157	0.00277437203325215	-1.25176311275576	conserved Plasmodium protein, unknown function
PBANKA_0209200	-1.56859262257742	4.84540348389319	-9.50814606283208	3.02478052628985e-05	6.36504858056083e-05	2.90651879811726	parasite-infected erythrocyte surface protein (PIESP15)
PBANKA_1020400	-1.57043821162294	5.79942446077585	-6.11828429408556	0.000486707616078719	0.000735163505226908	-0.335340706310266	nucleolar GTP-binding protein 2, putative (NOG2)
PBANKA_1102700	-1.5704623113613	5.58909946325724	-9.59963690063311	2.84109599625226e-05	6.04133652649169e-05	2.83687215969403	50S ribosomal protein L28, apicoplast, putative
PBANKA_0910000	-1.57145619899588	6.07083256248761	-7.51632018182133	0.000137014980573594	0.000233013674044148	1.02834514534198	conserved Plasmodium protein, unknown function
PBANKA_0901500	-1.57199058754649	5.02247976879689	-6.83478746318705	0.000247906666012388	0.00039306308665852	0.570679056755596	conserved Plasmodium protein, unknown function
PBANKA_1442000	-1.57223031924259	4.52817967658397	-5.91265094697104	0.00059702429547379	0.000887140789055585	-0.275749519366319	potassium channel (KCh1)
PBANKA_1344000	-1.5724599750114	6.61390600786991	-10.8878020545314	1.23852830364373e-05	3.09632075910934e-05	3.63314442004013	DNA-directed RNA polymerase 3 largest subunit, putative
PBANKA_0941100	-1.57356076038113	8.14565306847209	-11.6389356160295	7.94277758127062e-06	2.20428737051011e-05	4.10042565589861	conserved Plasmodium protein, unknown function
PBANKA_1365600	-1.57416186353903	5.65523730074688	-7.98075781468074	9.37165216079052e-05	0.000167275548140236	1.51085373210072	fam-a protein
PBANKA_0312200	-1.57567193071199	5.28179442616265	-11.0223304230552	1.14151672592308e-05	2.90884889162071e-05	3.88379269711312	conserved Plasmodium protein, unknown function
PBANKA_1420400	-1.57597035390725	5.06252141256356	-9.85430680111342	2.3929341496204e-05	5.23144914089425e-05	3.12007344213619	negative elongation factor A, putative (NELFA)
PBANKA_1004800	-1.57653931478725	6.34478237578145	-12.7030479294877	4.41858421871086e-06	1.46702226504892e-05	4.78357812414432	peptidyl-tRNA hydrolase 2, putative (PTH2)
PBANKA_1228000	-1.57691356415625	6.81801315204367	-9.54936849653819	2.94040226721573e-05	6.21405012471592e-05	2.66617521219714	1-cys peroxiredoxin, putative (1-CysPxn)
PBANKA_1036100	-1.57729320686175	4.96846772089378	-7.90400134013181	9.96611544253224e-05	0.000176560651748289	1.58260669010054	conserved Plasmodium protein, unknown function
PBANKA_1245900	-1.57859194624872	7.45275806557468	-11.4389189517029	8.91696709743184e-06	2.41184178317909e-05	3.96569063471852	Plasmodium exported protein, unknown function
PBANKA_1206400	-1.57875891395613	6.06670539760085	-9.86412777689324	2.37733133188011e-05	5.20691408709807e-05	2.96692508317436	endonuclease, putative
PBANKA_0310200	-1.57878477584039	5.11769818485173	-8.22311319722294	7.74201795198909e-05	0.000141644076035814	1.8280029883546	conserved Plasmodium protein, unknown function
PBANKA_0901200	-1.57908002423986	5.87449527186538	-9.26208812104734	3.58935765000358e-05	7.31878028549186e-05	2.53766247981553	conserved Plasmodium protein, unknown function
PBANKA_1336700	-1.57929842151428	6.15914355798745	-13.5244262544629	2.89636682250661e-06	1.15570826969225e-05	5.25940623351021	conserved Plasmodium protein, unknown function
PBANKA_1456900	-1.57943064118555	9.42616861100884	-12.1295933100165	6.0253848863589e-06	1.82140528510086e-05	4.44019629995876	translation initiation factor SUI1, putative
PBANKA_0619800	-1.5805768069656	6.60466962928272	-11.7414227560015	7.49086450452129e-06	2.12018218565469e-05	4.18719676021358	zinc finger protein, putative
PBANKA_0702500	-1.58155763237439	5.26563574416326	-10.187876318992	1.92223581205647e-05	4.37743516786347e-05	3.3211387901106	leucine--tRNA ligase, putative
PBANKA_0835100	-1.58157530478976	4.9251695329105	-10.3680662643899	1.71224493919985e-05	3.9929988650786e-05	3.50740530532802	conserved Plasmodium protein, unknown function
PBANKA_0721300	-1.5827281256134	5.36592662884694	-10.1239095301984	2.00369741550874e-05	4.53262664640536e-05	3.25790712061359	CGI-141 protein homolog, putative
PBANKA_0719400	-1.58295402342098	6.51474206524704	-11.3002889710771	9.67192574444957e-06	2.5592658272041e-05	3.91231239438666	LETM1-like protein, putative
PBANKA_0936200	-1.58370886690326	3.12390760232403	-5.41234729434164	0.00100288366256263	0.00143895950980245	-0.548806116546303	conserved Plasmodium protein, unknown function
PBANKA_0829300	-1.58407110457086	3.31275313145731	-6.13353781890794	0.000479482424671029	0.000725171415175173	0.207269058047035	conserved Plasmodium protein, unknown function
PBANKA_1427800	-1.5844363532055	6.61971441883953	-8.4569938206019	6.46704704227229e-05	0.000121196455595776	1.80393226637502	peptidase family C50, putative
PBANKA_0919700	-1.58773880845341	5.31305426546377	-9.90710185661193	2.31040087296996e-05	5.09789148536991e-05	3.11261994534599	conserved Plasmodium protein, unknown function
PBANKA_0608200	-1.58786157698179	4.45758037551974	-6.90576308285457	0.000232569989332232	0.000371478590367746	0.77042807137256	ATP synthase mitochondrial F1 complex assembly factor 1, putative (ATP11)
PBANKA_1206600	-1.58853521367286	9.16164863000847	-12.9000348015372	3.98389299654708e-06	1.37970948278087e-05	4.88345856433157	26S protease regulatory subunit 4, putative
PBANKA_1235800	-1.58895371733323	2.37610040506059	-5.10009861193264	0.00140922094724746	0.00197490291899843	-0.79165257151295	conserved Plasmodium protein, unknown function
PBANKA_0604200	-1.58915242516757	7.74527160221012	-14.0464964421948	2.24181234739897e-06	1.00469535456005e-05	5.47921879050781	zinc finger protein, putative
PBANKA_1410000	-1.58958517073819	8.71607827862181	-12.1250245725754	6.04061774011333e-06	1.82484989544084e-05	4.41528762688608	26S protease regulatory subunit 7, putative (RPT1)
PBANKA_1136200	-1.58972082699765	7.08253106628877	-11.690718620388	7.71068198927226e-06	2.16308512442417e-05	4.13388717834585	conserved Plasmodium protein, unknown function
PBANKA_1012700	-1.59018927510408	2.45590837079406	-2.59367294512309	0.0358249512371878	0.0419265673474841	-4.18771866748471	conserved Plasmodium protein, unknown function
PBANKA_1108600	-1.59145834052278	6.4658907836373	-8.54089057419726	6.06898071076647e-05	0.000114834871785494	1.88666978149936	SNAP protein, putative
PBANKA_0800500	-1.59202172337683	4.14970985318022	-7.95449163753012	9.57044982032584e-05	0.000170440033317039	1.79110500660024	chitinase (CHT1)
PBANKA_0837001	-1.59220573201282	2.60204182179234	-5.09103322005117	0.00142348722506923	0.0019937206937273	-0.835293679496723	BIR protein
PBANKA_1448600	-1.59238355254183	3.78687748251613	-6.90217707515319	0.000233318751033793	0.000372314713470207	0.896791114464556	conserved Plasmodium protein, unknown function
PBANKA_1125500	-1.59295797533168	7.25976719005086	-14.1432078533259	2.14001426053771e-06	9.81771875780451e-06	5.5323697006242	conserved protein, unknown function
PBANKA_1414200	-1.59534258223954	6.15841096363194	-11.6013461106228	8.11623452351867e-06	2.24506661776215e-05	4.13779176219384	tRNA (adenine(58)-N(1))-methyltransferase catalytic subunit TRM61, putative (GCD14)
PBANKA_1111200	-1.59737467372041	2.47598268402027	-4.20305374234994	0.00404111341633524	0.00530082601232388	-1.91840679799467	apical rhoptry neck protein, putative (ARNP)
PBANKA_0811400	-1.59756249487078	6.93904046673543	-9.59096282740274	2.85795698748923e-05	6.06948882336369e-05	2.69235387052906	conserved Plasmodium protein, unknown function
PBANKA_0306000	-1.59924131862568	6.61599052007074	-3.01509114098959	0.0195753567050398	0.0234874643281515	-4.46616672313767	6-cysteine protein (P230p)
PBANKA_0302300	-1.60100124190748	5.39671990900868	-5.47334414797699	0.000939827244231393	0.0013546161098273	-0.981262598785484	aspartate aminotransferase, putative (AspAT)
PBANKA_0800600	-1.601667054741	5.56122694374298	-10.9813810406373	1.17010126629912e-05	2.97213222289119e-05	3.81309580827308	centrin, putative
PBANKA_1441200	-1.60350261687965	5.50748221340998	-10.3062251498471	1.78123104747079e-05	4.12153461349081e-05	3.36322395711692	conserved Plasmodium protein, unknown function
PBANKA_0906900	-1.6053206277759	7.73734255026592	-14.4881093420372	1.81753042691182e-06	9.14284151624261e-06	5.70745149590974	conserved Plasmodium protein, unknown function
PBANKA_1214600	-1.6058064703504	5.90307634325964	-12.1386247470418	5.99540107685328e-06	1.82032817125229e-05	4.49712687304588	conserved Plasmodium protein, unknown function
PBANKA_0315300	-1.60593693958853	5.77720223391951	-12.2195488994467	5.73417911089909e-06	1.77903005933074e-05	4.55999097976189	conserved Plasmodium protein, unknown function
PBANKA_1230000	-1.60816287878513	3.82351906331079	-6.62615419210042	0.000299996517125257	0.000467239907936652	0.620276413632902	GPI-anchored wall transfer protein 1, putative (GWT1)
PBANKA_0100900	-1.60873576238177	7.305333809428	-10.6156454437248	1.46484497578189e-05	3.53391063411612e-05	3.42027200282407	ATP-dependent RNA helicase, putative
PBANKA_1231100	-1.60979635656393	6.21076627204453	-13.6476048623538	2.72424302680891e-06	1.12739561292223e-05	5.32217337281012	tRNA pseudouridine synthase, putative
PBANKA_1315400	-1.6101914407351	6.39757585334469	-8.28714653796567	7.36673273448693e-05	0.000135507985115997	1.67897783337239	calcineurin subunit B, putative (CNB)
PBANKA_1200600	-1.61098097245824	7.67351342113734	-8.17981143504047	8.00804579721158e-05	0.00014578199757175	1.53306476348193	Plasmodium exported protein, unknown function
PBANKA_1210300	-1.61200948094141	6.8804333226681	-12.4196684740573	5.14197308183055e-06	1.63984453414516e-05	4.58710566733602	heme oxygenase, putative (HO)
PBANKA_1130200	-1.61208911309116	6.52297189601131	-14.7964697093942	1.5754234768977e-06	8.55152811946184e-06	5.89146077687081	ER lumen protein retaining receptor, putative (ERD2)
PBANKA_0522000	-1.61405664542649	4.75710635457714	-6.70183772748863	0.000279796449912676	0.000439376525539886	0.501967487294705	conserved Plasmodium protein, unknown function
PBANKA_1222400	-1.61490026259861	7.26793089418076	-14.243143438083	2.04031437191053e-06	9.6271200044592e-06	5.58444901382125	ubiquitin regulatory protein, putative
PBANKA_1226700	-1.61589080082842	5.29399373347428	-6.44540563547189	0.00035521393495716	0.000547324128555183	0.115523659066834	AAA family ATPase, putative
PBANKA_1036600	-1.61613328302398	8.18755205560969	-8.67614521609899	5.48422325661531e-05	0.000105108752862579	1.9637395966888	ribonucleotide reductase small subunit, putative
PBANKA_1017800	-1.61733747843653	7.03182376917808	-15.9845577692254	9.31370891660465e-07	6.89791616141229e-06	6.43788196134314	conserved Plasmodium protein, unknown function
PBANKA_1133500	-1.61914723908632	6.55305213784238	-12.0915607935927	6.15353570655991e-06	1.84513874958541e-05	4.40732258195557	glutamate--tRNA ligase
PBANKA_0906600	-1.62028461671804	6.2573950762997	-11.5579126852716	8.32204390085521e-06	2.28735946523506e-05	4.10118918283492	coproporphyrinogen-III oxidase, putative (CPO)
PBANKA_1308200	-1.62144461098189	7.39138722276961	-12.5822013940526	4.71189319974899e-06	1.53775237919056e-05	4.66848212592894	1-acyl-sn-glycerol-3-phosphate acyltransferase, putative (LPAAT)
PBANKA_1016100	-1.62343447611918	5.39510517992765	-8.65076835305034	5.5888967705062e-05	0.000106856470220173	2.13135006227217	peptide chain release factor 1, putative
PBANKA_1357800	-1.62433378090129	7.89000608686348	-12.9194497212844	3.94375085932857e-06	1.37180214602102e-05	4.86464562639514	conserved Plasmodium protein, unknown function
PBANKA_0708400	-1.62436054902467	5.72665571127097	-10.7890353349278	1.31572478555243e-05	3.24495402245945e-05	3.66245907250228	small nuclear ribonucleoprotein G, putative (SNRPG)
PBANKA_0935300	-1.62457245532385	5.51470250776429	-11.1097640188235	1.08309949679992e-05	2.79594902675549e-05	3.90559898189516	conserved Plasmodium protein, unknown function
PBANKA_1208500	-1.62480023326484	4.85712332387391	-10.6354759529964	1.44685336353997e-05	3.49760434348375e-05	3.70221318851001	conserved Plasmodium protein, unknown function
PBANKA_1325800	-1.62493677853387	4.53036393699848	-4.96637412396381	0.00163684545723671	0.00227645514745849	-1.37407614127572	conserved Plasmodium protein, unknown function
PBANKA_1140500	-1.62611073222763	6.28177030760907	-9.65859618768538	2.72943232156267e-05	5.83825941926698e-05	2.79139418670819	aldehyde reductase, putative
PBANKA_0615000	-1.62665352996231	5.6548660777093	-9.82863622976125	2.4342691116538e-05	5.30717543599899e-05	2.99878385071489	transcription initiation factor IIE, alpha subunit, putative
PBANKA_0603100	-1.62668512965252	1.83761057865429	-4.57867260582595	0.00256297449442918	0.0034612166205654	-1.34549991794944	conserved Plasmodium protein, unknown function
PBANKA_0915500	-1.62754539806615	4.27909692523102	-6.89745774567246	0.000234308288720948	0.000373745693682693	0.800186105454213	glycine cleavage system H protein, putative (GCVH)
PBANKA_1420600	-1.62770873485993	7.94383711338826	-10.3299672203484	1.75437940652179e-05	4.06732036958125e-05	3.22191820985045	histone H2B variant, putative (H2B.Z)
PBANKA_1036400	-1.62815378417261	6.45853803567604	-10.4787347753346	1.59622357540825e-05	3.78348065011792e-05	3.36653624870344	ribosome biogenesis protein BOP1, putative (BOP1)
PBANKA_1436100	-1.62912046571274	5.3883439836235	-10.4728492696858	1.60216417872998e-05	3.79396945710211e-05	3.50044779621574	heterochromatin protein 1, putative (HP1)
PBANKA_1144900	-1.6294575950624	4.94114019491458	-9.45806599046197	3.13100605205475e-05	6.52979551645628e-05	2.85427228830553	glycosylphosphatidylinositol anchor attachment 1 protein, putative (GPAA1)
PBANKA_0414700	-1.62979578178703	6.38925088965563	-11.1649382645518	1.04798555175061e-05	2.72155723570408e-05	3.83601237155225	zinc finger protein, putative
PBANKA_1347500	-1.63079778985094	5.43365939620511	-10.2636208721007	1.83059330669704e-05	4.21524027764864e-05	3.3474567340056	ATP-dependent RNA helicase, putative
PBANKA_0507300	-1.63203429964463	6.71629241711652	-3.6565910915988	0.00813964408517487	0.0102870839455925	-3.53409388629559	dynein heavy chain, putative
PBANKA_0931700	-1.63296938326941	6.19498465652516	-11.6141683610307	8.05658683016969e-06	2.23116309711455e-05	4.14365632891765	peptidyl-prolyl cis-trans isomerase, putative (CYP19C)
PBANKA_1322400	-1.63380028713971	5.72439371689001	-7.67428858417219	0.000120158212830065	0.000207991373136862	1.22812181170294	exonuclease V, mitochondrial, putative
PBANKA_0110900	-1.63424466697993	5.33358493349703	-9.14453350413102	3.9005999929704e-05	7.84366564645801e-05	2.53912411607108	PP-loop family protein, putative
PBANKA_1311500	-1.63515338207883	4.99504540639649	-6.4335600571514	0.000359213224736669	0.000552769865250117	0.173251882317397	conserved Plasmodium protein, unknown function
PBANKA_0806600	-1.6351578768118	6.22456343579478	-11.3146100435301	9.59066171713658e-06	2.55053671504387e-05	3.94971875626621	cleavage and polyadenylation specificity factor, putative
PBANKA_1428200	-1.63546360596918	4.58755179200486	-7.65423153363974	0.000122162950145621	0.000210924047909378	1.44594756601105	conserved Plasmodium protein, unknown function
PBANKA_0621100	-1.63628645462772	4.08771222877716	-7.80658589862431	0.000107828473743822	0.000189336924908373	1.67498465116216	conserved Plasmodium protein, unknown function
PBANKA_0523000	-1.63668586855752	2.68447575678396	-5.44605977213045	0.000967469365566384	0.00139192642458946	-0.438456026429122	conserved Plasmodium protein, unknown function
PBANKA_0834900	-1.63753390135239	6.66302144349575	-13.4835933167532	2.95613239844068e-06	1.16478682782803e-05	5.20251834198389	TFIIH basal transcription factor complex helicase XPD subunit, putative (XPD)
PBANKA_0934100	-1.63754737975972	4.14112447500429	-8.1921561244225	7.9311668185518e-05	0.000144539623272028	1.99592182846074	GTP-binding protein, putative
PBANKA_1314100	-1.63806069689004	6.98472754288739	-14.8818238268518	1.51505476185904e-06	8.44558662677577e-06	5.91495191574369	conserved Plasmodium protein, unknown function
PBANKA_1332200	-1.64077617569224	4.71769651967767	-7.74308962855698	0.0001135583177233	0.000197646339961307	1.4981387614119	translation initiation factor IF-1, putative (IF1)
PBANKA_0923500	-1.64157005514681	6.02480491835657	-10.0872951532778	2.05208520267622e-05	4.62229518651134e-05	3.13721747542569	nuclear preribosomal assembly protein, putative
PBANKA_0104900	-1.64470842029509	7.68601239347443	-12.9974276020779	3.78709540538602e-06	1.33587823832422e-05	4.90704493829581	RNA-binding protein, putative
PBANKA_0517300	-1.64642187192518	6.02795700161364	-8.50055129337404	6.25681078782927e-05	0.000117826278400508	1.90640664223649	WD repeat-containing protein 70, putative (WDR70)
PBANKA_1129900	-1.6468391289614	6.23160318977104	-13.5795240680774	2.81788994119621e-06	1.13800705200035e-05	5.28516819056999	conserved Plasmodium protein, unknown function
PBANKA_0608300	-1.64705320851334	5.55290348118153	-11.7345951004004	7.52004522327831e-06	2.12591052536792e-05	4.29707191117697	ABC transporter B family member 7, putative (ABCB7)
PBANKA_0905200	-1.64777902255092	6.2798348065501	-11.7008121266022	7.66634535654759e-06	2.15318796044795e-05	4.19008125656566	conserved Plasmodium protein, unknown function
PBANKA_0712300	-1.65054341705392	6.7473494595093	-13.4772373375521	2.96556109589689e-06	1.16478682782803e-05	5.19532391423206	zinc finger protein, putative
PBANKA_1144500	-1.65100556864902	5.31003336051822	-8.84129147039569	4.8548331049448e-05	9.47649072824816e-05	2.30495189963543	mitochondrial import inner membrane translocase subunit TIM9, putative (TIM9)
PBANKA_0312400	-1.65175370034496	8.12243066392111	-15.1628719875978	1.33412851836639e-06	8.0709683267585e-06	6.04829140975984	DNA-directed RNA polymerase II subunit RPB2, putative (RPB2)
PBANKA_1331800	-1.65306106439133	6.87063604689015	-9.60116107917024	2.83814490470776e-05	6.03820090464671e-05	2.70486777283991	derlin-1, putative (DER1-1)
PBANKA_0401000	-1.65449497382236	7.55934224052789	-14.9888176435218	1.44306792753477e-06	8.31731878233676e-06	5.95782696684659	pre-mRNA-splicing factor PRP46, putative (PRP46)
PBANKA_0710900	-1.65706693729516	6.25151687740549	-14.1199424415279	2.16401378558348e-06	9.8471703965475e-06	5.56942256941293	U6 snRNA-associated Sm-like protein LSm3, putative (LSM3)
PBANKA_1344600	-1.65729414875271	6.54519886143725	-9.97429763866128	2.20998538911431e-05	4.91509846830615e-05	3.00161485422723	conserved Plasmodium protein, unknown function
PBANKA_0614400	-1.65905957194376	5.51709023845456	-9.15148229187704	3.88137408143685e-05	7.82031091408145e-05	2.51158358331685	conserved Plasmodium protein, unknown function
PBANKA_1029200	-1.6593407344446	4.34398016320031	-6.12034885720266	0.000485722585150172	0.000734142050981903	-0.00474616239610004	FeS assembly ATPase SufC (SufC)
PBANKA_0612100	-1.66241794100781	5.39960209230381	-10.8205686041345	1.29049955594306e-05	3.19933544760649e-05	3.73599033973214	conserved Plasmodium protein, unknown function
PBANKA_1025500	-1.66420396644041	8.71093059285113	-13.4513607413671	3.00430243600466e-06	1.17382564364849e-05	5.17938307053613	NOT family protein, putative
PBANKA_0402100	-1.6666850729034	5.88279822760381	-4.91135201168481	0.00174212136079544	0.00241298778636246	-1.74962039596014	spindle pole body protein, putative
PBANKA_0909600	-1.66791326548298	8.62291323988476	-13.8882140102643	2.4205516220918e-06	1.0491999054737e-05	5.41255589278046	transcription factor with AP2 domain(s), putative (ApiAP2)
PBANKA_0509900	-1.66864574142965	6.0407316746282	-11.5475041141006	8.37224193897414e-06	2.29584835177751e-05	4.12023488698163	conserved Plasmodium protein, unknown function
PBANKA_0516200	-1.66885333971767	7.45198306604779	-11.586871955412	8.18417068395372e-06	2.25627819821331e-05	4.06167259915254	phosphatidylinositol N-acetylglucosaminyltransferase subunit A, putative (PIGA)
PBANKA_0203300	-1.66920413623488	5.23009390359062	-8.69894145356816	5.39208266404536e-05	0.00010363521854299	2.20685125982939	DNA-directed RNA polymerase 2 subunit, putative
PBANKA_1321600	-1.67035600159352	5.91269774238008	-6.86274901768353	0.000241732726262657	0.000383914199525362	0.427164927496873	conserved Plasmodium protein, unknown function
PBANKA_0812700	-1.67040461368825	6.50225430931142	-6.76449255271558	0.000264226595353592	0.000416577407462311	0.253933778723407	conserved Plasmodium protein, unknown function
PBANKA_1037700	-1.67265442041944	4.32476932038062	-9.10527764328737	4.01126047803511e-05	8.02758567889603e-05	2.6983884319136	mitochondrial ribosomal protein L16 precursor, putative
PBANKA_0403400	-1.67373726184521	5.01709043042104	-9.07489491318295	4.09935186937936e-05	8.17634989047771e-05	2.54917812179229	conserved Plasmodium protein, unknown function
PBANKA_1022200	-1.67532704434239	6.26612912910555	-9.95035069692835	2.24519212849984e-05	4.98407496312639e-05	3.0111054481307	conserved Plasmodium protein, unknown function
PBANKA_1431600	-1.6756432168268	6.25840237129781	-13.3377212128561	3.18140220298496e-06	1.20822891029926e-05	5.15242030729013	serpentine receptor, putative (SR10)
PBANKA_1010600	-1.67780045458953	8.49581528259823	-9.08621808413366	4.06626791138086e-05	8.12399324311597e-05	2.30470775918161	calmodulin, putative (CAM)
PBANKA_1458400	-1.67889957721538	4.13937179919597	-9.09786325264506	4.03255822518977e-05	8.06003125715735e-05	2.7203697347772	conserved Plasmodium protein, unknown function
PBANKA_1018000	-1.67919449042801	4.93989799051055	-10.6543931821267	1.42992385387639e-05	3.46725544374414e-05	3.70395471860486	conserved Plasmodium protein, unknown function
PBANKA_1313700	-1.68011953881077	7.19191224141646	-11.9227068719801	6.76122085701541e-06	1.96513479065454e-05	4.27701479665604	serine/threonine protein kinase, putative
PBANKA_1451700	-1.68061192637523	5.53268835736942	-9.11155761266746	3.99332096675155e-05	7.99841667940339e-05	2.47861958592928	conserved Plasmodium protein, unknown function
PBANKA_0511300	-1.68076972776264	5.34571841295655	-10.1060874690973	2.02708656380665e-05	4.57682650090249e-05	3.25500173364949	mitochondrial ribosomal protein S22 precursor, putative
PBANKA_1323900	-1.68119392100754	4.81012687241816	-9.87282690763827	2.36360713518773e-05	5.18939602833178e-05	3.18516986081008	conserved Plasmodium protein, unknown function
PBANKA_1223300	-1.6813937811696	7.74514698533837	-12.3257718830486	5.41070992627233e-06	1.69933459045079e-05	4.51669549010687	ras-related protein Rab-18, putative (RAB18)
PBANKA_1427400	-1.68214674671123	5.1861422331834	-10.2484787387883	1.84850985007841e-05	4.25032124619093e-05	3.38419448393017	apicoplast ribosomal protein L33 precursor, putative
PBANKA_0111300.2	-1.68284442134723	7.3964386881227	-10.3418350287831	1.74112965890535e-05	4.04807268670232e-05	3.22893998188091	conserved Plasmodium protein, unknown function
PBANKA_0604700	-1.68327122848746	6.14394761719446	-13.2461400930886	3.3328010997889e-06	1.23518856036603e-05	5.11298746201164	shewanella-like protein phosphatase 2, putative (SHLP2)
PBANKA_1348500	-1.68438802993021	6.05907965250735	-9.66348762456337	2.7203941779974e-05	5.82154559692962e-05	2.82455605657537	conserved Plasmodium protein, unknown function
PBANKA_0106100	-1.68449126113454	4.1032784111733	-8.08332214287158	8.63883202957439e-05	0.000155715111071365	1.91189739452143	para-hydroxybenzoate--polyprenyltransferase, putative (COQ2)
PBANKA_0829000	-1.68572997159344	5.40212455280799	-12.8953393985853	3.99367086384792e-06	1.38183218719291e-05	5.00228669009481	conserved Plasmodium protein, unknown function
PBANKA_1242600	-1.68592848614687	7.4381741297284	-12.722147836291	4.37415424972572e-06	1.45376029157645e-05	4.75050648469878	proteasome maturation factor UMP1, putative (UMP1)
PBANKA_0102800	-1.6877082924151	5.0754718177733	-7.95087590397074	9.59818696118055e-05	0.000170806059133284	1.60841740228612	conserved Plasmodium protein, unknown function
PBANKA_0314000	-1.68990818090223	3.4649718143021	-6.08807049014233	0.00050138211896434	0.000755409371253307	0.134925634602431	AP-2 complex subunit sigma, putative
PBANKA_0518400	-1.69010981740547	4.29284355513874	-7.0416908729153	0.000206086846747859	0.0003338817568266	0.939697747425353	translation initiation factor IF-3, putative (IF3b)
PBANKA_1440900	-1.69020661973032	4.67901902663836	-7.05022014451689	0.000204541867888161	0.000331824057988118	0.867475058278984	conserved Plasmodium protein, unknown function
PBANKA_0503700	-1.69064873633336	7.17002110826044	-16.6766428474536	6.97403034938939e-07	6.33267721762653e-06	6.74599337486342	conserved Plasmodium protein, unknown function
PBANKA_0939600	-1.69090165427015	9.76751247059464	-12.1675922028045	5.90036975124594e-06	1.80639643456617e-05	4.47588705754771	polyadenylate-binding protein-interacting protein 1, putative (PAIP1)
PBANKA_0943600	-1.69181762010819	9.62537052950582	-13.029909169869	3.72393931452947e-06	1.32202681773777e-05	4.97266417017902	60S acidic ribosomal protein P1, putative
PBANKA_1226100	-1.69345397022713	8.20445877471496	-14.4366943743283	1.86189219156537e-06	9.22264193724634e-06	5.6892473239126	conserved Plasmodium protein, unknown function
PBANKA_0806400	-1.6936564613066	6.37604778514725	-13.6149471439956	2.7687150561147e-06	1.12909434749789e-05	5.29391603703344	conserved protein, unknown function
PBANKA_1012300	-1.69420341135219	6.10153512006495	-13.4542272540093	2.99998256296451e-06	1.1735266145466e-05	5.231403504807	conserved Plasmodium protein, unknown function
PBANKA_0825300	-1.69512064426295	5.94508113731143	-11.222394094043	1.01278746122671e-05	2.65187465756222e-05	3.92421880530121	conserved Plasmodium protein, unknown function
PBANKA_1035300	-1.69572786644663	6.45389492152038	-12.208271767951	5.76979331240488e-06	1.78492260400183e-05	4.48779713600678	radical SAM protein, putative
PBANKA_1439200	-1.69592433983877	11.8996733978814	-10.642057114021	1.44093803144515e-05	3.48685004555811e-05	3.57036732696109	polyadenylate-binding protein, putative (PABP)
PBANKA_1206900	-1.69776333353745	10.6045513310702	-5.48088383059415	0.00093234484003741	0.00134546273577478	-1.07848428703787	tubulin beta chain, putative
PBANKA_0103500	-1.69901086869171	3.82226323437536	-6.64103684028917	0.000295898210735268	0.00046146721522976	0.637399052424199	RAP protein, putative
PBANKA_1417900	-1.70013633182183	8.01209047099601	-7.37341877186731	0.000154590587202734	0.000259744961890106	0.808347466990104	conserved Plasmodium protein, unknown function
PBANKA_0612800	-1.70122007456684	5.88871944316108	-13.084643711436	3.62020754033413e-06	1.29819659534606e-05	5.04955854626474	DEAD box ATP-dependent RNA helicase, putative
PBANKA_0701600	-1.7014198283901	6.37505768223145	-10.4380471155334	1.63780938981965e-05	3.86682405590489e-05	3.34893145443865	conserved protein, unknown function
PBANKA_1007600	-1.70148917570356	6.50235202678993	-12.1184906520204	6.06247897258673e-06	1.82819712063959e-05	4.43012262680736	erythrocyte vesicle protein 1, putative (EVP1)
PBANKA_1315500	-1.70206026020724	8.36912441527816	-13.1416067946435	3.51572915126476e-06	1.27127696686418e-05	5.00063068210884	sortilin, putative
PBANKA_0310800	-1.70237380934422	6.28371927134002	-12.0594629830726	6.26410489061826e-06	1.86034716396542e-05	4.4131869312435	conserved Plasmodium protein, unknown function
PBANKA_1114500	-1.7030437081825	4.0662821711788	-9.12438529675756	3.95695878189849e-05	7.93535184684201e-05	2.75135903557301	conserved Plasmodium protein, unknown function
PBANKA_0205600	-1.70404527058147	5.3057657566302	-9.99680022250536	2.17747193113912e-05	4.84959205272436e-05	3.18587478527312	double-strand break repair protein MRE11, putative (MRE11)
PBANKA_1440600	-1.70457678001711	6.22586478622713	-11.787594268138	7.29687710070866e-06	2.07267924814036e-05	4.25214089778899	conserved Plasmodium protein, unknown function
[truncated: 2,090 more rows]
