# Supplementary material for: Comparative transcriptomics of female and male gametocytes in Plasmodium berghei and the evolution of sex in alveolates
Source: BMC Genomics. 2017 Sep 18;18:734. doi: 10.1186/s12864-017-4100-0 (PMC5604118; doi:10.1186/s12864-017-4100-0)
Supplement: Supplementary file 3 — A tab-delimited text file containing the full list of genes differentially expressed in male gametocytes compared to asexual erthythrocytic stages. (TSV 612 kb) [file 12864_2017_4100_MOESM3_ESM.tsv]

GeneID	logFC	AveExpr	t	P.Value	adj.P.Val	B	GeneName
PBANKA_0600600	7.41769360089345	8.50609373358767	19.6783071580295	1.47352136124103e-08	2.33995192165075e-05	10.0494295070276	NIMA related kinase 3, putative (NEK3)
PBANKA_0402600	7.30152193374335	0.538745259637381	8.6215175141136	1.43323462553358e-05	0.000179682362001104	3.51302910686388	inner membrane complex protein 1a (IMC1a)
PBANKA_0714500	7.26353869615318	5.58998976190501	19.7251536130606	1.44372669452398e-08	2.33995192165075e-05	9.29543177276554	conserved Plasmodium protein, unknown function
PBANKA_0602900	6.48471336331153	6.0786339990658	11.1909046742391	1.7338532114558e-06	0.000117685585539604	5.70509595920871	conserved Plasmodium protein, unknown function
PBANKA_1029600	6.44841946524035	7.01407008408707	11.9838720562947	9.83773134892991e-07	0.000114309639381225	6.28028901623172	conserved Plasmodium protein, unknown function
PBANKA_0302900	6.40637860325511	5.77983993687857	11.4110726537011	1.47626002903121e-06	0.000117685585539604	5.83259150885026	conserved Plasmodium protein, unknown function
PBANKA_0927700	6.29172978875029	8.76804002541889	13.7746566610546	3.06903577669952e-07	0.000110165202554597	7.46935960372086	conserved Plasmodium protein, unknown function
PBANKA_1204200	6.19842164403251	7.92093055417079	12.687900120919	6.11378756845236e-07	0.000110165202554597	6.7847941505883	conserved Plasmodium protein, unknown function
PBANKA_0902400	5.99091947533928	6.74597583360933	10.7808931731595	2.35710736495054e-06	0.00012340344642115	5.4590607585195	kinesin-like protein, putative
PBANKA_0909400	5.91806148414644	4.54883329745342	11.0108708920304	1.98168999520089e-06	0.000121851583736353	5.47932448705724	conserved Plasmodium protein, unknown function
PBANKA_1228900	5.90308970483432	3.39623313042853	11.2412115337627	1.67088235280411e-06	0.000117685585539604	5.45918534712061	von Willebrand factor A domain-related protein (WARP)
PBANKA_1018200	5.86264840792036	5.29551368804036	11.0224216720629	1.9646628766956e-06	0.000121851583736353	5.55922473882008	conserved Plasmodium protein, unknown function
PBANKA_1029500	5.86190603122885	4.32608311052062	10.3060008887832	3.40800133709813e-06	0.000125639869201726	4.9836247671568	conserved Plasmodium protein, unknown function
PBANKA_1330900	5.79819913455096	7.29367992841836	12.4180519947559	7.31544739401851e-07	0.000110165202554597	6.59504771797165	conserved Plasmodium protein, unknown function
PBANKA_1125800	5.79136489468479	5.55791526158347	10.32594255833	3.35466122273183e-06	0.000125639869201726	5.08755589396998	conserved Plasmodium protein, unknown function
PBANKA_0204600	5.7721408162435	5.74936318561901	13.424435271441	3.81087754854504e-07	0.000110165202554597	7.05340601973771	photosensitized INA-labeled protein PHIL1, putative (PHIL1)
PBANKA_1308100	5.76191293089075	6.63118013897926	11.119323556123	1.8280296662323e-06	0.000117685585539604	5.70077501109741	calmodulin-like protein
PBANKA_1429100	5.74396443618971	6.34456073900371	9.90474691126722	4.70795668118961e-06	0.0001277324613512	4.79054170012531	conserved Plasmodium protein, unknown function
PBANKA_1349300	5.72458002919692	7.13733872145711	12.2260346390534	8.32973569085416e-07	0.000110165202554597	6.46634494526343	conserved Plasmodium protein, unknown function
PBANKA_1233500	5.7233933237529	6.2964838718394	10.9305117603077	2.10476861437509e-06	0.000121851583736353	5.55643941555164	mRNA-binding protein PUF1 (PUF1)
PBANKA_0911100	5.66781895098496	6.05176163643945	8.90470280956179	1.10848840578101e-05	0.000159061408588576	3.95689891276303	conserved Plasmodium protein, unknown function
PBANKA_0522100	5.65416949968525	6.44231179699841	11.1334332677156	1.80902696310861e-06	0.000117685585539604	5.70587867428737	conserved Plasmodium protein, unknown function
PBANKA_0806800	5.65290313863308	8.33360099154153	9.69207544006535	5.61293575810993e-06	0.000134411145429079	4.59031081225506	conserved Plasmodium protein, unknown function
PBANKA_1033700	5.63695738371431	6.84671852837454	10.5498389206491	2.81515721500435e-06	0.000125639869201726	5.29593934147177	conserved Plasmodium protein, unknown function
PBANKA_1333100	5.61460155240121	7.05509009581014	11.9983359832957	9.73962294216039e-07	0.000114309639381225	6.31780658844773	conserved Plasmodium protein, unknown function
PBANKA_1420700	5.60613313747847	7.27134022254764	11.2580003341541	1.65043403153305e-06	0.000117685585539604	5.82145282871591	conserved Plasmodium protein, unknown function
PBANKA_1318700	5.57653181955196	4.7803760577816	8.32346401891989	1.89240724962407e-05	0.000203076507295111	3.4308380652441	protein phosphatase PPM3 (PPM3)
PBANKA_1205300	5.56862528185894	6.88281651444185	8.93610255303671	1.07779916411462e-05	0.000158967034608113	3.97588095926946	conserved Plasmodium protein, unknown function
PBANKA_1129600	5.56723200785079	7.71901059483879	10.4276460228388	3.09659567687731e-06	0.000125639869201726	5.20403724917355	conserved Plasmodium protein, unknown function
PBANKA_1344200	5.5667996527632	6.53656816828946	10.7244692973287	2.46081599706323e-06	0.00012340344642115	5.41890446286432	conserved Plasmodium protein, unknown function
PBANKA_1006300	5.55009901638662	4.04408064820071	10.3455095961974	3.30321905951977e-06	0.000125639869201726	4.99351122847108	sporozoite micronemal protein essential for cell traversal (PLP1)
PBANKA_1037900	5.5337973477149	6.9298377799176	9.18155980100095	8.6779769356412e-06	0.000147124135663326	4.19064525473004	conserved Plasmodium protein, unknown function
PBANKA_0943000	5.53328194494931	3.59220602235263	9.09125903998815	9.39289230751193e-06	0.000148487446308552	4.02550630224427	conserved Plasmodium protein, unknown function
PBANKA_0622000	5.52258714191313	8.84715649954127	9.26715266486678	8.05542154352495e-06	0.000144057881383536	4.19601208882426	conserved Plasmodium protein, unknown function
PBANKA_1139800	5.52192106287647	6.30798647322485	9.46888748809696	6.77427915728942e-06	0.000139993486948935	4.43851255981478	nuclear fusion protein (GEX1)
PBANKA_0205800	5.45600529438522	8.04034740592788	16.7991625273074	5.70752115585214e-08	5.43812615729592e-05	9.01308907985397	serine/threonine protein kinase, putative (IK2)
PBANKA_1208800	5.43808907933859	7.7050953130045	9.7368030650736	5.40771540547903e-06	0.000132795650472691	4.64355878295865	conserved Plasmodium protein, unknown function
PBANKA_1425800	5.42739067063088	5.48272300749172	10.2392406553148	3.59351224670468e-06	0.000125639869201726	5.02836344923779	conserved Plasmodium protein, unknown function
PBANKA_0910900	5.4148150350286	5.32535092889894	10.5799720509183	2.75018369004919e-06	0.000125639869201726	5.26917929806091	conserved Plasmodium protein, unknown function
PBANKA_1006200	5.39079432113476	5.36741363195978	10.8539058489579	2.23001746437176e-06	0.00012340344642115	5.46557182196517	sporozoite invasion-associated protein 1 (SIAP1)
PBANKA_1320100	5.38139303843257	7.54403128345377	10.2468842206738	3.57171695047875e-06	0.000125639869201726	5.06271122913235	conserved Plasmodium protein, unknown function (UIS25)
PBANKA_1029400	5.3721348254088	8.71301497067121	8.74441187494246	1.28094529911237e-05	0.000169953830052841	3.7172389031112	conserved Plasmodium protein, unknown function
PBANKA_0911000	5.34309444925633	6.36730746168774	9.27661729138018	7.9896648247133e-06	0.000144057881383536	4.27706686828007	calcium-binding protein, putative
PBANKA_1037800	5.34144180826522	0.123632790389196	7.01450437905943	7.09389675344493e-05	0.000370423665473107	2.08114939967698	secreted ookinete adhesive protein (SOAP)
PBANKA_1429200	5.33982481953768	4.87255731107039	10.1656866370636	3.81093104592017e-06	0.000125639869201726	4.94322746623298	conserved Plasmodium protein, unknown function (S20)
PBANKA_1039000	5.3281016513569	6.95903430284932	17.2817818088355	4.48208125034324e-08	5.3381587691588e-05	9.06811543437858	conserved Plasmodium protein, unknown function
PBANKA_1119800	5.31670301927683	4.2691423102279	9.01495428729855	1.00478311939117e-05	0.000152764320581719	4.0146683402891	conserved Plasmodium protein, unknown function
PBANKA_0719700	5.30847756250309	7.53132927869613	10.0616370168354	4.14373892038424e-06	0.0001262292640221	4.91368167637829	conserved Plasmodium protein, unknown function
PBANKA_1013900	5.3007582142207	6.45560392920541	9.7619093123878	5.29616416014165e-06	0.000132795650472691	4.67986310794332	conserved Plasmodium protein, unknown function
PBANKA_1422900	5.28138553305105	5.09735205119779	11.2670718583333	1.63950054808359e-06	0.000117685585539604	5.72824302632386	conserved Plasmodium protein, unknown function
PBANKA_1209400	5.27412516482181	6.91761193086402	9.31871893953168	7.70425121151005e-06	0.000142292355381611	4.30658826320464	inner membrane complex sub-compartment protein 1 (ISP1)
PBANKA_1316500	5.25627949236105	6.70823150453829	9.96530190422445	4.48070082237164e-06	0.0001262292640221	4.84438833303139	conserved Plasmodium protein, unknown function
PBANKA_1409600	5.24923326442215	8.90327843103934	7.85933057764566	2.96479648421127e-05	0.000246928154733959	2.82596268461257	meiosis-specific nuclear structural protein 1, putative
PBANKA_0913600	5.23986917915319	5.85695595849375	9.13553581916908	9.03454617360983e-06	0.000148318036169296	4.15669649448084	conserved Plasmodium protein, unknown function
PBANKA_0905400	5.2373235403633	4.09048096764866	9.44633985776452	6.90564009928624e-06	0.000139993486948935	4.34894914800878	conserved Plasmodium protein, unknown function
PBANKA_1422800	5.23513881164936	1.53531378868106	7.09479585855991	6.50809672067909e-05	0.000357271883592795	2.18697878027903	conserved Plasmodium protein, unknown function
PBANKA_0941700	5.22514080991613	6.52593007683312	9.95957240986758	4.5016750760673e-06	0.0001262292640221	4.83907779659988	WD repeat-containing protein WRAP73, putative (WDR8)
PBANKA_1413600	5.22166741590756	5.79766682959883	9.27739845094029	7.98426414281367e-06	0.000144057881383536	4.27663667526514	serine/threonine protein kinase, putative
PBANKA_1203500	5.21962519378389	5.11483475767831	7.61116795191851	3.80151178093752e-05	0.000272732023445558	2.75124324642047	conserved Plasmodium protein, unknown function
PBANKA_0213900	5.21754894054746	6.44941342437489	10.0124895049196	4.31200899759173e-06	0.0001262292640221	4.88041255289969	dynein light chain, putative
PBANKA_1300500	5.18850367775213	6.10021892265866	9.18296779512345	8.66731618504727e-06	0.000147124135663326	4.19754441093458	tubulin epsilon chain, putative
PBANKA_0828900	5.16611211864299	7.77142902515127	8.46147138872018	1.66227780819142e-05	0.000193188796496687	3.48896087700754	conserved Plasmodium protein, unknown function
PBANKA_1208900	5.15813179432322	7.41856009819811	10.2722713285037	3.50036895706448e-06	0.000125639869201726	5.08280601041156	conserved Plasmodium protein, unknown function
PBANKA_0313600	5.15280918015922	5.60682208481058	9.4545767137259	6.85732947537954e-06	0.000139993486948935	4.42192805996205	conserved Plasmodium protein, unknown function
PBANKA_1421400	5.134450590973	6.16455481064358	8.40833519696774	1.74701648594598e-05	0.000198229762187511	3.50366066756391	C-Myc-binding protein, putative (MYCBP)
PBANKA_1123800	5.13258456954233	7.78443055601186	9.56716723837073	6.23305621153772e-06	0.000137597914666414	4.49152950022689	conserved Plasmodium protein, unknown function
PBANKA_1109600	5.12306119456232	7.99242073780843	9.26789364817912	8.05025197192298e-06	0.000144057881383536	4.22248818790236	conserved Plasmodium protein, unknown function
PBANKA_0824400	5.12223003721804	6.76204735213137	8.73849563242921	1.28785333016532e-05	0.000169953830052841	3.79421493004263	cyclin-dependent kinases regulatory subunit, putative
PBANKA_1405000	5.12096128582544	7.59818895508826	11.1733482992821	1.75644391919324e-06	0.000117685585539604	5.765707310527	conserved Plasmodium protein, unknown function
PBANKA_1330000	5.11378516421624	5.69727020585959	8.82212603656146	1.19389714739868e-05	0.000165027301324008	3.8843342696207	conserved Plasmodium protein, unknown function
PBANKA_0825800	5.11194582390366	6.26094217840372	10.4306634955731	3.08928203570218e-06	0.000125639869201726	5.20051608439947	conserved Plasmodium protein, unknown function
PBANKA_0904600	5.101631007666	6.73618381600642	10.5413721485071	2.8337176321534e-06	0.000125639869201726	5.2925757563968	conserved Plasmodium protein, unknown function
PBANKA_1344700	5.09729939579557	4.53249487413828	8.37480365178159	1.80293411907954e-05	0.000198988971016427	3.4762079476809	apicoplast calcium binding protein 1, putative (ACBP1)
PBANKA_1431500	5.09107191113082	8.27424383290095	8.47102571654878	1.64752681327408e-05	0.000192482578898451	3.46982474022453	conserved Plasmodium protein, unknown function
PBANKA_1431400	5.0898379277619	7.45895606463321	10.1760205169372	3.77952531466342e-06	0.000125639869201726	5.00466693878546	conserved Plasmodium protein, unknown function
PBANKA_0705500	5.08699687730238	6.51078761495053	8.48685059057074	1.62341091639411e-05	0.000191599301431826	3.56855686244096	conserved Plasmodium protein, unknown function
PBANKA_1242900	5.08630759547838	0.919041009955878	7.55872083509249	4.009755232026e-05	0.000278732328944012	2.60104023388947	conserved Plasmodium protein, unknown function
PBANKA_0601200	5.06845488997744	7.46128331123945	10.0698307238887	4.11639782631536e-06	0.0001262292640221	4.91881868669169	dynein heavy chain, putative
PBANKA_0902600	5.06443527474233	4.44603789875326	8.8834085859503	1.12984881637504e-05	0.00015981906463024	3.91696235577531	leucine-rich repeat protein (LRR10)
PBANKA_0510600	5.06324594544342	6.64383579153053	9.78825715291496	5.1818231058746e-06	0.000132795650472691	4.70154581550976	cell division cycle protein 20 homolog (CDC20)
PBANKA_1359600	5.05712910891326	7.96300696816322	9.32820911969244	7.64148189965176e-06	0.000142292355381611	4.27546352368753	6-cysteine protein (P48/45)
PBANKA_1312000	5.05416131831653	6.99893527943046	9.77780639304205	5.22684639817053e-06	0.000132795650472691	4.68926223885302	conserved Plasmodium protein, unknown function
PBANKA_1325700	5.05343063662398	6.05834111584204	9.99237516821027	4.38304228573063e-06	0.0001262292640221	4.86079476988332	thioredoxin-like protein (TLP1)
PBANKA_0801500	5.03097850337782	7.04030390419951	10.5263647972985	2.86694944841837e-06	0.000125639869201726	5.28335427392176	conserved Plasmodium protein, unknown function
PBANKA_1323800	5.01719799603511	2.77622425657065	8.07008297384205	2.41193645963483e-05	0.000226022097048056	3.1271714981175	conserved Plasmodium protein, unknown function
PBANKA_0907500	5.016877604527	6.31827411726917	10.1248521297606	3.93788419150401e-06	0.000125906579116276	4.9682637580286	conserved Plasmodium protein, unknown function
PBANKA_1331300	5.01389813330637	8.20873218006616	10.7628384923401	2.38975656246263e-06	0.00012340344642115	5.44904067309271	conserved Plasmodium protein, unknown function
PBANKA_0818200	5.01250978342434	4.08426539304192	8.40334687105405	1.75521275123813e-05	0.000198229762187511	3.48974698754277	conserved Plasmodium membrane protein, unknown function
PBANKA_0206700	5.00773267725315	3.25991725678382	10.7351406249093	2.44082093728208e-06	0.00012340344642115	5.16391344341142	conserved Plasmodium protein, unknown function
PBANKA_0507900	4.99903560346138	6.65756635058494	8.95149899438518	1.06309450313444e-05	0.000157285161892312	3.9874627582795	conserved Plasmodium protein, unknown function
PBANKA_1115200	4.98142359810905	8.90976438068945	12.9004851232902	5.32068871896087e-07	0.000110165202554597	6.94475223062661	conserved Plasmodium protein, unknown function
PBANKA_0903100	4.98126051444826	6.64483316715331	9.93214754255447	4.60358486170239e-06	0.0001262292640221	4.81785227406028	conserved Plasmodium protein, unknown function
PBANKA_1113700	4.9652754176368	6.46999158203593	9.63479622017085	5.88841228599288e-06	0.000135378950199183	4.57616059068379	tubulin--tyrosine ligase, putative
PBANKA_0212600	4.96332954853276	5.39020605691483	10.2868184601196	3.46019678720721e-06	0.000125639869201726	5.06910581759726	conserved Plasmodium protein, unknown function
PBANKA_0936800	4.96327396723526	7.1903090999195	9.86125305486591	4.87904035582497e-06	0.000129853342207543	4.75315479398926	conserved Plasmodium protein, unknown function
PBANKA_0303000	4.9599150701068	5.67087633086677	9.1535633672254	8.89298750122765e-06	0.000148318036169296	4.17189992515697	conserved Plasmodium protein, unknown function
PBANKA_0830300	4.94264598534793	6.23507942148761	8.77781847948876	1.2426970732044e-05	0.000167237538326152	3.83971637232667	conserved protein, unknown function
PBANKA_0943400	4.93286928949102	7.34929559874036	9.90190892298774	4.7189154487429e-06	0.0001277324613512	4.78242155816467	CPW-WPC family protein, putative
PBANKA_1420100	4.93186236053954	6.396388290122	11.6649481315397	1.23051514047154e-06	0.000115945576943628	6.08355667718671	conserved Plasmodium protein, unknown function
PBANKA_0942300	4.91760949833513	6.32938104349877	8.37211850073913	1.80749645050018e-05	0.000198988971016427	3.46331328444916	radial spoke head protein, putative
PBANKA_1027700	4.91454043690184	5.53876387443901	10.0946824499489	4.03468371101288e-06	0.0001262292640221	4.93004988269827	uracil-DNA glycosylase, putative (UDG)
PBANKA_1222500	4.9011679432771	6.43403531498461	8.00946464275723	2.5583281710766e-05	0.000232593042118491	3.10969992356444	plasmepsin X
PBANKA_1336900	4.88871767071135	7.35334333046503	10.4656249969513	3.00592220058669e-06	0.000125639869201726	5.23330972993603	conserved Plasmodium protein, unknown function
PBANKA_1115100	4.88015648548691	5.18269079114924	9.39169910467562	7.23579364203158e-06	0.000141545590063193	4.36452879974169	amino acid transporter, putative
PBANKA_1326100	4.8629097909176	8.38761737267329	11.7485342227048	1.1598099775539e-06	0.000115945576943628	6.17109080837044	conserved Plasmodium protein, unknown function
PBANKA_0905500	4.85609633398669	5.17587914515563	10.0480683778433	4.18945779819785e-06	0.0001262292640221	4.88238765861565	conserved Plasmodium protein, unknown function
PBANKA_0902000	4.85541495291381	5.9046738386272	9.39748661642332	7.20001198287167e-06	0.000141545590063193	4.37886570137868	dynein light chain, putative
PBANKA_1133600	4.85045742629836	5.39162590209118	7.90808977770831	2.82548621692865e-05	0.000243536879329641	3.03702875947974	dynein light chain, putative
PBANKA_1402400	4.84765784270424	6.90155630666772	12.2773423282849	8.04425504618018e-07	0.000110165202554597	6.51253676535316	conserved Plasmodium protein, unknown function
PBANKA_1304500	4.8466706012212	8.0397938984295	8.70081136659153	1.33283076651376e-05	0.000173143706321087	3.69376787728986	conserved Plasmodium protein, unknown function
PBANKA_0708100	4.84338596181664	7.13137756440591	8.3698794177765	1.81131059332948e-05	0.000198988971016427	3.42480667626116	dynein light chain 1 (DLC1)
PBANKA_0942400	4.82957690495012	6.97326829551699	9.47609518140175	6.73287148631635e-06	0.000139993486948935	4.43395731745697	WD repeat-containing protein, putative
PBANKA_1331700	4.81915962531222	3.96374398530615	9.24245772734627	8.2298228410654e-06	0.000145750468456638	4.1878207666302	zinc finger protein, putative
PBANKA_1025700	4.8183961253178	1.93909895048254	10.2525399177907	3.5556840535787e-06	0.000125639869201726	4.66114241130075	inner membrane complex protein 1l, putative (IMC1l)
PBANKA_1341400	4.81145311793712	5.85174067606031	8.4113457982065	1.74209020639974e-05	0.000198229762187511	3.50899936030671	conserved Plasmodium protein, unknown function
PBANKA_0934700	4.80893883666422	7.78966092807668	11.4422484472078	1.4433403112162e-06	0.000117685585539604	5.95844210865563	conserved Plasmodium protein, unknown function
PBANKA_1206800	4.79788823935811	2.81605238700589	8.20988558073842	2.10823795520061e-05	0.000211891257775859	3.25422477827671	zinc finger C-x8-C-x5-C-x3-H type, putative
PBANKA_0102700	4.79738704696965	6.56445610845371	9.72875410676257	5.44402578713512e-06	0.000133001737691855	4.65253378505128	conserved Plasmodium protein, unknown function
PBANKA_1005800	4.79360519833818	6.64330975714946	13.2118341335956	4.35716715502951e-07	0.000110165202554597	7.07097408289015	conserved Plasmodium protein, unknown function
PBANKA_1038700	4.79263646856591	6.59357329585714	8.55491292280848	1.52403188313831e-05	0.000185216527838543	3.6241698752141	conserved Plasmodium protein, unknown function
PBANKA_1018300	4.79151444450958	6.82608602978785	9.26994208186639	8.03597983750458e-06	0.000144057881383536	4.26007708412012	dynein-associated protein, putative
PBANKA_1102900	4.78467718968624	6.55375688588259	12.4739430798101	7.04652468275244e-07	0.000110165202554597	6.61907835165227	conserved Plasmodium protein, unknown function
PBANKA_0832700	4.78067789541928	6.45432643362141	7.85402189158885	2.98041437422168e-05	0.000247364008341326	2.95120419642809	adenylate kinase-like protein 2, putative (AKLP2)
PBANKA_1038600	4.77481927476803	6.9893745751537	9.44643972486693	6.90505211524196e-06	0.000139993486948935	4.40726405725412	conserved Plasmodium protein, unknown function
PBANKA_0916650	4.77069358387168	-0.218693799902721	6.80357217887973	8.92734918671863e-05	0.000407992297365446	1.86105743184773	conserved Plasmodium protein, unknown function
PBANKA_0933100	4.75184288557157	4.24355818229833	9.06651793515326	9.59994023267849e-06	0.000148612182339301	4.06431340958047	conserved Plasmodium protein, unknown function
PBANKA_1125300	4.74673061412097	7.35640388503999	11.3924379745374	1.49633357029152e-06	0.000117685585539604	5.92376538552253	conserved Plasmodium protein, unknown function
PBANKA_1110300	4.74620885526249	8.07850386608904	8.55852609982494	1.51894688832554e-05	0.000185070664347388	3.55316309149724	WD repeat-containing protein, putative
PBANKA_1450400	4.74609572096865	6.83573846853967	9.0907666861888	9.39696423991099e-06	0.000148487446308552	4.10173618164976	conserved Plasmodium protein, unknown function
PBANKA_1132800	4.74297815427588	6.1156358331618	8.54322809290142	1.540605357908e-05	0.000186754298347931	3.62599120092742	conserved Plasmodium protein, unknown function
PBANKA_0104400	4.73079970282823	6.89259512179733	8.99188381453295	1.02556493267327e-05	0.000153402044574071	4.01126601598753	nucleoside diphosphate kinase, putative
PBANKA_0605500	4.72766875135359	6.46037890838225	9.60048307088194	6.06056943604263e-06	0.000136836743096242	4.54708947060454	conserved Plasmodium protein, unknown function
PBANKA_0905300	4.72726616811101	4.88371599166939	9.35808067538799	7.44756360603632e-06	0.000141545590063193	4.33031345860793	conserved Plasmodium protein, unknown function
PBANKA_1236600	4.72229145476342	8.23738914662437	9.21913277027167	8.39838276790829e-06	0.000146732164487295	4.15766556613135	conserved Plasmodium protein, unknown function, fragment
PBANKA_0623600	4.72135282771538	4.46454528710913	11.5312322663158	1.35376537539431e-06	0.000117685585539604	5.85322669103122	BIR protein
PBANKA_1022400	4.71863279954797	5.5577688634487	8.12906012668966	2.27831093678484e-05	0.000217989407784744	3.2466115538238	dynein-associated protein, putative
PBANKA_1240700	4.71402044185497	1.32229024872047	6.0612980193986	0.000209083249479007	0.000656174308641627	1.11099618932527	NIMA related kinase 2 (NEK2)
PBANKA_1336600	4.71395264003996	6.73612735759605	9.41256401965874	7.10770895872588e-06	0.000141545590063193	4.38421940099733	conserved Plasmodium protein, unknown function
PBANKA_0817000	4.71081654785618	7.4486446585627	10.1903751729308	3.73637375669187e-06	0.000125639869201726	5.01165604495122	sugar transporter, putative
PBANKA_0502000	4.70941494415415	4.39411552907362	8.90730060512925	1.1059131627267e-05	0.000159061408588576	3.93925631338405	conserved Plasmodium protein, unknown function
PBANKA_0920700	4.70275968996046	6.6737541742191	7.79973833821421	3.14541199273445e-05	0.000252414685735639	2.88256264446408	conserved Plasmodium protein, unknown function
PBANKA_1302000	4.70102632615899	5.72360028945254	9.35308697052951	7.47959969548394e-06	0.000141545590063193	4.34126254795968	conserved Plasmodium protein, unknown function
PBANKA_1458800	4.70091400708176	7.69291918093061	10.9246480878564	2.11407524099427e-06	0.000121851583736353	5.57826621639458	kinesin, putative
PBANKA_0830900	4.68619411937276	7.48914930812707	8.73511963638364	1.29181367126288e-05	0.000170005533975037	3.74813515010795	leucine-rich repeat protein (LRR8)
PBANKA_0107200	4.68149982687569	6.80990437135478	8.624765081343	1.42896249817086e-05	0.000179619454915197	3.67786763225174	conserved Plasmodium protein, unknown function
PBANKA_1115000	4.67921015262945	4.64088205910878	8.08361863405362	2.38052278826191e-05	0.000224570506203559	3.21140693055423	conserved Plasmodium protein, unknown function
PBANKA_0828200	4.677892489203	6.69339544517158	9.30682183618841	7.78374558191652e-06	0.000143172833792472	4.29390405481037	conserved Plasmodium protein, unknown function
PBANKA_1361400	4.67380353536576	4.71736667628613	9.13271083893824	9.0569534255018e-06	0.000148318036169296	4.14000522012096	conserved Plasmodium protein, unknown function
PBANKA_0925100	4.67362825708852	7.65583443411737	10.7463813478257	2.41995317454192e-06	0.00012340344642115	5.44329654071231	leucine-rich repeat protein (LRR11)
PBANKA_1343200	4.66474256641945	9.91396838894521	12.5648993872403	6.63199752869346e-07	0.000110165202554597	6.71594525741668	conserved Plasmodium protein, unknown function
PBANKA_1214500	4.65971380056489	3.79000324386842	8.59427818070217	1.46962690679025e-05	0.000182325588123666	3.64622646132199	conserved Plasmodium protein, unknown function
PBANKA_0804300	4.63420293548908	8.0492871987214	12.3565949145863	7.62435546830274e-07	0.000110165202554597	6.58948861829172	DNA mismatch repair protein MSH2 (MSH2-2)
PBANKA_0405600	4.63352712747168	6.06287187551474	9.47673416039579	6.72921410669242e-06	0.000139993486948935	4.44547541097255	EB1 homolog, putative
PBANKA_0707200	4.62936945202318	6.89271349209702	11.1483462602772	1.78917976841734e-06	0.000117685585539604	5.74589110973459	alpha/beta hydrolase, putative
PBANKA_0522200	4.61693276130446	2.39858844546994	7.62996921425344	3.72977853798268e-05	0.000271920781227678	2.7142544937304	conserved Plasmodium protein, unknown function
PBANKA_0207100	4.6128260264977	4.47456492400502	7.98789024668443	2.61276691659937e-05	0.000235742833156807	3.12065038449101	conserved Plasmodium protein, unknown function
PBANKA_1349400	4.61143777870696	6.81991267435464	8.35620259467584	1.83480157149421e-05	0.000200198635247885	3.42144123096723	conserved Plasmodium protein, unknown function
PBANKA_1038200	4.61015183457626	7.1871616062078	8.69998879032886	1.3338316586868e-05	0.000173143706321087	3.72792231215558	nuclear formin-like protein (MISFIT)
PBANKA_1326200	4.60705069421367	6.10935335506444	7.68827735059631	3.51660845601456e-05	0.000266411870084891	2.79434811403576	conserved Plasmodium protein, unknown function
PBANKA_1037500	4.60458218302198	8.18924705553536	10.5205523919346	2.87993587004854e-06	0.000125639869201726	5.25382415871001	adenylyl cyclase alpha (ACalpha)
PBANKA_0619200	4.60022598897356	8.48873817940824	7.81707542172806	3.09164831554089e-05	0.000250913331775754	2.78174129286058	secreted ookinete protein, putative (PSOP1)
PBANKA_1012700	4.5979705385673	5.5446118624412	10.9467572005488	2.07922033985435e-06	0.000121851583736353	5.56038087162652	conserved Plasmodium protein, unknown function
PBANKA_0610700	4.59463582149757	5.74146002270157	8.9148539665487	1.09846278533036e-05	0.000159061408588576	3.96506066911463	conserved Plasmodium protein, unknown function
PBANKA_1457700	4.58635012790743	4.21552703351397	11.1884378416486	1.73700790445389e-06	0.000117685585539604	5.60792979979438	conserved Plasmodium protein, unknown function
PBANKA_0521200	4.58266378941597	7.76282924060923	8.64742450803458	1.39954207847685e-05	0.000177324959092119	3.64914959480374	conserved Plasmodium protein, unknown function
PBANKA_1218300	4.58000912706256	4.96959007659569	8.10082506121967	2.34123824102111e-05	0.000222627923756978	3.22669532937153	CPW-WPC family protein, putative
PBANKA_0720100	4.57974505816091	7.37422540034178	10.1951851220339	3.72203661292372e-06	0.000125639869201726	5.01545911682462	conserved Plasmodium protein, unknown function
PBANKA_0926900	4.57847515658234	6.28943895345252	10.9194831862333	2.1223105323383e-06	0.000121851583736353	5.56842119025184	WD repeat-containing protein, putative
PBANKA_0202700	4.54639487797414	8.72735531382026	13.5906051347175	3.43665961601469e-07	0.000110165202554597	7.37744387205274	kinesin-8, putative
PBANKA_0938800	4.54440946958957	6.16974553050307	9.10742723902794	9.26025149656692e-06	0.000148487446308552	4.12964184087101	conserved Plasmodium protein, unknown function
PBANKA_0317181	4.54415442245323	4.24932753698317	10.2825274003462	3.47199336698088e-06	0.000125639869201726	4.99986315256219	BIR protein
PBANKA_0702000	4.54380527678711	7.68058971452835	10.3903001417453	3.18871604707194e-06	0.000125639869201726	5.1634847226539	conserved Plasmodium protein, unknown function
PBANKA_1417000	4.53369768361632	5.42761389491211	12.7876220792548	5.72651951582725e-07	0.000110165202554597	6.72870993640178	conserved Plasmodium protein, unknown function
PBANKA_1432400	4.5303888736042	8.40546409423443	7.43941908840806	4.53170689729234e-05	0.000298653950479466	2.3826644242588	perforin-like protein 2 (PLP2)
PBANKA_1027600	4.52604006336642	3.41407041910555	8.1340030958974	2.26748725854321e-05	0.000217989407784744	3.2271457047082	conserved Plasmodium protein, unknown function
PBANKA_1307900	4.5257459406266	4.12404556659502	9.36818367235327	7.38321211921886e-06	0.000141545590063193	4.30346478272963	conserved Plasmodium protein, unknown function
PBANKA_0908500	4.5242415715711	6.60296751282004	8.56117990492037	1.51522397269663e-05	0.000185070664347388	3.62383371408945	myosin heavy chain subunit, putative
PBANKA_1341700	4.52094542143816	5.46189922779598	9.58915761830885	6.11860627920336e-06	0.000137495473179834	4.53396397022234	conserved Plasmodium protein, unknown function
PBANKA_1107100	4.51509826333394	7.85978554544657	10.1758222623951	3.78012513208172e-06	0.000125639869201726	4.98564265908729	subtilisin-like protease 1 (SUB1)
PBANKA_0939300	4.50980097753994	6.86966628929061	13.0853927935371	4.72294055732135e-07	0.000110165202554597	7.02426677363064	conserved Plasmodium protein, unknown function
PBANKA_1108000	4.50847460567974	7.64425646704649	7.69860088124606	3.48028059513861e-05	0.000265706037744236	2.70820773846779	transcription factor IIb, putative
PBANKA_1335700	4.50482419804926	6.62099547073113	8.01911617310262	2.53437952267649e-05	0.000232321573564033	3.09990528233989	conserved Plasmodium protein, unknown function
PBANKA_0406200	4.50339350993922	6.62042564649181	9.7965133253949	5.14655729325124e-06	0.000132795650472691	4.70586697502586	conserved Plasmodium protein, unknown function
PBANKA_0941400	4.50004725062099	6.11943524556707	13.3859662134555	3.90381695214193e-07	0.000110165202554597	7.13704450285242	centrin-4, putative (CEN4)
PBANKA_1319500	4.49649617759659	5.3922947022057	9.4832805996933	6.69186978953071e-06	0.000139993486948935	4.44672100900262	LCCL domain-containing protein (CCP2)
PBANKA_1143100	4.49636136769368	6.3159995734756	9.74911096281403	5.35270837833004e-06	0.000132795650472691	4.66970073797385	conserved Plasmodium protein, unknown function
PBANKA_1408700	4.48823073892675	2.65405469020453	7.83993452408489	3.02229911405967e-05	0.000249530986935193	2.92228950895532	conserved Plasmodium protein, unknown function
PBANKA_1143800	4.47948329950158	4.15784258384005	10.2373384682245	3.59895907327905e-06	0.000125639869201726	4.95999671223884	conserved Plasmodium protein, unknown function
PBANKA_0812600	4.47646996116019	5.31361492849268	8.34243753322756	1.85878337919201e-05	0.000201255545874335	3.45000809040952	conserved Plasmodium protein, unknown function
PBANKA_0106200	4.47569142937133	7.65626708532812	8.87942319947447	1.13389680615074e-05	0.00015981906463024	3.8683689011375	spindle assembly abnormal protein 6, putative (SAS6)
PBANKA_1123700	4.46646797791162	5.17882210221246	9.96265863020645	4.49036374192995e-06	0.0001262292640221	4.82319961957954	conserved Plasmodium protein, unknown function
PBANKA_1327700	4.46464702775659	5.57819809228282	7.94884574438442	2.71455798120048e-05	0.000238514042314808	3.06925732084578	conserved Plasmodium protein, unknown function
PBANKA_0939000	4.46265525080236	7.59493495878401	9.15700436610857	8.86624671275435e-06	0.000148318036169296	4.12350360396993	ion channel protein, putative
PBANKA_0507800	4.45244702711755	8.02758592087734	9.771182847273	5.25560520647132e-06	0.000132795650472691	4.64178990919205	conserved Plasmodium protein, unknown function
PBANKA_0415800	4.44166438565812	6.61737338791166	8.38672833338447	1.78282561277565e-05	0.000198794520641899	3.45631322865995	WD repeat-containing protein 66, putative (WDR66)
PBANKA_0417600	4.43951716646978	4.33298776393728	8.77895620603659	1.24141682026436e-05	0.000167237538326152	3.83060983222482	LCCL domain-containing protein (CCp4)
PBANKA_1336200	4.42876535387651	3.47515313396359	7.15210626160281	6.12246290657718e-05	0.000346406333574034	2.29444106385258	conserved Plasmodium protein, unknown function
PBANKA_1213200	4.42381863194345	6.98213324448702	10.0442053322546	4.20257590033688e-06	0.0001262292640221	4.90045829111126	conserved Plasmodium protein, unknown function
PBANKA_0521500	4.41603516145145	3.59029758672176	9.13713997837436	9.02184949711938e-06	0.000148318036169296	4.08349514821258	conserved Plasmodium protein, unknown function
PBANKA_1431200	4.41198990809188	4.11613228480772	10.1639606972673	3.81620441685945e-06	0.000125639869201726	4.90496166948697	conserved Plasmodium protein, unknown function
PBANKA_0301800	4.41067880755652	6.2120931674833	9.20979742095477	8.46691018895963e-06	0.000146732164487295	4.21692980095546	conserved Plasmodium protein, unknown function
PBANKA_1019000	4.40518368317262	4.99882820714363	8.65169798233977	1.39406868890817e-05	0.000177324959092119	3.73265201880205	conserved Plasmodium protein, unknown function
PBANKA_0822900	4.3996281965151	8.09456140317664	8.01710162418576	2.53935784164942e-05	0.000232321573564033	3.0047981753776	dynein intermediate chain, putative
PBANKA_0825500	4.3985915825415	3.81182539751158	8.40398867470079	1.75415583996056e-05	0.000198229762187511	3.48532118905868	conserved Plasmodium protein, unknown function
PBANKA_1243000	4.39158953978972	5.54804465999727	8.75943467834711	1.26358696681501e-05	0.000168148835472254	3.82788390541304	palmitoyltransferase (DHHC7)
PBANKA_1424500	4.39146820386295	4.67659736874291	9.19649068292325	8.56565925204406e-06	0.000147124135663326	4.19450639711433	conserved Plasmodium protein, unknown function
PBANKA_0918600	4.38113303954786	6.97886906563552	13.3041516485299	4.10995154848562e-07	0.000110165202554597	7.16583615152011	phosphatidylinositol-4-phosphate 5-kinase, putative
PBANKA_1433200	4.37716054276679	4.45456152149957	8.35208825114417	1.84193377314497e-05	0.000200341837791384	3.45815732595551	anaphase promoting complex subunit 10, putative
PBANKA_0702100	4.37547172320868	5.43967697896951	9.36067692854163	7.43096774856688e-06	0.000141545590063193	4.34659377893576	folate transporter 1, putative (FT1)
PBANKA_0811800	4.36877511251005	6.36000831656249	7.34341006412284	5.00609295884738e-05	0.000316200636633601	2.41542819760911	actin-like protein, putative (ALP5a)
PBANKA_0416100	4.36643838413925	9.33372086389335	7.90433736426864	2.83594745727452e-05	0.000243536879329641	2.81963172526558	dynein heavy chain, putative
PBANKA_1229400	4.36101021626583	2.47253458039046	7.08150290242832	6.60130075375904e-05	0.000358184473700547	2.19952307868441	conserved Plasmodium protein, unknown function
PBANKA_1413300	4.35112934374582	5.7251165188461	8.22282373556908	2.08233484828078e-05	0.000211239915990143	3.32951549886117	ubiquitin-like protein, putative
PBANKA_1212600	4.34518452367646	6.7379845310301	8.85957344508532	1.15429804154464e-05	0.000162044219787886	3.88923661228474	male gamete fusion factor HAP2 (HAP2)
PBANKA_0707100	4.34226344235391	6.68369536153437	7.13574333814548	6.2299452538955e-05	0.000348759802462493	2.16597818478432	inner membrane complex protein 1i (IMC1i)
PBANKA_1030400	4.33994450659115	7.72163117543453	7.90335002408562	2.8387071082528e-05	0.000243536879329641	2.90951133753524	conserved Plasmodium protein, unknown function
PBANKA_0606300	4.33725265497947	8.07573533771417	13.7913392163434	3.03793339084744e-07	0.000110165202554597	7.49241116608757	conserved Plasmodium protein, unknown function
PBANKA_0833700	4.32983530171621	5.50581124844247	9.11654476086736	9.18636537010961e-06	0.000148318036169296	4.14061909902889	conserved Plasmodium protein, unknown function
PBANKA_1406500	4.32248004333417	6.0229854826699	10.3945397531633	3.17810732561244e-06	0.000125639869201726	5.17657394515497	conserved Plasmodium protein, unknown function
PBANKA_1137500	4.31925579200407	6.21836926633215	7.12737541774822	6.28570975608722e-05	0.000350645448220135	2.18950358241194	actin-depolymerizing factor 2 (ADF2)
PBANKA_1321500	4.3165718636288	6.86615545831475	11.4255348726715	1.46088656923445e-06	0.000117685585539604	5.94547813289548	conserved Plasmodium protein, unknown function
PBANKA_1361600	4.3127802066538	7.97373090515531	8.43798184825831	1.69916591365859e-05	0.000196954413933566	3.42775549375511	E1-E2 ATPase, putative
PBANKA_0719800	4.30135540505419	6.47150269527449	8.81016882762377	1.20685511878434e-05	0.000165214304192201	3.85419814547135	conserved Plasmodium protein, unknown function
PBANKA_1459100	4.27337346561222	5.25217501788507	9.60557731300796	6.03466265460479e-06	0.000136836743096242	4.54531986014104	conserved Plasmodium protein, unknown function
PBANKA_0827100	4.27067997441245	8.63055996030235	10.6605520334983	2.5844389381165e-06	0.000125635378583541	5.342905584964	protein kinase, putative
PBANKA_1361500	4.26303373331692	7.79873957787235	7.54640368633377	4.06045836035147e-05	0.000278732328944012	2.52776862546227	WD repeat-containing protein 16, putative (WDR16)
PBANKA_0815500	4.26098864286404	7.09264523778686	11.6254589150731	1.26556884993044e-06	0.000115945576943628	6.08836477076832	conserved Plasmodium protein, unknown function
PBANKA_0917000	4.25887761624949	6.64413587942095	11.2175864431385	1.70013370627271e-06	0.000117685585539604	5.7949268698726	conserved Plasmodium protein, unknown function
PBANKA_0933600	4.25861224677081	6.22740719350916	7.37249413214962	4.85686978663776e-05	0.000310633020692985	2.45119680506789	dynein light chain 2, putative
PBANKA_1002500	4.24377867877626	4.41489058488845	8.31538856076166	1.90692091424546e-05	0.000203689938014919	3.42472567707723	conserved Plasmodium protein, unknown function
PBANKA_1329000	4.23088770102738	7.22873309841132	11.2151220466681	1.70321749867674e-06	0.000117685585539604	5.79548784299557	conserved Plasmodium protein, unknown function
PBANKA_0511700	4.23067740878567	4.71191455571131	7.88203139922659	2.89901976973059e-05	0.000245599222207767	3.01842359290233	topoisomerase, putative
PBANKA_1003400	4.22194457476111	8.3566752702797	9.13512161284168	9.0378277557315e-06	0.000148318036169296	4.06019707120907	lysine decarboxylase, putative (UIS14)
PBANKA_0825700	4.2217767853704	5.26550002126864	7.03246397214445	6.95801328083241e-05	0.000368624418083086	2.13071102094503	telomeric repeat binding factor 1, putative (TRF1)
PBANKA_1362700	4.21662045391816	4.5358509104622	11.3948598310724	1.49370770670023e-06	0.000117685585539604	5.79247236885175	conserved Plasmodium protein, unknown function
PBANKA_0306100	4.21565530720322	7.30469242706283	8.6391939732616	1.41015046632846e-05	0.000178195141156201	3.65335049981018	6-cysteine protein (P230)
PBANKA_0910800	4.21479865193289	6.27564767099106	9.16514232879248	8.80335712579627e-06	0.000148318036169296	4.1751345918571	conserved Plasmodium protein, unknown function
PBANKA_0816200	4.20748284128029	7.2727291641752	12.9323771182504	5.21186708734781e-07	0.000110165202554597	6.95462986858644	ribonuclease H2 subunit C, putative
PBANKA_0303900	4.20581499009756	6.818085861704	8.22462465266205	2.07875715044131e-05	0.000211239915990143	3.28159035648704	pantothenate transporter, putative (PAT)
PBANKA_1352100	4.20382384772114	9.4948865122923	22.3748165897788	4.87654641305537e-09	2.32318671117958e-05	11.3725991246616	conserved Plasmodium protein, unknown function
PBANKA_0711000	4.19274556790589	7.15172591218966	8.77872844567706	1.24167299637275e-05	0.000167237538326152	3.79105309326674	conserved Plasmodium protein, unknown function
PBANKA_1333700	4.18495432711266	6.41320256834137	9.80741283478491	5.10040605721906e-06	0.000132795650472691	4.71530292057212	phosphodiesterase delta (PDEdelta)
PBANKA_0821400	4.1846696761814	3.64034828964258	9.3612625982712	7.4272296568356e-06	0.000141545590063193	4.26703853269151	ADP-ribosylation factor, putative
PBANKA_0911700	4.18200291017727	8.64365650586195	10.1946141205134	3.72373542675407e-06	0.000125639869201726	4.96425253550668	subtilisin-like protease 2 (SUB2)
PBANKA_1354800	4.18058259668241	6.35050642767324	8.89377622771871	1.11939277778848e-05	0.000159664287227075	3.93199504910246	conserved Plasmodium protein, unknown function
PBANKA_1233700	4.17834189540663	0.943145719970523	6.60843376843034	0.000110936410930104	0.000455604363509498	1.68553632172253	conserved Plasmodium protein, unknown function
PBANKA_0716400	4.17471263954078	5.19894881266323	13.2759640624739	4.18374429702979e-07	0.000110165202554597	6.99424928901818	conserved Plasmodium protein, unknown function
PBANKA_0411300	4.17318465889416	8.33144124291879	9.33287767940746	7.61081076042908e-06	0.000142292355381611	4.23828618460002	conserved Plasmodium protein, unknown function
PBANKA_1421000	4.16863884665082	7.46169245626548	9.06450155795953	9.61703507631826e-06	0.000148612182339301	4.03800580520384	calmodulin, putative
PBANKA_1020300	4.16798922160016	4.52791280852675	10.135221923063	3.90520778982168e-06	0.000125906579116276	4.92434752935305	ankyrin, putative
PBANKA_1319700	4.16345911867881	5.90615808877495	10.8991390090633	2.15509580709683e-06	0.000121851583736353	5.54839174530407	transcription factor with AP2 domain(s), putative (ApiAP2)
PBANKA_1400900	4.16345425415554	5.07000186460798	7.58530318527908	3.9026840657278e-05	0.000275851437524143	2.71695710966281	conserved Plasmodium protein, unknown function
PBANKA_0835600	4.16330641466664	7.07289429736898	9.26452648866216	8.07377294907727e-06	0.000144057881383536	4.23382658697169	cAMP-dependent protein kinase catalytic subunit (PKAc)
PBANKA_0402700	4.16246915429931	6.23385264985016	7.7965432693399	3.15543191343304e-05	0.000252414685735639	2.88813510294462	inner membrane complex protein 1e (IMC1e)
PBANKA_1120400	4.15757006384152	6.10149040020747	7.60612392221365	3.82101346555047e-05	0.000272732023445558	2.7002066929244	inner membrane complex protein 1j, putative (ALV7)
PBANKA_0917400	4.15548412339819	6.73408271147887	7.22749403485735	5.65286259055297e-05	0.000332763219125214	2.25450905032007	armadillo repeat protein PF16 (PF16)
PBANKA_1356400	4.15152686691267	8.94101450697791	13.0896024080634	4.71022866721628e-07	0.000110165202554597	7.06253179560305	DNA repair protein RAD5, putative (RAD5)
PBANKA_0934600	4.15103118778247	4.08926496661956	8.17436445951896	2.18119602507145e-05	0.000216748563302186	3.29042977200802	conserved Plasmodium protein, unknown function
PBANKA_1312700	4.13327090881728	8.19266905272399	5.69762592062641	0.000325437424513941	0.000861324383546897	0.29872152362853	gamete egress and sporozoite traversal protein (GEST)
PBANKA_1414500	4.12110426000888	5.05646048485188	10.5428622712437	2.83044127227613e-06	0.000125639869201726	5.2572606059001	protein kinase, putative
PBANKA_0933700	4.11978905406022	7.81122829700064	9.66897332716033	5.72229131890239e-06	0.000134411145429079	4.55503482753546	mitogen-activated protein kinase 2 (MAPK2)
PBANKA_1427600	4.1127318389867	6.05262376186068	8.89545768361956	1.11770706484937e-05	0.000159664287227075	3.940831604062	conserved Plasmodium protein, unknown function
PBANKA_1451900	4.11134627427346	5.44911740238242	11.9352098729651	1.01759303582238e-06	0.000115424124348996	6.22769091831835	conserved Plasmodium protein, unknown function
PBANKA_0832400	4.10667355383474	6.21752061546854	10.0907767765467	4.04740621463125e-06	0.0001262292640221	4.94432650533882	conserved protein, unknown function
PBANKA_1230200	4.09869202963445	7.23372778929977	9.37509360273732	7.33955257620448e-06	0.000141545590063193	4.32289391112716	cdc2-related protein kinase 5 (CRK5)
PBANKA_1031700	4.09101766668452	3.55256882120362	9.93263468821249	4.60175255791661e-06	0.0001262292640221	4.68709785741612	conserved Plasmodium protein, unknown function
PBANKA_0810300	4.08773014333577	2.86205746992032	7.33553582732676	5.04735453156162e-05	0.000316200636633601	2.4646971940622	conserved Plasmodium protein, unknown function
PBANKA_1038800	4.08322423718346	5.57882321226828	6.09740425279094	0.000200286861674434	0.000637441055864241	1.03380393976265	conserved Plasmodium protein, unknown function
PBANKA_0916700	4.08289624706935	4.50208780041148	8.91899817319712	1.09439861277626e-05	0.000159061408588576	3.95866165645508	conserved Plasmodium protein, unknown function
PBANKA_1300100	4.08272575606208	3.52134625738016	8.13192321691219	2.27203468123151e-05	0.000217989407784744	3.23425974778539	BIR protein
PBANKA_1452900	4.07585665355726	5.33236301330152	8.37694742122801	1.79930075318758e-05	0.000198988971016427	3.47995703458296	conserved Plasmodium protein, unknown function
PBANKA_1453000	4.0492071917587	7.06383020204738	9.06559013453702	9.60780195758851e-06	0.000148612182339301	4.05402945240598	conserved Plasmodium protein, unknown function
PBANKA_1416900	4.04271939008065	8.50414212232638	7.22819568889634	5.64868191805934e-05	0.000332763219125214	2.12173956584696	chromosome segregation protein, putative
PBANKA_0915000	4.01652968983405	2.22147290889929	5.31092815373694	0.000531248220877367	0.00120345531348539	0.226505811292382	apical membrane antigen 1 (AMA1)
PBANKA_1329200	4.01283361275781	8.82871754698648	9.61849639896053	5.96950931826503e-06	0.000136070537761792	4.46276979839937	dynein beta chain, putative
PBANKA_0611500	4.01104199418515	4.36425744262677	10.1631734785786	3.81861233322634e-06	0.000125639869201726	4.9348825981267	conserved Plasmodium protein, unknown function
PBANKA_1020500	4.00983810351048	4.61235225674775	8.76412414828718	1.25822168554885e-05	0.000168148835472254	3.82854288315359	14-3-3 protein, putative
PBANKA_0104100	4.00446722002959	7.41451912954702	13.719972002645	3.17349113843892e-07	0.000110165202554597	7.43888899175906	serine/threonine protein kinase, putative (ARK1)
PBANKA_1331600	3.993022867002	6.10356985000603	7.30465303424521	5.21282393039112e-05	0.000320024396963702	2.37829165591204	leucine-rich repeat protein (LRR14.1)
PBANKA_0712500	3.99162885636081	1.06127741663334	7.99486703043242	2.59502418636135e-05	0.000234586247131413	2.96445483593212	dynactin subunit 6, putative
PBANKA_0721100	3.97811748868736	7.51653758799558	11.7243309097837	1.17980924790115e-06	0.000115945576943628	6.15727142895486	conserved Plasmodium protein, unknown function
PBANKA_1217100	3.97455922222037	5.39300033106919	9.03985163525717	9.8287544492271e-06	0.000150282165145091	4.07450658796523	protein kinase, putative
PBANKA_1215700	3.95655851366528	6.3847495786507	9.71342413279352	5.51392954245368e-06	0.000133705987743622	4.63640765067266	conserved Plasmodium protein, unknown function
PBANKA_0720000	3.94929616468569	6.64279686816723	10.5901130234129	2.72869201194018e-06	0.000125639869201726	5.3314231510612	conserved Plasmodium protein, unknown function
PBANKA_1451100	3.94602582288956	3.91947416325663	7.01475251772585	7.09199961582921e-05	0.000370423665473107	2.15158879087387	conserved Plasmodium protein, unknown function
PBANKA_0609500	3.93892964526773	4.84521786610956	7.87849062026133	2.90917283269708e-05	0.000245599222207767	3.01201359364266	kinesin-7, putative
PBANKA_1449000	3.93356213735404	10.0228905240749	5.77602789877486	0.000295392188258764	0.00080783489372259	0.319910298404944	aspartyl protease, putative
PBANKA_0504300	3.93331617758595	7.41635104833562	6.87735474113254	8.2328365202402e-05	0.00038976848157049	1.80002102759146	flagellar outer arm dynein-associated protein, putative
PBANKA_0509700	3.93309323017943	7.36374807769206	9.68333068612333	5.65405580931236e-06	0.000134411145429079	4.58037286909256	conserved Plasmodium protein, unknown function
PBANKA_1417200	3.93045646365545	3.77075856673814	5.46599480590502	0.000435385538121699	0.00105220402417285	0.361231499195281	conserved Plasmodium protein, unknown function
PBANKA_1026700	3.92231530027867	6.05038403625905	9.1179915131874	9.17470116063293e-06	0.000148318036169296	4.1357547538371	conserved Plasmodium protein, unknown function
PBANKA_1301800	3.92208248480287	8.14064124799557	9.32578173628747	7.65748302877703e-06	0.000142292355381611	4.23349783533271	conserved Plasmodium protein, unknown function
PBANKA_1035700	3.9139418503791	7.66445361402329	8.90932067390287	1.10391519139637e-05	0.000159061408588576	3.87872478459267	WD repeat-containing protein 65, putative (WDR65)
PBANKA_0927300	3.91394151846984	3.7304080585264	7.06437207218846	6.7235795213847e-05	0.000362343131672814	2.20514437171783	palmitoyltransferase (DHHC3)
PBANKA_0815100	3.91045724347934	4.08042808990371	10.385330621249	3.20120109251266e-06	0.000125639869201726	5.06993834221046	conserved Plasmodium protein, unknown function
PBANKA_0911500	3.89614517968599	5.24201776082873	10.9162074290184	2.12755203023489e-06	0.000121851583736353	5.53757805230371	conserved Plasmodium membrane protein, unknown function
PBANKA_0620600	3.88872395934761	4.21570788340592	6.60347778517699	0.000111556738605897	0.000457055380710235	1.69769019661858	conserved Plasmodium protein, unknown function
PBANKA_0828300	3.88749288546841	6.11666921542781	6.76482524286642	9.31757731376934e-05	0.000416016291685072	1.7772628629383	dynein light chain, putative
PBANKA_1431300	3.88650591403208	5.34436922769002	11.6660725174494	1.22953291836948e-06	0.000115945576943628	6.05254918437326	conserved Plasmodium protein, unknown function
PBANKA_1007500	3.88296888287468	6.17105491216023	7.62648634756184	3.74295380487649e-05	0.000271920781227678	2.70946572869257	actin-like protein, putative (ALP5b)
PBANKA_1108700	3.87698895649702	10.1099610263275	8.54025973608091	1.54484717054453e-05	0.00018679319595112	3.44997401274573	chromosome condensation protein, putative
PBANKA_1343100	3.86451043990457	4.96948968830145	6.90428088907301	7.99431021318803e-05	0.000389347154497345	1.99845699520368	conserved Plasmodium protein, unknown function
PBANKA_1136700	3.8615553505778	6.66538891749765	9.88345913528224	4.7908494913316e-06	0.000128222511105077	4.76948766375735	guanylyl cyclase beta (GCbeta)
PBANKA_0314800	3.85921886977515	2.0219576095597	8.23178144671293	2.06460622165786e-05	0.000211239915990143	3.2128430174882	conserved Plasmodium membrane protein, unknown function
PBANKA_0413000	3.84903198853024	6.31710590973866	8.06882133531892	2.41488764478297e-05	0.000226022097048056	3.14701464296019	conserved Plasmodium protein, unknown function
PBANKA_0813600	3.83918898724272	5.46175443991902	10.1462478330506	3.87079230855447e-06	0.000125906579116276	4.97954039799591	conserved Plasmodium protein, unknown function
PBANKA_1421700	3.83893508016592	3.3337249066946	6.64542837276683	0.000106423400310526	0.000445405521857321	1.7627605235353	secreted ookinete protein, putative (PSOP20)
PBANKA_0830400	3.83615001688663	5.33753126570504	7.95340289855611	2.70245531569458e-05	0.000238514042314808	3.07356599935287	G2 protein
PBANKA_1359800	3.83419835036187	5.54533019446705	10.1928043096412	3.72912554789948e-06	0.000125639869201726	5.01727542525251	conserved Plasmodium protein, unknown function
PBANKA_1437600	3.82647598637061	6.23070926884247	7.92214797681152	2.78666954861063e-05	0.000242257184846369	3.00563400217669	glideosome-associated protein 45, putative (GAP45)
PBANKA_1225300	3.8257686727488	3.63212542978032	7.95660985704813	2.69397402333069e-05	0.000238514042314808	3.07991458881241	conserved Plasmodium protein, unknown function
PBANKA_1106900	3.82519107039699	1.77861477582497	5.42830121637399	0.000456822791260763	0.00108381662229396	0.376707109649117	conserved Plasmodium protein, unknown function
PBANKA_0834600	3.82207939587112	6.77174902704381	7.9701286969258	2.65854190466958e-05	0.000236734460445717	3.0183242512785	delta tubulin, putative
PBANKA_1318800	3.81021919876126	6.07335554730729	9.08883821005635	9.41293215474025e-06	0.000148487446308552	4.10845428954283	protein tyrosine phosphatase (PTP1)
PBANKA_1114100	3.80316059882616	3.93310858376384	6.6517279394808	0.000105675123521023	0.000444407994304071	1.75961954864257	conserved Plasmodium protein, unknown function
PBANKA_0937900	3.80150335454471	6.80084598643636	9.53129934974313	6.42483942158381e-06	0.000139762260294179	4.46846245752735	pre-mRNA splicing factor, putative
PBANKA_1303900	3.79428829735911	7.19593204425529	10.5850958267229	2.73930160515054e-06	0.000125639869201726	5.31756770822832	conserved Plasmodium protein, unknown function
PBANKA_1304400	3.79352355526251	7.75111232775479	10.0895497368844	4.05141237399146e-06	0.0001262292640221	4.90345165556068	allantoicase, putative
PBANKA_1009600	3.79323075587718	4.7131092867847	7.87951667322335	2.9062266419162e-05	0.000245599222207767	3.01458556474888	conserved Plasmodium protein, unknown function
PBANKA_1233200	3.77939257978771	5.30961240780504	6.78909973059913	9.07096947972904e-05	0.000410390300108539	1.85255162770991	cyclin, putative (CYC3)
PBANKA_1204500	3.77574104568494	3.12413555224672	7.72737275088073	3.38119307273357e-05	0.000261240641768653	2.8496050333657	conserved Plasmodium protein, unknown function
PBANKA_1146100	3.74962497839068	1.99942141287956	7.82955074524646	3.05358670926258e-05	0.00025066372174104	2.87012284445187	conserved rodent malaria protein, unknown function
PBANKA_1009200	3.74314987381847	4.93794666611291	8.81874142756073	1.19754939583875e-05	0.000165027301324008	3.88103410359385	conserved Plasmodium protein, unknown function
PBANKA_0407400	3.7420044928286	7.52593170499537	8.06260671675456	2.42948280508676e-05	0.000226942276145752	3.06146663496305	serine/threonine protein kinase, putative (ARK2)
PBANKA_0925700	3.74153416214527	7.74389594529116	10.1613972942592	3.82405143456134e-06	0.000125639869201726	4.96144567669099	conserved Plasmodium protein, unknown function
PBANKA_0703500	3.73423057215347	6.13211103154029	8.28236743175979	1.96755702415359e-05	0.000206380290616112	3.36259081715386	conserved Plasmodium protein, unknown function
PBANKA_0607900	3.72389648743507	5.82716970347614	9.56609509131165	6.23869638286009e-06	0.000137597914666414	4.51940543765847	3',5'-cyclic nucleotide phosphodiesterase, putative
PBANKA_0934900	3.72266142396094	5.56439679872842	7.17330513698302	5.98622858507886e-05	0.000341947158025368	2.26103436690749	conserved Plasmodium protein, unknown function
PBANKA_1101500	3.72126276900392	4.77752727468562	6.49569523048797	0.000126031533414615	0.000483425302083112	1.54706092957592	anaphase-promoting complex subunit, putative
PBANKA_0600900	3.71727190712737	6.76154384110222	9.94645430303134	4.55010699719278e-06	0.0001262292640221	4.81665020744049	conserved Plasmodium protein, unknown function
PBANKA_1011700	3.70775277028062	6.65788058432764	11.3477641221764	1.54569887555106e-06	0.000117685585539604	5.89138953270934	conserved Plasmodium protein, unknown function
PBANKA_0907900	3.70523396205711	5.31626532628301	10.7308917596769	2.44876049670511e-06	0.00012340344642115	5.41207721155126	conserved Plasmodium protein, unknown function
PBANKA_1002600	3.68766753742335	4.59707844697329	8.42672395372098	1.7171643119273e-05	0.000197137991633348	3.52918196365819	6-cysteine protein (P41)
PBANKA_1421500	3.67859316666823	5.63072483899753	7.98538434895141	2.61917223702315e-05	0.000235874036619627	3.09400956115934	conserved Plasmodium protein, unknown function
PBANKA_0521900	3.67498939979973	6.63635946682897	8.99010339017654	1.02718833373486e-05	0.000153402044574071	3.99615013620135	conserved Plasmodium protein, unknown function
PBANKA_1458200	3.66863077124572	5.23188977075411	8.42631210929482	1.71782671263751e-05	0.000197137991633348	3.52527082787628	conserved Plasmodium protein, unknown function
PBANKA_1435000	3.64983313225457	0.888484016826025	4.7727743818376	0.00108828702513874	0.0021049936612915	-0.443889319264261	conserved Plasmodium protein, unknown function
PBANKA_1337600	3.64560895897193	7.5748847783149	10.5557647265753	2.80224696681746e-06	0.000125639869201726	5.28240698078471	translation initiation factor EIF-2B subunit, putative
PBANKA_0925400	3.64427958047726	8.99338657326181	7.64080488656243	3.68911336876793e-05	0.000271654646285108	2.53205422153897	dynein heavy chain, putative
PBANKA_1337500	3.63733899104393	8.6301076104073	10.0037353186932	4.34276661378044e-06	0.0001262292640221	4.79132111431114	conserved Plasmodium protein, unknown function
PBANKA_0523800	3.63338668578981	3.57429049265995	6.05763514440116	0.000209998893699824	0.000658180743148659	1.09232509657843	asparagine rich protein, putative
PBANKA_0104200	3.63021151369149	5.81599132204179	9.6773176826042	5.68252351508573e-06	0.000134411145429079	4.61116107033131	calcium-binding protein, putative
PBANKA_1459500	3.62969282640869	5.47459820950882	7.05518028681911	6.79021217044401e-05	0.000364285706981928	2.13583898209404	myosin light chain 1, putative (MTIP)
PBANKA_0721000	3.61802839095432	4.64682449612954	6.21185401249707	0.000174968917852041	0.000583719835187061	1.22194154124804	conserved Plasmodium protein, unknown function
PBANKA_1106000	3.61439452865095	4.3836890572261	6.88712331795211	8.14541160938675e-05	0.00038976848157049	2.00214522073961	conserved Plasmodium protein, unknown function
PBANKA_1237300	3.61030381638336	5.6817181341932	6.57843393185041	0.000114750015056489	0.000461047324010783	1.58624570783979	inner membrane complex protein, putative
PBANKA_1219100	3.59302727682067	4.08320764933441	6.00716047320051	0.000223072011027108	0.000679608364868223	1.00974233004873	inner membrane complex protein 1d (IMC1d)
PBANKA_1304000	3.59148331688921	7.18949759051529	7.76600531276602	3.25299162040839e-05	0.000256577021185854	2.77315869262852	conserved Plasmodium protein, unknown function
PBANKA_1238300	3.58682192170243	6.18477093496937	8.35527040327721	1.83641485313446e-05	0.000200198635247885	3.4263135190467	conserved Plasmodium protein, unknown function
PBANKA_0310500	3.58564250292049	6.7979980240661	10.3888161915728	3.19243856263733e-06	0.000125639869201726	5.16998637896519	conserved Plasmodium protein, unknown function
PBANKA_1207400	3.57670727297644	2.687152931174	5.4301515616778	0.000455744133220725	0.00108204448396011	0.361234398826381	conserved Plasmodium protein, unknown function
PBANKA_0827400	3.57117079047847	2.72598329870619	5.85806833812346	0.000267153377306188	0.00075796397355404	0.87930787147258	conserved Plasmodium protein, unknown function
PBANKA_1328200	3.55984245902653	6.77841398652371	11.6400346416814	1.25250314701441e-06	0.000115945576943628	6.09895869570625	conserved Plasmodium protein, unknown function
PBANKA_1206000	3.55546400653512	6.9760823405185	12.1477303097205	8.78731674448923e-07	0.000110165202554597	6.44803305329377	conserved Plasmodium protein, unknown function
PBANKA_0520700	3.55264581964808	8.22514042105841	9.79656850209639	5.14632250260716e-06	0.000132795650472691	4.63000555419311	conserved Plasmodium protein, unknown function
PBANKA_0924100	3.55080207481289	7.93431802961914	8.91151003459512	1.10175427446371e-05	0.000159061408588576	3.85411356456276	conserved Plasmodium protein, unknown function
PBANKA_0201051	3.5470655958275	1.61637797475443	7.67885270403374	3.55013741105917e-05	0.000266764268553405	2.70937359325684	conserved rodent malaria protein, unknown function
PBANKA_1128800	3.54018411381961	5.32840510674949	6.35257084175807	0.000148519311646633	0.000532558625122963	1.34394674859062	CPW-WPC family protein, putative
PBANKA_1457200	3.5255176210589	7.95483957292628	8.40290578003886	1.75593953910852e-05	0.000198229762187511	3.36541062504766	double C2-like domain-containing protein, putative (DOC2)
PBANKA_1463900	3.52341911707608	3.33868221655195	6.20452127208687	0.000176481658436694	0.000587068828477277	1.26967200320589	conserved Plasmodium protein, unknown function
PBANKA_1354900	3.52139327430983	5.64195766793923	6.03318610243367	0.00021622381943345	0.000668455727307563	0.934544140612513	inner membrane complex protein 1k, putative (IMC1k)
PBANKA_0708500	3.51115530693556	5.80127317377235	12.4391384421163	7.21267521570601e-07	0.000110165202554597	6.58803167716072	conserved Plasmodium protein, unknown function
PBANKA_0507300	3.50236755914372	9.2866605745676	8.34938443128854	1.84663746175497e-05	0.000200395919539878	3.25577735618606	dynein heavy chain, putative
PBANKA_1328900	3.49028576540388	5.72147275236605	8.90698316105629	1.10622749675452e-05	0.000159061408588576	3.952380248414	potassium channel, putative
PBANKA_1014200	3.49002371691652	5.06198413815014	6.64472916225912	0.000106506811003664	0.000445405521857321	1.69839421107181	conserved Plasmodium protein, unknown function
PBANKA_1108800	3.48941558518186	6.87177765914093	7.7957793640725	3.15783276025274e-05	0.000252414685735639	2.8213884988498	leucine-rich repeat protein (LRR2)
PBANKA_1107000	3.4888228174055	4.44874449621852	7.60630661091469	3.82030522219099e-05	0.000272732023445558	2.7486808430568	conserved Plasmodium protein, unknown function
PBANKA_0615200	3.48767312252855	9.66881482671935	6.71150858304358	9.88540190351473e-05	0.000427602522264678	1.47594204982194	calcium-dependent protein kinase 4 (CDPK4)
PBANKA_0912600	3.48123334610608	8.08320125749622	9.05823261078845	9.67039809512664e-06	0.000148612182339301	3.97921746828912	conserved Plasmodium protein, unknown function
PBANKA_0302800	3.46304869909269	7.21449832674093	7.54743937598655	4.05616796709391e-05	0.000278732328944012	2.536152280338	conserved Plasmodium protein, unknown function
PBANKA_0710200	3.46115841602095	5.25958328601759	8.33264556671614	1.87605327964732e-05	0.000202206285616286	3.43635321911882	conserved Plasmodium protein, unknown function
PBANKA_1444800	3.46101811945021	4.13452297656891	5.35409767795273	0.000502447912465854	0.00116021897590322	0.187593266752333	thioredoxin-like associated protein 1, putative (TLAP1)
PBANKA_0622900	3.45754963906196	2.18189573979487	5.79362316402841	0.000289072678342322	0.000798343327317577	0.809543213432932	conserved Plasmodium protein, unknown function
PBANKA_0810800	3.44788205416942	6.36370781353381	7.22470980079024	5.66948542107456e-05	0.000332763219125214	2.25235502130727	conserved Plasmodium protein, unknown function
PBANKA_0927600	3.44385497513624	5.73755300639775	9.45340937317314	6.86415338294535e-06	0.000139993486948935	4.42506495320822	conserved Plasmodium protein, unknown function
PBANKA_0508600	3.44116386203278	7.43264364005475	10.8875061166522	2.17409416825987e-06	0.000121851583736353	5.54031266693725	conserved Plasmodium protein, unknown function
PBANKA_0412600	3.42942114685758	3.05092985936449	6.29587036645637	0.000158611293132884	0.000549274437589348	1.37873654867812	conserved Plasmodium protein, unknown function
PBANKA_0602000	3.42332383353387	8.66029726590434	8.16083896537512	2.2097035412697e-05	0.000217500571706795	3.07925118285636	origin recognition complex subunit 1, putative (ORC1)
PBANKA_1432200	3.41938081965797	9.47468502638312	4.27192489839441	0.00220291368850541	0.00379417238323926	-1.82025211086454	male development gene 1 (MDV1)
PBANKA_1442300	3.41325171256164	8.11217327207849	8.55909032270537	1.51815451994007e-05	0.000185070664347388	3.50365853153103	conserved Plasmodium protein, unknown function
PBANKA_0510100	3.40278471972941	6.7314931743728	9.77234238743017	5.25055799555869e-06	0.000132795650472691	4.66783015081597	conserved Plasmodium protein, unknown function
PBANKA_1308000	3.40194641478948	8.4374783691339	9.27318498137121	8.01344252320759e-06	0.000144057881383536	4.15413156258398	conserved Plasmodium protein, unknown function
PBANKA_1225500	3.39941668615463	3.63220657197335	4.00477357029414	0.00325684683772185	0.00531356792291333	-1.66047746576135	conserved Plasmodium protein, unknown function
PBANKA_0617000	3.3920668607937	4.49908209266023	5.67017984474912	0.000336728137359224	0.000879810577939119	0.565408919650172	LEM3/CDC50 family protein, putative
PBANKA_1141900	3.3918144105911	3.82944719454313	8.12925982937498	2.27787254467435e-05	0.000217989407784744	3.24655797872029	conserved Plasmodium protein, unknown function
PBANKA_1353800	3.39167205261033	5.59951070921094	7.00718463862852	7.15011068418281e-05	0.000372274615294502	2.07095458140903	conserved Plasmodium protein, unknown function
PBANKA_0913000	3.38556732798149	8.22079436513386	9.46374526559024	6.80399270495285e-06	0.000139993486948935	4.3348027049709	conserved Plasmodium protein, unknown function
PBANKA_1129800	3.37811685181737	4.82187162524584	6.51494914379295	0.000123301922908729	0.000476794123974989	1.56278232138772	tetratricopeptide repeat protein, putative
PBANKA_1334800	3.3733611842842	5.09813265061468	8.25715754606698	2.01527908882438e-05	0.000208260077639031	3.36810123655587	conserved Plasmodium protein, unknown function
PBANKA_1359700	3.36466675369303	5.52185314150195	5.44459459565541	0.000447418956553157	0.00107056951733764	0.188656440664826	6-cysteine protein (P47)
PBANKA_0404300	3.35749688349674	7.92955417465701	6.30778047379487	0.000156430859508113	0.000546575734421373	1.054436377096	P-loop containing nucleoside triphosphate hydrolase, putative
PBANKA_0704800	3.3479124663606	4.11572005408755	4.34844466833567	0.00197324685228317	0.00346414019218511	-1.20044188950489	conserved Plasmodium protein, unknown function
PBANKA_0831600	3.34152986166454	3.9836559412214	5.2010172590601	0.000612975442756884	0.00134201057412399	-0.00393646448298579	conserved Plasmodium protein, unknown function
PBANKA_1006100	3.33861232734185	8.2828570850886	8.26008399229348	2.00967450604221e-05	0.000208132377104024	3.19589237058016	flap endonuclease 1, putative (FEN1)
PBANKA_1406400	3.33251532444359	4.87860372961515	7.63112567773968	3.72541505370656e-05	0.000271920781227678	2.76271056497196	tripartite motif protein, putative
PBANKA_0108100	3.31819210318471	6.47081920379638	8.39443989275254	1.76995326271064e-05	0.000198566637081281	3.43962277486345	conserved Plasmodium protein, unknown function
PBANKA_0712100	3.31501932491607	8.61733006263627	9.63832442948006	5.87101893820605e-06	0.000135378950199183	4.4695909808364	DNA helicase, putative
PBANKA_1426500	3.31353731406568	7.18269109140287	7.90050538775011	2.84667449726107e-05	0.000243536879329641	2.90233416040833	cullin-1, putative (CUL1)
PBANKA_1006400	3.31265105153521	2.46500812115449	6.32007377160208	0.000154214564397378	0.000541398809719315	1.40744211178901	conserved Plasmodium protein, unknown function
PBANKA_0942000	3.31027294706708	6.54254457320708	8.96584975449712	1.04958758904644e-05	0.000156257352319289	3.96991350512382	calcium/calmodulin-dependent protein kinase, putative
PBANKA_1320800	3.31017817539495	6.72512908011141	8.69390774333407	1.34125669513134e-05	0.000173230977254362	3.70920882547444	conserved Plasmodium protein, unknown function
PBANKA_0708200	3.31014593418875	7.37110042880393	11.7416068774267	1.16549543746725e-06	0.000115945576943628	6.16703971543249	conserved Plasmodium protein, unknown function
PBANKA_0402500	3.28859077113794	3.03648918414443	4.34828570766131	0.0019736964908307	0.00346414019218511	-1.10839167929612	phosphatidylethanolamine-binding protein, putative
PBANKA_1146200	3.28365318033953	4.24096634941866	8.43066485294902	1.71084007345189e-05	0.000197137991633348	3.52936756820058	Plasmodium exported protein, unknown function
PBANKA_0310700	3.28350612912296	3.83461764954046	7.24831161310447	5.53025624711013e-05	0.000330152139865071	2.39353142604421	conserved Plasmodium protein, unknown function
PBANKA_1315300	3.28196575274635	4.39105408842329	4.4650415712003	0.00167121224491691	0.00300553232721184	-1.05981759722488	LCCL domain-containing protein (LAP5)
PBANKA_0704900	3.28036445743738	5.01121697088067	5.31334493599705	0.00052958944469284	0.00120083965469619	0.0587396342385862	conserved Plasmodium protein, unknown function
PBANKA_1350200	3.27689189290109	6.41209047914694	9.67612782543209	5.68817546756603e-06	0.000134411145429079	4.59575922414049	conserved Plasmodium protein, unknown function
PBANKA_0615700	3.27367792538574	7.9349032848561	9.18581496597885	8.64580271663112e-06	0.000147124135663326	4.09657804345526	dynein heavy chain, putative
PBANKA_1343500	3.27278367690336	4.93284409479592	7.97447277679795	2.64726541086635e-05	0.000236734460445717	3.10069890101257	conserved Plasmodium protein, unknown function
PBANKA_0818400	3.26897744046554	3.05856385789818	6.37654058855423	0.000144465843309603	0.000523771139670434	1.46885705533422	conserved Plasmodium protein, unknown function
PBANKA_0831200	3.26855747973716	7.86210204690088	8.63556940837224	1.41485027498464e-05	0.00017831605052981	3.58697956004144	diacylglycerol kinase, putative
PBANKA_0701300	3.26168514498777	3.46982147152139	6.54684111222685	0.000118921786896135	0.000467831042752424	1.65189277969649	prolyl 4-hydroxylase subunit alpha, putative
PBANKA_1030100	3.24765519016781	9.32381128220955	10.0648095568953	4.13312891870037e-06	0.0001262292640221	4.82397195470383	actin II
PBANKA_0202500	3.24685446004659	7.59007130131795	8.33534731211895	1.87127067757082e-05	0.000202148152107651	3.31087650160062	replication factor c protein, putative
PBANKA_0301300	3.2457686939996	9.84733342050822	8.68501527095536	1.35219668243847e-05	0.000173635175071075	3.58271341524301	conserved Plasmodium protein, unknown function
PBANKA_1224900	3.24508460329755	6.05475202583863	7.14165499682644	6.19087665300749e-05	0.000348175042337838	2.17989993543249	conserved Plasmodium protein, unknown function
PBANKA_1463300	3.24160235165781	5.22476732282347	6.9162089455648	7.89107432604083e-05	0.00038755750607483	1.99054972370086	conserved Plasmodium protein, unknown function
PBANKA_0702700	3.23984579048656	4.37092500907154	7.04908432688981	6.83480192168223e-05	0.00036458865095715	2.17449064330906	rhomboid protease ROM3 (ROM3)
PBANKA_1334700	3.23355036311522	5.04196614136335	9.63028153607799	5.91075181390222e-06	0.000135378950199183	4.5670153658019	conserved Plasmodium protein, unknown function
PBANKA_0836900	3.21767099459108	4.01799159753825	7.34121012558956	5.01758339315333e-05	0.000316200636633601	2.48663021872179	BIR protein
PBANKA_1318600	3.21657625020296	5.80802958855577	5.06950125096686	0.00072909614722715	0.00153527969128859	-0.354272155310515	conserved Plasmodium protein, unknown function
PBANKA_0719200	3.21450545925185	4.88086369204911	8.92546522812584	1.0880895454369e-05	0.000159061408588576	3.9745427566946	mRNA-binding protein PUF2 (PUF2)
PBANKA_0603700	3.21337750120008	7.79124796311736	12.3023281420575	7.90917084709891e-07	0.000110165202554597	6.54895212472026	conserved Plasmodium protein, unknown function
PBANKA_1443000	3.21216947954901	8.9010995924948	8.6934834496661	1.34177646110117e-05	0.000173230977254362	3.59282048904427	NIMA related kinase 1, putative (NEK1)
PBANKA_1429400	3.20999275775432	7.73837094291951	7.23749648325281	5.59358429504916e-05	0.000331029013436201	2.14936549636747	dynein light chain 1, putative
PBANKA_0904800	3.20803407399419	6.91026412603984	10.7450962657464	2.42232883398007e-06	0.00012340344642115	5.44038308131988	conserved Plasmodium protein, unknown function
PBANKA_1114300	3.20670657785369	7.38337320954925	11.8067949727107	1.11319116968034e-06	0.000115945576943628	6.21199349670036	conserved Plasmodium protein, unknown function
PBANKA_1209900	3.20275678687876	6.61106185460464	6.6406383935667	0.000106996245797789	0.000445771861103843	1.55881631348098	conserved Plasmodium protein, unknown function
PBANKA_1348800	3.20121130185935	7.30306728758784	10.3913280521531	3.18614032944001e-06	0.000125639869201726	5.15217785571867	conserved Plasmodium protein, unknown function
PBANKA_0523700	3.20006240454511	5.94699166794811	5.29459997892366	0.000542603826705418	0.00122394158637529	-0.0641392988819849	conserved Plasmodium protein, unknown function
PBANKA_0902700	3.20003852109171	1.70010804615154	6.5352153799618	0.000120498467627161	0.000469382420094681	1.62219751722564	conserved Plasmodium protein, unknown function
PBANKA_1203450	3.19890523726424	1.32478112536366	4.7628946103087	0.0011031409215238	0.00212853922646391	-0.458709067196843	conserved Plasmodium protein, unknown function
PBANKA_0611600	3.18631362053003	10.1800917620679	8.22096242474913	2.0860396500855e-05	0.000211239915990143	3.12943359115169	ribonucleoside-diphosphate reductase, large subunit, putative
PBANKA_1425900	3.18165005991239	6.90539449174912	8.13628405049593	2.2625117216915e-05	0.000217989407784744	3.15446143670504	conserved Plasmodium protein, unknown function
PBANKA_0306000	3.17488940507374	9.0076740394937	6.5596417544654	0.000117211822113404	0.000464148471849007	1.2929664573949	6-cysteine protein (P230p)
PBANKA_1102300	3.17198549094619	7.45622176129252	14.1165087287682	2.4964534874549e-07	0.000110165202554597	7.68446187012879	conserved Plasmodium protein, unknown function
PBANKA_0313500	3.16751773417644	4.20510204192104	6.59653518263034	0.000112432117777978	0.000457975292174376	1.68487534073919	conserved Plasmodium protein, unknown function
PBANKA_1001700	3.16430092421839	2.32829847711811	6.40862355650876	0.000139228405636096	0.000511793305903057	1.50285075276797	conserved Plasmodium protein, unknown function
PBANKA_0930800	3.15889536980496	5.09104450241073	5.79170531192317	0.000289754293801462	0.000799762141176226	0.669092547713861	conserved Plasmodium protein, unknown function
PBANKA_0506900	3.1554951422845	6.49034910487084	6.56605128874149	0.000116365729774097	0.000464031626631261	1.48030609817727	phospholipid scramblase, putative
PBANKA_0917100	3.15259473444304	4.25678640355363	6.15623392319699	0.000186807045205489	0.00060664537379615	1.17389260061295	conserved Plasmodium protein, unknown function
PBANKA_1436600	3.14638663018918	6.22044382584329	5.99661257223978	0.000225914548091723	0.000683771859662622	0.814869658493262	inner membrane complex protein 1h (IMC1h)
PBANKA_0912500	3.14272678026807	3.337328688245	5.11124719304691	0.000689848073384498	0.00147109947251735	-0.0812438897755934	conserved Plasmodium protein, unknown function
PBANKA_1134900	3.13929624879852	5.5659188294087	5.64026645670748	0.000349521075869186	0.000900267027762156	0.432448883423186	zinc finger protein, putative
PBANKA_0512800	3.13544440371431	8.5155673069075	10.0270191019775	4.2614896294166e-06	0.0001262292640221	4.80235965902584	merozoite TRAP-like protein, putative (MTRAP)
PBANKA_0615900	3.13259020824613	0.712653131122099	5.95739620011396	0.000236834377016868	0.000704293990080125	0.984159997391354	cysteine repeat modular protein 2 (CRMP2)
PBANKA_0513900	3.12953914237721	8.44987277558238	9.54273281715065	6.36300701686484e-06	0.000139052134992404	4.3865373408107	conserved Plasmodium protein, unknown function
PBANKA_0608000	3.12422955548013	2.04950730783304	6.30419703404967	0.000157083431202738	0.000547636956902814	1.38538721053442	porphobilinogen deaminase, putative (PBGD)
PBANKA_0503500	3.1221055400198	6.72452551034324	8.14163545841197	2.25088559044887e-05	0.000217989407784744	3.16956754191446	zinc finger protein, putative
PBANKA_1434300	3.11099538703232	6.19755979434217	8.02553280316916	2.51859430076338e-05	0.000232080913903999	3.08908854048026	conserved Plasmodium protein, unknown function
PBANKA_1340400	3.10483497614338	9.73720747426668	4.49035750020845	0.00161242606396109	0.00291521736952965	-1.49381918668049	oxidoreductase, putative
PBANKA_1322200	3.10288251216519	7.51651434196168	9.73784765674094	5.40302269964066e-06	0.000132795650472691	4.59991685284853	spindle assembly abnormal protein 4, putative (SAS4)
PBANKA_1461300	3.10124685150848	5.74712855670076	8.43310431104075	1.70693816361808e-05	0.000197137991633348	3.51186774087865	conserved Plasmodium protein, unknown function
PBANKA_0301000	3.09700626984069	8.82480672458326	12.1087429783703	9.02547657516083e-07	0.000110249667702734	6.39718608451039	repetitive organellar protein, putative (ROPE)
PBANKA_0312500	3.08829467159474	7.84770592477997	6.48685090434957	0.000127307476365799	0.000484806408798293	1.26560791981428	origin recognition complex subunit 5, putative (ORC5)
PBANKA_0802800	3.07967203951415	6.40773845020503	8.32332694627106	1.89265258688139e-05	0.000203076507295111	3.36772026735738	conserved Plasmodium protein, unknown function
PBANKA_1458300	3.07781695233397	9.00158860726334	10.2021176565854	3.70147950451747e-06	0.000125639869201726	4.93883056424384	kinesin-13, putative
PBANKA_1040541	3.07415209615516	4.13642643339722	6.63113550301047	0.000108142734333789	0.000447993031622758	1.72565996805806	BIR protein
PBANKA_1034100	3.06740789868792	9.39198703878182	13.2894489714834	4.1482602062038e-07	0.000110165202554597	7.18415958820078	DNA repair helicase, putative
PBANKA_0610200	3.05182153936183	9.64829533845713	7.68091449638192	3.54277249754316e-05	0.000266631408819836	2.56092960555349	DNA replication licensing factor MCM5, putative (MCM5)
PBANKA_0716500	3.05105722590921	9.11428476113452	8.56294324133241	1.51275582057994e-05	0.000185070664347388	3.46076054017649	RNA-binding protein, putative
PBANKA_1360600	3.04537148024975	6.87498842281949	6.68424071672092	0.000101903624085054	0.000434189310694132	1.57953294513024	leucine-rich repeat protein (LRR4.1)
PBANKA_0109800	3.03778527113577	2.86413889186121	3.97188184451227	0.00341984406420914	0.00555855923640134	-1.64405013294046	conserved Plasmodium protein, unknown function
PBANKA_0832800	3.03507884246978	1.84656569045312	5.26543943791312	0.000563543755242607	0.00125735083190367	0.174404116238331	conserved Plasmodium protein, unknown function
PBANKA_0714000	3.03272108386731	5.07144989326686	4.30143641339495	0.00211111831096551	0.00366789483349368	-1.37622621631348	meiotic recombination protein DMC1 (DMC1)
PBANKA_1434900	3.03220729214895	4.17398052554684	5.5355146075877	0.000398657376748989	0.000988653692260377	0.413260500055006	raf kinase inhibitor, putative (RKIP)
PBANKA_0921200	3.03046287661119	2.46174314039735	7.21584172191921	5.72278940945569e-05	0.000334519861922048	2.33672156601436	conserved Plasmodium protein, unknown function
PBANKA_1358500	3.02709110630825	2.84150301289565	4.73293275114295	0.00114953873920674	0.00220201148113426	-0.558669444910842	inner membrane complex protein, putative
PBANKA_0825900	3.02624620619655	2.63945742717646	4.53243937682992	0.00151956189635171	0.00277045268818199	-0.822273326312214	conserved Plasmodium protein, unknown function
PBANKA_1336500	3.02516884297087	7.11527616272867	10.1268875052952	3.93144672664645e-06	0.000125906579116276	4.94111471163073	conserved Plasmodium protein, unknown function
PBANKA_1312900	3.02367503223537	5.0279932704887	5.10031000601324	0.000699904912603281	0.00148987801771315	-0.234172727634773	conserved Plasmodium protein, unknown function
PBANKA_1418100	3.01896671217516	6.80725985486719	9.08127356903696	9.4758575725144e-06	0.000148612182339301	4.05382453220107	conserved Plasmodium protein, unknown function
PBANKA_1115700	3.01748931285965	8.03926305712533	9.49259882678316	6.63910783539104e-06	0.000139993486948935	4.3574828137623	kinetochore protein NDC80, putative (NDC80)
PBANKA_0605100	3.01255595484159	4.54070461864366	4.72790493234071	0.00115752849846326	0.00221464488621645	-0.703713761446422	Tat binding protein 1(TBP-1)-interacting protein, putative
PBANKA_1208000	3.01202200402216	2.20332233985739	3.73280898422132	0.00489891892527467	0.00766199926461212	-1.94849421254615	tubulin--tyrosine ligase, putative
PBANKA_0514900	3.00690530761232	7.74363114493448	4.77944111375184	0.00107838567011963	0.00209349198551342	-0.991743318019221	28 kDa ookinete surface protein (P28)
PBANKA_0932600	3.00603632485591	5.04208373707874	6.50768924906476	0.000124323483674629	0.000479576579940027	1.53645557912232	conserved Plasmodium protein, unknown function
PBANKA_0622100	2.99996747974707	7.85153178271374	9.55221064829766	6.31224872257277e-06	0.000138578584858694	4.4191289292819	protein kinase, putative
PBANKA_1010900	2.99459439544157	5.91392325642361	9.50848577157896	6.55020826935438e-06	0.000139993486948935	4.4655201610738	protein kinase, putative
PBANKA_1205500	2.99340105064827	3.61311190574998	7.14550841603898	6.16555514356119e-05	0.000348017828245563	2.28891244667772	RING zinc finger protein, putative
PBANKA_0607800	2.98308679740351	7.07383200844715	9.49965397764627	6.59946548851472e-06	0.000139993486948935	4.41180226252444	cytosolic iron-sulfur protein assembly protein 1, putative (CIA1)
PBANKA_0605600	2.97188141379178	10.1720060107614	11.0853291235342	1.87472662371324e-06	0.000119082635138265	5.64781415804122	conserved Plasmodium protein, unknown function
PBANKA_1229900	2.96303983830794	3.85757875653593	5.56202905825791	0.000385548000074663	0.000966069645312706	0.467346946263002	conserved Plasmodium protein, unknown function
PBANKA_1212500	2.95495239192106	2.70996450144227	5.15946496521366	0.000647338317765009	0.00139987278521675	0.0148234318812497	conserved Plasmodium protein, unknown function
PBANKA_1312800	2.94130707932881	8.12647802568667	9.56791071906341	6.22914833961045e-06	0.000137597914666414	4.41702504613798	conserved Plasmodium protein, unknown function
PBANKA_0414300	2.93412103229843	6.42388502217607	7.79689953181049	3.1543129169772e-05	0.000252414685735639	2.835471617195	kinetochore protein NUF2, putative (NUF2)
PBANKA_0208400	2.93265759078911	3.50708493266658	5.48667405380588	0.00042409066268226	0.00103343627468966	0.392497788438933	transporter, putative
PBANKA_1447200	2.92929482847328	5.17435674212301	8.05603617377894	2.44501951824496e-05	0.000227776820820748	3.17141041209929	CG2-related protein, putative
PBANKA_1038500	2.9266819934735	7.49043434475952	8.99921895898367	1.01890649223241e-05	0.000153402044574071	3.93901252313674	conserved Plasmodium protein, unknown function
PBANKA_1428300	2.92591137060579	7.7225558213291	8.7620449873361	1.26059737387828e-05	0.000168148835472254	3.70294958085219	WD repeat-containing protein, putative
PBANKA_1360800	2.92182161216483	2.64023469311984	4.73383129518336	0.00114811711890362	0.00220017295030445	-0.546061385183781	conserved Plasmodium protein, unknown function
PBANKA_0826600	2.91673362712668	4.80229905049735	7.68487533941924	3.52867107522179e-05	0.000266411870084891	2.8169446167117	conserved Plasmodium protein, unknown function
PBANKA_0934800	2.90891483233426	3.58498526215048	7.0234670638198	7.02572430529736e-05	0.000369918369815729	2.16230156795898	conserved protein, unknown function
PBANKA_1323600	2.89746767762243	3.47797481213738	5.72474713008129	0.000314683751770818	0.000842033669367406	0.690900806827688	biotin protein ligase, putative
PBANKA_0927400	2.89709896750189	6.60630466244842	9.66698302900907	5.73182208960656e-06	0.000134411145429079	4.57434143232435	heat shock factor-binding protein 1, putative (HSBP)
PBANKA_1035400	2.89239117752176	7.77785007828809	7.32877092642583	5.08310137065823e-05	0.000316297426749614	2.23255539580684	glideosome associated protein with multiple membrane spans 3, putative (GAPM3)
PBANKA_0312000	2.88066972621345	2.33307451926546	4.6754602472398	0.00124452654585554	0.00234159733983247	-0.609882935129496	conserved Plasmodium protein, unknown function
PBANKA_0213800	2.88017248515322	4.26804383160419	6.45708325759269	0.000131706824099856	0.000496008940720722	1.52173675081899	conserved Plasmodium protein, unknown function
PBANKA_1211800	2.87066079640599	5.13039393244022	10.2869912849617	3.45972260257702e-06	0.000125639869201726	5.08482033870842	conserved Plasmodium protein, unknown function
PBANKA_0416600	2.86732138110821	9.46965221886915	11.5675906787131	1.3189517917076e-06	0.000117685585539604	6.004875748229	replication protein A1, small fragment
PBANKA_1337700	2.86591027628361	3.96803792437065	8.14930518940781	2.23433732490668e-05	0.000217989407784744	3.26979196080564	conserved Plasmodium protein, unknown function
PBANKA_0927500	2.86484826579133	5.88773538323684	9.66202490120713	5.75564098814695e-06	0.000134411145429079	4.59397249605704	conserved Plasmodium protein, unknown function
PBANKA_0316000	2.86082295174243	9.28894253335142	9.75810682028856	5.31289469113012e-06	0.000132795650472691	4.55795746556391	replication factor C subunit 1, putative (RFC1)
PBANKA_0505400	2.85796685345051	7.8993461648864	9.74640616035165	5.36474360362826e-06	0.000132795650472691	4.58103995191281	conserved Plasmodium protein, unknown function
PBANKA_1220600	2.8541521319092	6.28318525546257	7.97161834794255	2.65466908051092e-05	0.000236734460445717	3.02143545762481	conserved Plasmodium protein, unknown function
PBANKA_1214400	2.85201930846024	4.64435991820318	8.21975085532936	2.08845508881943e-05	0.000211239915990143	3.33806396239202	conserved Plasmodium protein, unknown function
PBANKA_0110800	2.8499751602897	3.79613360764255	6.83423474689986	8.63122160493528e-05	0.000401921355657372	1.95790870040354	conserved Plasmodium protein, unknown function
PBANKA_0620800	2.84020208219778	3.32030401729487	4.27557126449069	0.00219134407946053	0.00377697655374456	-1.24051410139953	conserved Plasmodium protein, unknown function
PBANKA_1427200	2.83353396000809	9.38770892278849	11.1792362612095	1.74883146199024e-06	0.000117685585539604	5.71366162418973	protein phosphatase PPM5 (PPM5)
PBANKA_1040000	2.82431004743008	7.95823729709295	13.3591157761168	3.97017545968755e-07	0.000110165202554597	7.2339396565391	conserved Plasmodium protein, unknown function
PBANKA_1003600	2.82148449673338	5.25146195406134	6.35233578560295	0.000148559671694438	0.000532558625122963	1.33604997804235	apical sushi protein, putative (ASP)
PBANKA_0827300	2.81717592882082	6.43751268654916	10.2292532324678	3.62221285011173e-06	0.000125639869201726	5.04290353256623	conserved Plasmodium protein, unknown function
PBANKA_0823200	2.81013052149351	3.12436525539885	4.21537901433353	0.00239093720587947	0.00405786421403983	-1.3108869505653	conserved Plasmodium protein, unknown function
PBANKA_1441800	2.80736282342576	5.58929878684458	6.08640461032238	0.000202923114730993	0.000642809660890832	0.98206490125054	conserved Plasmodium protein, unknown function
PBANKA_1466100	2.80678544605226	2.35135603234888	6.41984074174223	0.000137446497085923	0.000508776310891483	1.51581650492933	BIR protein
PBANKA_0829600	2.80479633272692	3.89699389253423	5.20870772323414	0.000606834931786673	0.00133162672272304	0.00587324084339969	serine/threonine protein kinase, putative
PBANKA_1241800	2.8035781592477	9.7579154426409	6.68477953310565	0.000101842375481146	0.000434189310694132	1.43820662773616	DNA replication licensing factor MCM3, putative (MCM3)
PBANKA_1310500	2.79829669685878	7.65815129270238	9.93426759654745	4.59561656610065e-06	0.0001262292640221	4.75160576025247	conserved Plasmodium protein, unknown function
PBANKA_1363600	2.79118866180484	2.82815836961162	3.24688023671351	0.0104014937576729	0.0149751333519353	-2.74685140773428	conserved Plasmodium protein, unknown function
PBANKA_1443900	2.79026111073385	6.65559389063683	7.41432245314782	4.65075259179737e-05	0.000303361257676451	2.40889017564659	conserved Plasmodium protein, unknown function
PBANKA_0908800	2.78778349287037	8.53818679626468	10.3411680165471	3.31455741683341e-06	0.000125639869201726	5.05615997736062	conserved Plasmodium protein, unknown function
PBANKA_0203600	2.78631071526016	2.96841038875286	3.41527697629004	0.00798747652872268	0.0118506191787091	-2.49982256486176	conserved Plasmodium protein, unknown function
PBANKA_1034200	2.78490756566662	1.56614628962796	5.97840147167879	0.00023091561538646	0.000693183359610015	1.01852088754411	conserved Plasmodium protein, unknown function
PBANKA_1335000	2.77535457574511	4.1452348922654	4.70993265053822	0.00118658095416818	0.00225663539547195	-0.695185166684076	conserved Plasmodium protein, unknown function
PBANKA_0604400	2.77166794563542	6.49786991105213	10.6624884428417	2.58059433017245e-06	0.000125635378583541	5.38111937408568	targeted glyoxalase II, putative (tGloII)
PBANKA_1032400	2.77118226386541	5.22181270500935	5.31965472483626	0.000525285082479091	0.00119506590008345	0.0372234690911473	alpha/beta hydrolase, putative
PBANKA_0104500	2.77117917782172	3.18870308732126	5.02749199256585	0.000771040833031182	0.00160263461106481	-0.185204641178966	conserved Plasmodium protein, unknown function
PBANKA_0410400	2.76443347865137	7.07094487604759	7.38868419400579	4.77592362576522e-05	0.000308299460069722	2.34760853164839	glycogen synthase kinase 3 (GSK3)
PBANKA_0916100	2.76127562121715	9.03321703976307	10.6859247985452	2.53456131708463e-06	0.000125635378583541	5.32898849400511	nucleic acid binding protein, putative
PBANKA_0615300	2.76066293030456	7.67334726820122	8.82167037002025	1.19438812971706e-05	0.000165027301324008	3.75634011505585	conserved Plasmodium protein, unknown function
PBANKA_1232600	2.75615499574192	4.5369731645007	4.80419494400528	0.0010424623437916	0.00204290029034273	-0.59995875387788	apicortin, putative
PBANKA_0108800	2.75362714159943	8.23537870901041	6.77923764373331	9.17028693006545e-05	0.000412143839007847	1.56855652284437	histone H3, putative
PBANKA_0100800	2.73556945453805	8.40649236647146	7.62187236390568	3.76048677799762e-05	0.000272263814747427	2.50556977772677	conserved Plasmodium protein, unknown function
PBANKA_0931100	2.73081259554827	6.62135449358267	4.93002057547595	0.000878753812578792	0.00177238914611573	-0.675165698448597	conserved Plasmodium protein, unknown function
PBANKA_1232000	2.72921679304572	2.14392746146629	4.85840190760138	0.000968221742599468	0.00191792448305358	-0.357494943087214	conserved Plasmodium protein, unknown function
PBANKA_0615800	2.72914610469865	8.70275815960239	7.75862926285942	3.27705010934349e-05	0.000257487003068447	2.64274162433942	exported serine/threonine protein kinase (EST)
PBANKA_1347000	2.72453360132222	3.83811509345388	4.00843087629136	0.00323923992440251	0.00529131110285859	-1.68592766561742	conserved Plasmodium protein, unknown function
PBANKA_1133800	2.72175509437022	7.47179246095113	9.46914020622206	6.77282256249958e-06	0.000139993486948935	4.357489745259	DNA helicase, putative
PBANKA_0815400	2.71989127517495	5.41780724485942	6.27298871063619	0.000162894080833718	0.000560308592846087	1.22398595647972	conserved Plasmodium protein, unknown function
PBANKA_1318500	2.71972339415502	3.67208603614741	4.7866815681369	0.0010677420766357	0.00207960885244991	-0.547856921775384	conserved Plasmodium protein, unknown function
PBANKA_1031500	2.71736007975806	4.19281560627137	5.45012132214489	0.000444277060956556	0.00106580813837663	0.298514301739496	conserved Plasmodium protein, unknown function
PBANKA_1109900	2.71639961708326	4.01279952331959	6.04733720702451	0.000212596682331444	0.000664573880988843	1.05358583229126	stripes inner membrane complex protein, putative (SIP)
PBANKA_0513500	2.71481817389442	3.61324144228256	6.10636209808911	0.000198167557083654	0.000632754853851561	1.14273059042127	conserved Plasmodium protein, unknown function
PBANKA_0000301	2.7137926071564	1.4027829070859	5.44231385980559	0.000448722557605766	0.00107212889092264	0.394454512176327	fam-b protein
PBANKA_0105100	2.70791183508516	3.87334656089291	6.34990583058694	0.000148977607366574	0.000532829820941712	1.4152349150277	conserved Plasmodium protein, unknown function
PBANKA_0901300.2	2.70611108995162	8.18242106983556	10.0224310613195	4.27737121031674e-06	0.0001262292640221	4.79906809424192	merozoite adhesive erythrocytic binding protein (MAEBL)
PBANKA_1417900	2.70060154334047	10.2131093448639	10.5107285544096	2.90203303870869e-06	0.000125639869201726	5.19548044979064	conserved Plasmodium protein, unknown function
PBANKA_0507700	2.69942603988596	3.13186688239358	6.45317065185874	0.000132297320981179	0.000496998640636365	1.55259007198259	conserved Plasmodium protein, unknown function
PBANKA_1415600	2.68514576790413	9.78220736249036	7.17913279343611	5.94936252188541e-05	0.000341068147464045	2.00938369522107	DNA replication licensing factor MCM4, putative (MCM4)
PBANKA_1202300	2.68039471239528	6.92017837627633	8.60144993719391	1.45994752868854e-05	0.00018159765082695	3.59185092230316	conserved Plasmodium protein, unknown function
PBANKA_1218700	2.67649800032281	1.40745091961411	4.22259666578231	0.00236601073858726	0.00402703649825998	-1.19630684250234	conserved Plasmodium protein, unknown function
PBANKA_0929200	2.67517552388879	6.23177938966521	6.56153803249962	0.00011696080453863	0.000464148471849007	1.47970558029577	conserved Plasmodium protein, unknown function
PBANKA_1447900	2.67292684786403	9.12709720788016	8.27731816123148	1.97701467368397e-05	0.000206380290616112	3.17291639633553	conserved Plasmodium protein, unknown function
PBANKA_1402600	2.6622177964579	9.44445940416338	9.18876357072401	8.62358490350817e-06	0.000147124135663326	4.0487760073549	DNA ligase I, putative
PBANKA_1449300	2.66092707483994	3.69046453522269	5.05905524674866	0.000739290452565391	0.00155084972083731	-0.179194635407528	CPW-WPC family protein, putative
PBANKA_0803000	2.65915008602736	7.3855210505857	6.82187527868726	8.74927007398056e-05	0.000402720025434236	1.6798500817228	origin recognition complex subunit 2, putative (ORC2)
PBANKA_1329400	2.65516210048463	3.04275206897644	4.30761484012021	0.00209242336948289	0.00364072495698192	-1.17149244644108	conserved Plasmodium protein, unknown function
PBANKA_1133100	2.64669870750197	5.41791995123999	7.66832288409896	3.58801430593336e-05	0.000268978667209666	2.77063043219898	serine/threonine protein kinase, putative (ARK3)
PBANKA_0926500	2.64381230857325	2.62289749577415	5.03216562074142	0.000766247948984015	0.00159615445079136	-0.148142929737978	petidase, M16 family, putative
PBANKA_1334900	2.6418529797142	5.68309462798334	7.62603782199763	3.74465423763475e-05	0.000271920781227678	2.70823157005362	conserved Plasmodium protein, unknown function
PBANKA_1358300	2.63967222139296	9.83995073182454	9.35755952558834	7.45089984605684e-06	0.000141545590063193	4.20595951489797	conserved Plasmodium protein, unknown function
PBANKA_0108300	2.63946253662339	4.90117101797154	4.57243524823232	0.00143660720532198	0.00264144991360629	-0.967911986811968	palmitoyltransferase, putative (DHHC2)
PBANKA_1120900	2.63792147191964	6.0390084508812	7.52465441098243	4.15171738840287e-05	0.000281348245211256	2.57246186505194	conserved Plasmodium protein, unknown function
PBANKA_1025300	2.63516123805639	4.02044606736766	5.6385104974164	0.000350288289073816	0.000901065555695281	0.550185016889037	rap guanine nucleotide exchange factor, putative (EPAC)
PBANKA_1429300	2.63455405047005	4.88188729107578	5.27782949753212	0.000554541464534496	0.00124380204192201	0.0134117907760016	integral membrane protein GPR180, putative
PBANKA_1445000	2.63365606440568	1.79772114968443	4.02571944097612	0.00315736968679754	0.00517786891149862	-1.49606191889057	subpellicular microtubule protein 2, putative (SPM2)
PBANKA_1020800	2.62406112306317	5.751581985825	7.87724525750063	2.91275316010471e-05	0.000245599222207767	2.95925702562799	conserved Plasmodium protein, unknown function
PBANKA_0815800	2.62137722023601	4.39536021856641	5.76700398472056	0.000298691420399073	0.000813945533616093	0.685658337575214	GINS complex subunit Psf3, putative
PBANKA_1306000	2.61612250078642	9.02255257647796	12.1553174086186	8.74178393521208e-07	0.000110165202554597	6.42522940291973	replication factor A protein 3, putative (RPA3)
PBANKA_1105100	2.61316875847532	8.30837513153838	8.38484836456228	1.78597932062831e-05	0.000198794520641899	3.29302074647839	DNA mismatch repair protein MSH6, putative (MSH6)
PBANKA_1419300	2.60671600845143	4.35610019084034	3.34223548218115	0.00895341607025939	0.0131243305103741	-2.77515502326986	conserved Plasmodium protein, unknown function
PBANKA_1315700	2.60251710957297	7.41181117574847	7.39538050779245	4.74287780900289e-05	0.00030658168089674	2.32101095120745	rhoptry neck protein 2 (RON2)
PBANKA_0929400	2.59619992330199	4.74186251111872	4.87649493644568	0.00094472778174892	0.00188155650177753	-0.520836330277858	myosin light chain B, putative (MLC-B)
PBANKA_0906800	2.59438312814671	0.834023402994153	5.55969742734012	0.000386681819137811	0.000967009021717863	0.531078874781687	conserved Plasmodium protein, unknown function
PBANKA_0417200	2.59282216750768	4.30176030907857	2.99819853670816	0.0154423557259632	0.0213796520425716	-3.31639552161785	conserved Plasmodium protein, unknown function
PBANKA_1341000	2.59207907734126	7.24845370541618	7.44507656912489	4.50533543726937e-05	0.000297689570362708	2.38769546615485	conserved Plasmodium protein, unknown function
PBANKA_1008600	2.58031221884212	4.25031939384845	5.00441020094986	0.000795191540771647	0.00164493812428838	-0.299412953654994	conserved Plasmodium protein, unknown function
PBANKA_0504100	2.58006466967155	3.17644706559694	5.68187739137092	0.00033186476229503	0.000872483923002996	0.650944432582041	autophagy-related protein 8 (ATG8)
PBANKA_1215900	2.57324295110207	7.0752779234947	9.35386891646851	7.47457325168613e-06	0.000141545590063193	4.27259940049433	conserved Plasmodium protein, unknown function
PBANKA_0614700	2.56762099842119	7.58625899023548	11.2653505361776	1.64156899793266e-06	0.000117685585539604	5.80625110621923	conserved Plasmodium membrane protein, unknown function
PBANKA_1311300	2.56709497048255	3.3349370407006	6.41504378258285	0.00013820544986817	0.000509605853848269	1.5062264756367	inner membrane complex protein, putative
PBANKA_0210400	2.5657689959548	8.5220345045691	12.9624729977844	5.11143326531534e-07	0.000110165202554597	6.9733458382775	DNA mismatch repair protein PMS1, putative (PMS1)
PBANKA_1357900	2.56390540610401	3.03013269890365	3.32186027583095	0.0092441090644853	0.0135047333895149	-2.65300722347551	conserved Plasmodium protein, unknown function
PBANKA_1318200	2.56228555147357	7.75883366517205	12.8820659670521	5.38468453169377e-07	0.000110165202554597	6.92964294881833	nifU protein, putative
PBANKA_1310700	2.55992899342428	6.68169220356393	7.42546917329769	4.59745950655087e-05	0.000301269561062013	2.41048638279285	glutaminyl-peptide cyclotransferase, putative
PBANKA_0832500	2.55540163273865	6.6616773776391	8.14937384001201	2.23418980993972e-05	0.000217989407784744	3.16373874085995	PIH1 domain-containing protein, putative
PBANKA_0700061	2.55513820866175	2.0994584572183	4.61139769191783	0.00136045816247877	0.00251795753148751	-0.688552858545973	BIR protein
PBANKA_1001200	2.54894195654585	5.2087009648474	5.67502909858746	0.000334702668037951	0.000877708393536715	0.499161328784136	conserved Plasmodium protein, unknown function
PBANKA_1135800	2.54392914917896	4.92273640106029	6.11179649092587	0.000196893784837661	0.00063037768210122	1.07060735561939	conserved Plasmodium protein, unknown function
PBANKA_0717200	2.5411897028202	8.05746665259681	10.9907239724714	2.0117810016975e-06	0.000121851583736353	5.5809471457154	conserved Plasmodium protein, unknown function
PBANKA_1436300	2.54090458017443	3.8871974998426	4.81790688562319	0.00102312014344563	0.00200995643850516	-0.524692510208544	conserved Plasmodium protein, unknown function
PBANKA_0620700	2.5339026113407	3.63518818763526	4.50514290736846	0.00157912236290097	0.00286369963336894	-0.94164458537785	conserved Plasmodium protein, unknown function
PBANKA_1446000	2.53342251336492	4.9148301409933	3.88908268260709	0.00386976583027046	0.00620726074592878	-1.98989496149635	conserved Plasmodium protein, unknown function
PBANKA_1104500	2.53240382413365	6.05401924321802	5.43711935752006	0.000451706994060426	0.00107735651310415	0.0812203967982121	conserved protein, unknown function
PBANKA_0600086	2.52842598930884	4.02471462002899	7.10792620042164	6.4174479138054e-05	0.000353850947469548	2.24328102829934	BIR protein
PBANKA_1104100	2.5226066009668	3.54253305306423	4.57934821881419	0.00142276892564864	0.00261802671370804	-0.828218686286942	conserved Plasmodium protein, unknown function
PBANKA_1404300	2.52242948554809	1.36916115779341	4.24103334221168	0.00230359060182336	0.00394050471349605	-1.16947811179464	conserved Plasmodium protein, unknown function
PBANKA_0311400	2.52182279475706	2.00744885123492	3.20787989617691	0.0110622387721233	0.0158307316042041	-2.73733551445948	serine/threonine protein kinase, putative
PBANKA_1011400	2.52090263368013	9.9136624518079	8.48326858292144	1.62883537111439e-05	0.000191599301431826	3.38328820203292	DNA topoisomerase 2, putative (TOP2)
PBANKA_1026500	2.51814578591039	6.67036364064678	6.90796252664388	7.96228904442368e-05	0.000389347154497345	1.83494904780463	metacaspase-like protein (MCA3)
PBANKA_0206300	2.517315535632	8.59112700037424	6.19669362228358	0.000178112270516724	0.00058966425068914	0.840477830137766	centrin-1, putative (CEN1)
PBANKA_1322400	2.5163214692828	7.80197872211442	11.7271803375387	1.17743503746984e-06	0.000115945576943628	6.13741448638881	exonuclease V, mitochondrial, putative
PBANKA_1327600	2.51396870903521	5.81068344111732	6.93427230472429	7.73750881864217e-05	0.000384775490730807	1.94653752481123	zinc finger protein, putative
PBANKA_0311500	2.50423609906094	3.22376650131401	4.77885465075158	0.00107925277241682	0.00209432187690172	-0.524733883143933	conserved Plasmodium protein, unknown function
PBANKA_0302200	2.49917654070646	6.2406912457987	7.79026139095538	3.1752347499234e-05	0.000253380541853184	2.8288574463972	dynein light chain, putative
PBANKA_1105300	2.49523558125715	4.5624923751208	5.67281707911336	0.000335624951071882	0.000878663492080849	0.553363772752707	conserved Plasmodium protein, unknown function
PBANKA_1117200	2.49515551147916	4.39157826455842	7.05741517778633	6.77394473984186e-05	0.000363822691551371	2.17881649448066	conserved Plasmodium protein, unknown function
PBANKA_1311400	2.49124767784158	1.54181570503586	2.92825399499239	0.0172740421110195	0.0236339852432214	-3.13331788142473	conserved Plasmodium protein, unknown function
PBANKA_1323500	2.49064479012035	2.31218412214314	4.8047269755416	0.00104170454891287	0.00204225533786869	-0.436691676461388	conserved Plasmodium protein, unknown function
PBANKA_0711300	2.48592033249307	5.44421961279169	5.64292374004939	0.00034836352858077	0.000898873706941391	0.42911493030718	conserved protein, unknown function
PBANKA_1013600	2.48337974392229	6.60957126950921	9.38434665674487	7.28153404149289e-06	0.000141545590063193	4.32168525436825	conserved Plasmodium protein, unknown function
PBANKA_0818500	2.47871500912491	7.86914411219921	7.84069078581646	3.0200342172505e-05	0.000249530986935193	2.75720622502004	conserved Plasmodium protein, unknown function
PBANKA_1129000	2.47736070771567	2.81102249731063	3.28257436694112	0.0098327562317284	0.0142684284763796	-2.69184819247489	secreted ookinete protein, putative (PSOP6)
PBANKA_1465600	2.47381392958804	1.26708774706517	4.67586148993326	0.00124383483039048	0.00234122051836438	-0.573182956051647	BIR protein
PBANKA_1317200	2.47273097504386	5.07197449442333	3.36817305144513	0.00859712081756416	0.012656577124498	-2.8274847181309	pyridine nucleotide transhydrogenase, putative
PBANKA_0833300	2.46762857867514	4.94564108153573	6.92414105078863	7.82323210481289e-05	0.000386616989080172	2.00774688260363	palmitoyltransferase, putative (DHHC6)
PBANKA_1104900	2.46760686281936	6.72253517896964	8.72313334135819	1.30598349115915e-05	0.000170925971205555	3.71366269686301	UDP-N-acetyl glucosamine:UMP antiporter, putative
PBANKA_1118000	2.46505311550704	7.25018353200321	11.8363956410396	1.09030358595284e-06	0.000115945576943628	6.22824305881946	conserved Plasmodium protein, unknown function
PBANKA_0620400	2.46353837897805	6.14455408997461	7.09512315611629	6.50582014271044e-05	0.000357271883592795	2.09190086740821	conserved Plasmodium protein, unknown function
PBANKA_1034600	2.46268186318369	3.21549562664092	6.12853540802588	0.000193026141155091	0.000620078581566322	1.18217406493452	conserved Plasmodium protein, unknown function
PBANKA_1405900	2.45510124937921	7.12568271295678	8.18717590487839	2.15456650225557e-05	0.000215251490058165	3.1649941302752	conserved Plasmodium protein, unknown function
PBANKA_0929700	2.45047822377863	5.30612285928018	7.47990580157586	4.34665121016302e-05	0.000290834920859784	2.58045002162257	haloacid dehalogenase-like hydrolase, putative
PBANKA_1462100	2.4503751039815	5.30075121787536	8.60463996756878	1.45566469187045e-05	0.000181538916022796	3.68194705298721	conserved Plasmodium protein, unknown function
PBANKA_0514300	2.44823191710518	6.88336713436039	9.57965328474087	6.1677847380219e-06	0.000137597914666414	4.47738238906058	conserved Plasmodium protein, unknown function
PBANKA_1109300	2.44350990894741	4.86987344897269	6.59082059319654	0.000113158299498299	0.000458406580620658	1.6379157112386	conserved Plasmodium protein, unknown function
PBANKA_1101600	2.42669706030901	9.0701198490209	7.15344331354195	6.11377059793538e-05	0.000346406333574034	1.97220063636856	chromosome assembly factor 1, putative
PBANKA_0303300	2.42206878834396	7.42403308046395	9.95057565904821	4.53482923752165e-06	0.0001262292640221	4.76624724301962	conserved Plasmodium protein, unknown function
PBANKA_0102600	2.4163114219355	7.55443886558585	7.25689115044949	5.48057830278274e-05	0.0003283967577853	2.14851112516567	centrosomal protein CEP76, putative (CEP76)
PBANKA_1415200	2.41582720899766	3.62751987657193	4.56013401349845	0.0014615905405835	0.00268117725658059	-0.863818597383847	conserved Plasmodium protein, unknown function
PBANKA_0412900	2.41137225248653	3.65939770958779	5.00274069977217	0.000796969784349778	0.00164647183549104	-0.254612603857153	circumsporozoite- and TRAP-related protein (CTRP)
PBANKA_0612400	2.40851153740356	6.73269583350485	4.07518374652315	0.00293506331252303	0.00484835007658103	-1.96895629869922	conserved Plasmodium protein, unknown function
PBANKA_0515000	2.40777891432279	7.65999533887462	3.39374486680781	0.00826034103629752	0.0122060374370104	-3.15154824537685	25 kDa ookinete surface antigen precursor (P25)
PBANKA_1013000	2.40707173705862	7.57836405138682	7.55182571497303	4.0380524867344e-05	0.000278732328944012	2.46857120419086	inner membrane complex suture component, putative (ISC3)
PBANKA_1442200	2.40468690458845	11.4883106715678	7.34901554517889	4.97694550415924e-05	0.000315714625590075	2.23877648665062	cyclin-related protein, putative
PBANKA_0209400	2.4043611152604	6.6595614293888	12.2442393333515	8.22717783039379e-07	0.000110165202554597	6.51418125833397	L-seryl-tRNA(Sec) kinase, putative (PSTK)
PBANKA_1326900	2.39757050476738	7.71621969022101	9.07816931395181	9.50181407772692e-06	0.000148612182339301	3.9798247345038	DNA polymerase alpha subunit, putative
PBANKA_1205400	2.39457017051636	8.05808862552279	9.94443945202545	4.55759669130289e-06	0.0001262292640221	4.72966653806813	rhoGAP GTPase, putative
PBANKA_0807700	2.3939221369809	7.0870712229256	9.89127638202637	4.76022387431366e-06	0.000128122635803561	4.73242701194519	kinesin-5, putative (EG5)
PBANKA_1460500	2.39373705818439	5.71842200598115	6.7255938827455	9.73179859632833e-05	0.000423013581322155	1.71512566202013	serine/threonine protein kinase, putative
PBANKA_1425200	2.39078497380156	1.74951510694095	4.85056113339924	0.000978598118710738	0.00193606371990779	-0.356218668873106	sporozoite surface protein 3, putative (SSP3)
PBANKA_0714300	2.38967530289299	1.99137884288048	4.09438399741911	0.00285331699504179	0.0047218939130833	-1.40928391786488	small heat shock protein HSP20 (HSP20)
PBANKA_0402100	2.38914603823563	7.91491884998398	8.08376227784049	2.38019184261566e-05	0.000224570506203559	3.00192222555336	spindle pole body protein, putative
PBANKA_1035200	2.38746640703245	4.47401163396006	3.56803125181993	0.00630371608278009	0.00959760416055108	-2.43699647801951	LCCL domain-containing protein (CCp3)
PBANKA_0616200	2.38329710327622	6.05528525388188	6.00203546928906	0.00022444823946061	0.000681231621154453	0.806272871223407	conserved Plasmodium protein, unknown function
PBANKA_1115600	2.38314065261078	5.33463902868573	8.74142062666129	1.28443287524093e-05	0.000169953830052841	3.80522843448805	conserved Plasmodium protein, unknown function
PBANKA_1138900	2.37838086159235	3.66478225117127	4.49162516669981	0.00160954134929437	0.00291110667731146	-0.965013011189635	conserved Plasmodium protein, unknown function
PBANKA_0607000	2.37635835071079	5.49344695584361	6.3350465227692	0.000151561420702299	0.00053643284414989	1.2817650820913	conserved Plasmodium protein, unknown function
PBANKA_0613200	2.37539010134773	8.64067155144311	6.53686819863873	0.000120272924821468	0.000469262473305222	1.25416079873345	DNA polymerase alpha, putative
PBANKA_1353100	2.37513626683369	7.74357994536711	6.96385621932068	7.49302835241943e-05	0.000381363518873433	1.80019073927688	conserved Plasmodium protein, unknown function
PBANKA_0517600	2.37402160148813	4.16434783047037	4.02161404350706	0.00317660947391032	0.00520082854579971	-1.70549142634123	plasmepsin VII
PBANKA_1106100	2.36314707226763	7.96025482133223	9.50416038172149	6.57428118315921e-06	0.000139993486948935	4.35059708640884	conserved Plasmodium protein, unknown function
PBANKA_0504400	2.36285571736624	4.64961762746656	3.15263628508539	0.0120737506195407	0.0171137601759869	-3.11679188079307	conserved Plasmodium protein, unknown function
PBANKA_0503800	2.36016247789737	5.71712081490338	7.25576588843811	5.48706589414565e-05	0.0003283967577853	2.3061885254618	conserved Plasmodium protein, unknown function
PBANKA_1352500	2.35204511355273	4.35756400914511	2.99186724580407	0.0155995978386505	0.0215785377768092	-3.33733904829187	CPW-WPC family protein, putative
PBANKA_1217900	2.35010244649477	7.10448038451814	8.19830546784124	2.13172325093977e-05	0.000213800622473201	3.17409393338447	conserved Plasmodium protein, unknown function
PBANKA_1243900	2.34994191923975	9.5044108990252	8.9910061635449	1.02636482584945e-05	0.000153402044574071	3.86398291758999	conserved Plasmodium protein, unknown function
PBANKA_1322900	2.34868243717083	5.36682201681758	7.20815273916847	5.76945141499753e-05	0.000335681967808208	2.28613242364335	OPA3-like protein, putative
PBANKA_0600251	2.34213765576637	3.70468901573123	5.70350053128701	0.000323074641706961	0.000857452698101371	0.649073364413917	BIR protein, pseudogene
PBANKA_0403600	2.34109670033399	9.14285164191958	12.2919981806095	7.96471191906336e-07	0.000110165202554597	6.5190674492704	conserved Plasmodium protein, unknown function
PBANKA_1419000	2.33869099924129	5.49439923692493	4.66700163608751	0.00125920537637321	0.00236641199725522	-0.9166407211291	conserved Plasmodium protein, unknown function
PBANKA_0001001	2.33847971530975	4.78482959468308	6.74988503443494	9.4730012770598e-05	0.000417808485020437	1.82257229492135	BIR protein
PBANKA_1034800	2.3383458848668	6.45132256607696	8.8810316232182	1.1322611951203e-05	0.00015981906463024	3.87406204298763	conserved Plasmodium protein, unknown function
PBANKA_0518500	2.33786768555525	5.31317008751527	5.90839808201886	0.000251293663427073	0.000726923703723773	0.779172547900648	ADP-ribosylation factor, putative
PBANKA_0620300	2.33678794812109	5.0785421664195	6.04297275817856	0.000213708227811848	0.00066530361359454	0.970412309402458	conserved Plasmodium protein, unknown function
PBANKA_1444600	2.33274468306799	8.46748019777456	10.6242056786359	2.65779061562446e-06	0.000125639869201726	5.27925267476621	conserved Plasmodium protein, unknown function
PBANKA_0623450	2.33149439521279	6.91546014564424	4.63387292117678	0.00131851474415296	0.00244889054235661	-1.15460829134282	fam-a protein, pseudogene
PBANKA_1430900	2.33106272513202	8.34444305804048	7.90144591726217	2.84403750002853e-05	0.000243536879329641	2.79186158659321	conserved Plasmodium protein, unknown function
PBANKA_0703800	2.32294903647531	6.15356185164702	7.98210840269284	2.62757194871657e-05	0.000235965794693513	3.02639868274611	conserved Plasmodium protein, unknown function
PBANKA_1110100	2.31890160050806	7.75314475228029	7.96527513568608	2.67120347430621e-05	0.000237344094444244	2.88803714298285	topoisomerase I, putative
PBANKA_1426600	2.31565431983947	4.02621723109328	5.33116824700693	0.000517528303895053	0.00118192945338257	0.152389686581785	conserved Plasmodium protein, unknown function
PBANKA_1455800	2.31438055479556	8.27120549695632	9.78197208564479	5.20884843297477e-06	0.000132795650472691	4.58135192820464	GAS8-like protein, putative
PBANKA_1012500	2.31265919136352	7.9359011875597	11.1565922039686	1.77830908656508e-06	0.000117685585539604	5.70710674008287	leucine-rich repeat protein (LRR5)
PBANKA_0824600	2.3095898534085	5.91498709014231	5.41558188944217	0.000464312919894762	0.00109612822119854	0.0608314825896592	conserved protein, unknown function
PBANKA_0522700	2.30195297793373	12.1884102992897	5.67829954002403	0.000333344131108309	0.000875441808489516	0.235028946178849	alpha tubulin 2
PBANKA_0603000	2.3002167616915	6.90080682114343	10.4342056094291	3.08072115159364e-06	0.000125639869201726	5.18418338990764	conserved Plasmodium protein, unknown function
PBANKA_1004500	2.29745741634434	5.94842345045665	5.47025647027086	0.000433031396206105	0.00104985321706152	0.128873441555924	conserved Plasmodium protein, unknown function
PBANKA_1439400	2.29596288189361	8.3142953824986	9.03831098293698	9.84215691126538e-06	0.000150282165145091	3.91246181062567	histone chaperone ASF1, putative (ASF1)
PBANKA_0615500	2.29534809603061	1.57978403212514	2.87075576158056	0.0189463334798403	0.0256130342502721	-3.22683067147607	conserved Plasmodium protein, unknown function
PBANKA_1131600	2.28770132795704	8.98026510137132	7.27968156276813	5.3509777246756e-05	0.000325985394889445	2.11210696951107	DNA replication licensing factor MCM6, putative (MCM6)
PBANKA_1019900	2.28566805916788	3.3766192673933	4.98384155941404	0.000817402268031209	0.00167488361501104	-0.258989309988146	conserved Plasmodium protein, unknown function
PBANKA_0701200	2.28271031768654	5.19574679022601	4.73386484082175	0.0011480640817618	0.00220017295030445	-0.779168125694721	conserved Plasmodium protein, unknown function
PBANKA_0819400	2.2807375845191	6.67417841810221	7.38388134392167	4.79978101834904e-05	0.000309002118532633	2.35626646378768	conserved Plasmodium protein, unknown function
PBANKA_0302100	2.27930158485539	6.80800346859477	9.05880377167788	9.66552271404299e-06	0.000148612182339301	4.01461627152414	conserved Plasmodium protein, unknown function
PBANKA_1138800	2.27796915016993	5.22909273623784	6.00243457619117	0.00022434073473792	0.000681231621154453	0.904212012330107	conserved Plasmodium protein, unknown function
PBANKA_0827600	2.27490683975081	7.23896496346466	7.81946186789088	3.08432721647831e-05	0.000250879289515678	2.77344961846416	conserved Plasmodium protein, unknown function
PBANKA_0412100	2.27371963362943	8.4564126231129	9.8333225788362	4.99252230645197e-06	0.000132135423710762	4.62118556499075	serine/threonine protein phosphatase 6 (PPP6)
PBANKA_1358800	2.27073529886994	7.503760710264	8.51751253863455	1.57778363960329e-05	0.000189157477450431	3.45766730719935	kinetochore protein SPC25, putative (SPC25)
PBANKA_1219900	2.27050943030284	6.72543148956994	8.07402284093789	2.4027459686611e-05	0.00022577281646354	3.07479287078887	Cg7 protein, putative
PBANKA_0824200	2.26967213880491	2.52207196485547	4.87440557466032	0.000947409156696667	0.00188610832532508	-0.353910303524399	perforin-like protein 3 (PLP3)
PBANKA_0810700	2.2653780738072	4.60169613151811	2.95071347779932	0.0166626960280113	0.0228895858931504	-3.43556159778162	subpellicular microtubule protein 1, putative (SPM1)
PBANKA_1123400	2.26353002848923	5.62831862475417	7.19328295163295	5.86088034023762e-05	0.000338318873035808	2.24453244317114	anaphase-promoting complex subunit, putative
PBANKA_1135500	2.25823331640123	7.82524065276362	7.8713082592649	2.92988835656137e-05	0.000246220629414001	2.78303520614591	high mobility group protein B4, putative (HMGB4)
PBANKA_0417100	2.25003707227159	4.04575087523541	5.38288321911916	0.000484187097917984	0.00112850652371882	0.217777322500557	conserved protein, unknown function
PBANKA_1225900	2.24567250315598	6.46011821560799	5.96431028179965	0.000234868104611127	0.000701512006499943	0.708160823037859	conserved Plasmodium protein, unknown function
PBANKA_1353900	2.24217326642535	4.11744535893392	5.27461806907088	0.000556859744901923	0.00124665405296652	0.0704057745551019	conserved Plasmodium protein, unknown function
PBANKA_0812100	2.23821972910753	6.65270699318739	5.75126819957599	0.000304540927092338	0.000823401235339329	0.414104646909305	phosphatidylinositol N-acetylglucosaminyltransferase, putative
PBANKA_1014100	2.23669566118323	6.23753465830583	7.81892820784754	3.08596271318613e-05	0.000250879289515678	2.85114528366413	exodeoxyribonuclease III, putative
PBANKA_0919400	2.2352510866053	5.9908629259249	8.13795607155089	2.25887210958032e-05	0.000217989407784744	3.19277150993973	conserved Plasmodium protein, unknown function
PBANKA_1038400	2.23347003518284	6.21166791385667	7.50507907283256	4.23578392858252e-05	0.000285421140534188	2.52463561918457	selenoprotein, putative (Sel1)
PBANKA_1014800	2.23091028843474	7.03373002584627	8.67867410797028	1.36005799034086e-05	0.000174175168440426	3.64422254761849	ADP-dependent DNA helicase RecQ, putative (WRN)
PBANKA_1356800	2.22937706508576	7.26245791578935	6.77393913814002	9.22413754946713e-05	0.000413005557196066	1.61464225423607	conserved Plasmodium protein, unknown function
PBANKA_1240600	2.22560934591444	3.54039957700259	3.00899559419967	0.0151779614947468	0.0210441817697828	-3.20873305501563	inner membrane complex protein 1g, putative (IMC1g)
PBANKA_1305200	2.22502884385585	5.44577610742843	4.87119783942689	0.000951541783909276	0.00189117440907125	-0.621836291661265	serine/threonine protein kinase, putative
PBANKA_0818000	2.22378924391829	7.97575311356709	6.79539176008884	9.00822065103298e-05	0.00040988485781337	1.58128692951284	conserved Plasmodium protein, unknown function
PBANKA_1009700	2.22359057700252	6.97619929500783	9.12551160246345	9.11433428507519e-06	0.000148318036169296	4.06339217681456	ribonuclease H2 subunit B, putative
PBANKA_0800200	2.22152977684954	4.59364282830386	5.87557438497619	0.000261516591176815	0.000746921487030184	0.802965136216684	fam-a protein, pseudogene
PBANKA_1309800	2.22019519142421	2.09286496811271	3.30674349100535	0.00946613798398767	0.0138163852192761	-2.5943199165678	conserved Plasmodium protein, unknown function
PBANKA_0907600	2.21661714003461	4.91780547403331	6.74831158084047	9.48953454559378e-05	0.000417820171674758	1.81137138222491	phosphatidylinositol N-acetylglucosaminyltransferase subunit H, putative (PIGH)
PBANKA_0214500	2.213908918706	5.03435978220578	7.1313350253857	6.25925466199519e-05	0.000349989309973534	2.22582970620512	conserved Plasmodium protein, unknown function
PBANKA_1129100	2.20664984497497	8.60671354650907	8.47041497689735	1.64846541122099e-05	0.000192482578898451	3.3613357854304	DNA polymerase epsilon, catalytic subunit a, putative
PBANKA_1122800	2.20270931835081	7.88042495104167	7.32081222867425	5.12551267456545e-05	0.000318101325945255	2.18515376056466	ribonuclease H2 subunit A, putative
PBANKA_1012400	2.20082211965663	6.50870525088224	7.53935627448698	4.08978532933899e-05	0.000279161350106876	2.53487896436466	RNA methyltransferase, putative
PBANKA_0903800	2.19879449243312	4.87535770494493	4.7752251534031	0.00108463582757645	0.00210048987096512	-0.682528911175049	serine/threonine protein kinase, putative
PBANKA_1308800	2.1936322292281	5.89787443985107	8.57265231673805	1.49924508452548e-05	0.000185070664347388	3.61817286956888	conserved Plasmodium protein, unknown function
PBANKA_0834500	2.19286688625906	5.71892940656578	6.89141942679716	8.10728562130053e-05	0.00038976848157049	1.89864427215894	conserved Plasmodium protein, unknown function
PBANKA_1342500	2.18854483617189	4.42592112324615	2.96814968951721	0.0162034540095309	0.0223101892778628	-3.38625035356488	conserved Plasmodium protein, unknown function
PBANKA_0413400	2.18317962635094	7.35695302986555	10.5758107418237	2.75905684049732e-06	0.000125639869201726	5.2752731326174	conserved Plasmodium protein, unknown function
PBANKA_1021200	2.18133289464665	3.89902893419873	3.96575685574171	0.00345114335788388	0.0056017877195771	-1.76324409828729	conserved Plasmodium protein, unknown function
PBANKA_0825400	2.17848618784118	4.78133035559764	4.30370125285299	0.00210424460197864	0.00365728613054587	-1.35399627090813	conserved Plasmodium protein, unknown function
PBANKA_0935700	2.17514577407299	3.81322639518583	6.19537897880689	0.00017838773921907	0.000589756550756177	1.23592340944922	conserved Plasmodium protein, unknown function
PBANKA_0905900	2.17065504967659	4.41225423138058	3.71329843174664	0.00504644891021274	0.00784893327073245	-2.206479461354	transcription factor with AP2 domain(s) (AP2-O)
PBANKA_1101400	2.16937912897835	6.48904513054206	3.64030514012075	0.00564136779201422	0.00867230595713318	-2.63015432919564	rhoptry-associated protein 2/3 (RAP2/3)
PBANKA_1118900	2.16747295259087	5.6942320488044	5.47327659762011	0.00043137144694548	0.00104689433176173	0.16315219770414	conserved Plasmodium protein, unknown function
PBANKA_0512000	2.16502153030189	2.48781922840781	3.30447724920815	0.00949990030880779	0.013857172403907	-2.63069728577235	palmitoyltransferase, putative (DHHC10)
PBANKA_1001500	2.16480439029995	6.2513448301432	6.41048841484734	0.000138930421409751	0.000511092299301973	1.2787105671194	alpha/beta hydrolase, putative
PBANKA_1105200	2.15861174841409	6.6191522579174	9.94995338220724	4.53713236373352e-06	0.0001262292640221	4.79872759469151	conserved Plasmodium protein, unknown function
PBANKA_0404100	2.15491982814199	7.37990717622494	7.03454971725404	6.94241826647801e-05	0.000368303793112486	1.90116063907891	AP endonuclease (DNA-[apurinic or apyrimidinic site] lyase), putative
PBANKA_1463700	2.15076542001982	8.88701126271102	12.5873806761951	6.53375590100641e-07	0.000110165202554597	6.72020462893036	DNA repair protein rhp16, putative
PBANKA_1244200	2.14906802388878	7.95860929884067	9.40067404633358	7.18038894729429e-06	0.000141545590063193	4.25211527494456	conserved Plasmodium protein, unknown function
PBANKA_1034500	2.14678894850889	1.08784428346907	4.39882823036039	0.00183611058159551	0.00325175866569554	-0.941769075660702	conserved Plasmodium protein, unknown function
PBANKA_1406000	2.14216346900099	1.46292510643075	4.4273959237843	0.0017629203532848	0.00314199497308223	-0.916018421418662	conserved Plasmodium protein, unknown function
PBANKA_1427700	2.13338560853565	7.77626492042037	4.18957488923806	0.00248237194958048	0.00419042448007028	-1.9246890827302	RuvB-like helicase 1, putative (RUVB1)
PBANKA_1103700	2.12881432136268	5.14021051111017	7.35300498723977	4.95631465102088e-05	0.000315245433878017	2.45453160991699	zinc finger protein, putative
PBANKA_1344300	2.12715129286966	8.58324023381158	8.3591608764918	1.82969219862103e-05	0.000200198635247885	3.24994280398239	chromatin assembly factor 1 subunit, putative
PBANKA_1403300	2.12512125544132	5.34932211346641	5.11239319230582	0.000688803399605337	0.00147018790130817	-0.275246116047996	NLI interacting factor-like phosphatase (NIF1)
PBANKA_0213200	2.10836231056522	8.9262180044653	6.99424694165922	7.2506674660509e-05	0.000373833114808079	1.78654359150494	conserved Plasmodium protein, unknown function
PBANKA_0833900	2.10699818772073	6.50709083851836	7.81316414866208	3.1036886146415e-05	0.000251375091774264	2.81987290119229	conserved Plasmodium protein, unknown function
PBANKA_1449700	2.09923849426081	7.33338792738152	7.65446879178139	3.63852725497831e-05	0.000271266726803078	2.58471060071706	conserved Plasmodium protein, unknown function
PBANKA_0400200	2.09604168113722	0.839924283107411	4.44895759853444	0.00170975238450143	0.00306443203903868	-0.866807479351523	BIR protein, pseudogene
PBANKA_1417400	2.08122739513093	2.33813178394591	3.75886772285395	0.00470894743789997	0.00739232745717308	-1.92701237483037	conserved Plasmodium protein, unknown function
PBANKA_1325200	2.08106432573647	2.12406740945995	3.21788005685871	0.0108887579308411	0.0156106057124668	-2.73514195624406	meiotic nuclear division protein 1, putative (MND1)
PBANKA_1416500	2.07967842248013	2.34844829642322	3.56459755037653	0.00633715385145025	0.00963927233343198	-2.22081876617321	conserved Plasmodium protein, unknown function
PBANKA_0307500	2.07854960484283	1.77595559007595	3.52630510546571	0.00672294826876016	0.0101676589055154	-2.23693520144463	conserved Plasmodium protein, unknown function
PBANKA_1002400	2.07809028769761	3.38872159920063	2.80122516316635	0.0211921620584266	0.0283992855263979	-3.51983092796109	dipeptidyl aminopeptidase 3, putative (DPAP3)
PBANKA_0101700	2.07659034235651	7.95971802566792	9.93444203728916	4.59496160353513e-06	0.0001262292640221	4.716831625701	conserved Plasmodium protein, unknown function
PBANKA_0826200	2.07625064945464	7.20051600721897	8.31185963164347	1.91330175711575e-05	0.000203914308073812	3.270169419196	protein phosphatase-beta, putative
PBANKA_1125200	2.07445219263728	5.52913457806867	5.17240031307073	0.000636422689515964	0.00138317412995167	-0.221071640688402	Sec14 protein, putative
PBANKA_0932900	2.07086852389202	2.912479475543	4.37194224424809	0.00190797248593068	0.00336526505848713	-1.07206236912399	glycerol-3-phosphate dehydrogenase, putative (G3PDH)
PBANKA_0612900	2.06916403123855	2.29630658005641	4.41824399789908	0.00178602111156694	0.00317681627474655	-0.967759198912452	conserved Plasmodium protein, unknown function
PBANKA_1206900	2.05571587751281	12.4815048741927	5.55352647419078	0.000389700132861698	0.000971497348484106	0.0750386993517491	tubulin beta chain, putative
PBANKA_0910700	2.05510622328536	5.75712256562174	5.21093209609185	0.000605071307938265	0.00132898096404698	-0.20272364770752	conserved Plasmodium protein, unknown function
PBANKA_1316800	2.05317809734353	5.19083082217792	5.21306075424881	0.00060338876937762	0.00132650858205583	-0.118367261642808	dynactin subunit 4, putative
PBANKA_1102800	2.04963805906893	6.35604144011554	9.49913307512873	6.60238344513283e-06	0.000139993486948935	4.42634657925614	4-diphosphocytidyl-2-C-methyl-D-erythritol kinase, putative (IspE)
PBANKA_0829700	2.04940868672633	7.19696190849222	7.37232640705366	4.85771621360777e-05	0.000310633020692985	2.28954555224448	guanylate kinase, putative (GK)
PBANKA_1414800	2.04830769486775	2.42583408756521	3.21014242690987	0.0110227388373999	0.0157789446578645	-2.77275122269623	conserved Plasmodium protein, unknown function
PBANKA_1118500	2.04813731879792	7.68870021971655	8.21624670340921	2.09545847237702e-05	0.0002114992407289	3.137668011528	conserved Plasmodium protein, unknown function
PBANKA_1430600	2.03984494685515	5.28857266120734	3.21603700973022	0.0109205167742307	0.0156514265681212	-3.11768193759989	conserved Plasmodium protein, unknown function
PBANKA_0940500	2.03556404608807	4.37097211505761	5.90302457327209	0.000252937001735643	0.000729855769999154	0.851302652399739	conserved Plasmodium protein, unknown function
PBANKA_0301400	2.03152972377472	6.72113234206801	8.85746679209567	1.15648687506048e-05	0.000162044219787886	3.82773458649617	conserved Plasmodium protein, unknown function
PBANKA_1232200	2.028642150387	10.6198995324265	9.3694785616374	7.37500873928296e-06	0.000141545590063193	4.22873207063828	FACT complex subunit SPT16 (FACT-L)
PBANKA_0406000	2.02854354047449	9.19399889067918	9.10325989365241	9.29424077170772e-06	0.000148487446308552	3.96383455568235	conserved Plasmodium protein, unknown function
PBANKA_1020000	2.02783375245337	2.4842639630219	2.57947737266721	0.030338012652852	0.0396299128813235	-3.76505171860873	conserved Plasmodium protein, unknown function
PBANKA_0925800	2.02054044237303	6.64380196474895	6.02100147421834	0.000219401019118821	0.000675444733564065	0.751691711138897	conserved Plasmodium protein, unknown function
PBANKA_1436500	2.02044624444222	4.89232342846415	4.70441961704463	0.00119564945066908	0.00227206780334563	-0.787838654144181	conserved Plasmodium protein, unknown function
PBANKA_0502400	2.0190390063416	6.32604337213686	8.70521342710162	1.32748849105662e-05	0.000173143706321087	3.71110164599946	conserved Plasmodium protein, unknown function
PBANKA_1237100	2.01798918528735	8.7004668895933	5.57360789411104	0.000379970730795425	0.000957767492862118	0.0212705451703661	conserved Plasmodium protein, unknown function
PBANKA_1229300	2.01422092862685	4.87828565210593	5.16691375560048	0.0006410280515191	0.00139064555438843	-0.144259650962037	conserved Plasmodium protein, unknown function
PBANKA_1238100	2.01200537419958	7.92079280495883	8.50861153374054	1.59088171481836e-05	0.000189474012234867	3.4135054233213	conserved Plasmodium protein, unknown function
PBANKA_1320200	2.01185146775169	8.97286262254036	8.61400369870645	1.44317300601722e-05	0.000180453443587036	3.49835735796456	conserved Plasmodium protein, unknown function
PBANKA_0312700	2.00748539009749	7.12676639567895	6.32790821579194	0.000152820042391138	0.000539032310947167	1.08300472939413	DEAD/DEAH helicase, putative
PBANKA_1340900	2.00695664249694	3.76895549444396	6.20667494841825	0.000176035880499356	0.00058645799629296	1.25069392289624	conserved Plasmodium protein, unknown function
PBANKA_0408300	2.00527220085695	8.62362945013093	7.64977579482328	3.6558150561926e-05	0.000271654646285108	2.51383280088162	phd finger protein, putative
PBANKA_1117000	2.00420902028441	10.538493347871	5.76722790634803	0.000298609068882579	0.000813945533616093	0.309083750626347	histone H2A, putative (H2A)
PBANKA_0805500	2.00178528585921	7.75801450641169	9.71015077769351	5.52898396001122e-06	0.000133705987743622	4.53041627344469	conserved Plasmodium protein, unknown function
PBANKA_1011100	1.9979208905783	7.78857519996141	6.39296608797424	0.000141758033941876	0.000517895148542253	1.1023813665908	conserved Plasmodium protein, unknown function
PBANKA_1362500	1.99709312927918	2.33659254375798	3.09243667987993	0.0132859517007427	0.0186543689662064	-2.94872946348959	peptidase, putative
PBANKA_1128900	1.98984130833594	6.12768294153089	5.03720030947005	0.000761120796589821	0.00158616774932367	-0.497551127954527	conserved Plasmodium protein, unknown function
PBANKA_0810900	1.98651854995547	8.22861466806654	7.72026530423352	3.40537866559352e-05	0.000262087624602383	2.59558846114024	FHA domain protein, putative
PBANKA_1318900	1.98037952348561	8.18652868243462	9.3916293964961	7.23622581207715e-06	0.000141545590063193	4.23217146137369	methyltransferase, putative
PBANKA_1227400	1.97947768262162	8.75353004940969	8.73133257077203	1.29627221933914e-05	0.000170122337546326	3.61110250987829	serine/threonine protein phosphatase 2B catalytic subunit A (CNA)
PBANKA_0621000	1.97551150058533	5.96622915490064	5.54384301242719	0.00039448819370471	0.000981872059433656	0.212734134904398	dynactin subunit 5, putative
PBANKA_0501300	1.97280467733798	9.15706359623447	7.96369030837104	2.67535219808059e-05	0.000237344094444244	2.84566564834587	DNA polymerase delta catalytic subunit, putative
PBANKA_0805900	1.96902418423919	9.18014943311615	10.811535213491	2.30281939812351e-06	0.00012340344642115	5.42313414753563	kinesin-8, putative
PBANKA_0910300	1.96406831296333	7.01010481038158	4.97340186122576	0.000828931036830889	0.0016925965225044	-0.695123822598783	guanylyl cyclase, putative (GCalpha)
PBANKA_0807200	1.96014184475626	3.00929091433714	2.92339994867115	0.0174091713247144	0.0237915353387664	-3.28053136973407	conserved Plasmodium protein, unknown function
PBANKA_0915900	1.95650651506737	3.40995240830052	5.68454212332534	0.000330767589619321	0.000871557962912856	0.641217027419144	amino acid transporter, putative
PBANKA_0906700	1.95421069121944	7.51618263320098	8.99114315897274	1.02623992257806e-05	0.000153402044574071	3.89583453738881	conserved Plasmodium protein, unknown function
PBANKA_1406600	1.95125920339954	7.03773677106129	7.64831843973984	3.66120193502409e-05	0.000271654646285108	2.59744474696529	CCAAT-binding transcription factor, putative
PBANKA_1115300	1.94746849250092	7.7098928302247	3.80543509229753	0.0043886084134338	0.00693804614450226	-2.5255990381059	glideosome-associated protein 40, putative (GAP40)
PBANKA_1225100	1.94578235038357	6.52589001131198	6.06400317303597	0.000208409811690212	0.000654923709031775	0.81563912949972	conserved Plasmodium protein, unknown function
PBANKA_1017300	1.9445592748082	8.31072344151246	8.27795589156972	1.97581740101321e-05	0.000206380290616112	3.16945047225901	conserved Plasmodium protein, unknown function
PBANKA_1126800	1.93700281051167	4.81703279640722	4.7647597529693	0.00110032010478434	0.00212481758378297	-0.694676785372929	HECT-domain (ubiquitin-transferase), putative
PBANKA_0611700	1.93694395684228	5.72950319812962	4.42424681302622	0.00177083280400006	0.00315373737504907	-1.3228384500694	conserved Plasmodium protein, unknown function
PBANKA_0809000	1.92920544787988	8.36130335519474	9.9303405027996	4.61038873632357e-06	0.0001262292640221	4.70028069002896	translation initiation factor SUI1, putative
PBANKA_1026300	1.92862976928495	5.21828576469795	4.95493402768807	0.000849757875108401	0.00172486004133635	-0.479633207530138	conserved Plasmodium protein, unknown function
PBANKA_1430300	1.92340318031453	3.63222608447902	2.56349745221539	0.0311344465960219	0.0406257199625988	-3.9303287764085	conserved Plasmodium protein, unknown function
PBANKA_0314200	1.92073919415668	8.69031074528647	5.78431542191858	0.000292397107387801	0.00080333322929382	0.298544127182449	calcium-dependent protein kinase 1 (CDPK1)
PBANKA_0204200	1.92016124302745	7.45294643547024	9.38044935050569	7.30590899806321e-06	0.000141545590063193	4.25419612291584	tubulin-specific chaperone a, putative
PBANKA_0503400	1.91826042352888	2.79822516924958	4.67673682453972	0.00124232724754312	0.00234023211043709	-0.63833910197561	conserved Plasmodium protein, unknown function
PBANKA_0104700	1.91820649714819	8.61924434279099	7.20676767741635	5.77790120912532e-05	0.000335681967808208	2.02596419213743	long chain polyunsaturated fatty acid elongation enzyme, putative
PBANKA_1238400	1.91789161575304	7.39500046435469	5.9847757998298	0.00022915152429573	0.00068953252747398	0.622719672805844	conserved Plasmodium protein, unknown function
PBANKA_0307100	1.91551973998912	9.33916944957697	7.7506969657314	3.30314144201941e-05	0.000257547722255	2.62348799173476	conserved Plasmodium protein, unknown function
PBANKA_0106300	1.91374250821397	7.00470830011627	4.56675634029259	0.00144808335929796	0.00265844667579787	-1.28533784383925	conserved Plasmodium protein, unknown function
PBANKA_0415000	1.9073728229543	7.98413553105607	6.18047311849017	0.000181543834711202	0.00059493803406954	0.823475207320854	Maf-like protein, putative
PBANKA_0408200	1.90375201445532	3.13079434088793	4.5094962158967	0.00156945792549587	0.00284725725706867	-0.89462722460856	calcium-dependent protein kinase 3 (CDPK3)
PBANKA_1357800	1.90050112448134	9.65272791349376	10.2841492709043	3.46752945312389e-06	0.000125639869201726	5.00134164873437	conserved Plasmodium protein, unknown function
PBANKA_1018800	1.90001377897322	6.83291688221581	5.04028301263025	0.000757999791190066	0.00158243251762904	-0.583355571277324	conserved Plasmodium protein, unknown function
PBANKA_0608600	1.89709681694475	4.67252502641634	2.84809187992411	0.019650301079937	0.0264670721924852	-3.61560758649831	zinc finger protein, putative
PBANKA_1353200	1.89561210672416	5.80250019165929	6.85385829471528	8.44736055339637e-05	0.000395705267221045	1.83977928228716	mitotic-spindle organizing protein 1, putative
PBANKA_0936500	1.89366811410965	7.18749114758344	6.28891389144188	0.000159900186820009	0.000552403546055491	1.0238587596383	replication factor C subunit 5, putative (RFC5)
PBANKA_0805300	1.8909986519916	1.17662536360161	3.05455970921742	0.014112629562947	0.0196816648822832	-2.91396371385403	conserved Plasmodium protein, unknown function
PBANKA_1338900	1.88829389145391	7.27326735093608	3.74105502699275	0.00483794281195231	0.00757907252750438	-2.58340051696359	glideosome associated protein with multiple membrane spans 1, putative (GAPM1)
PBANKA_1338100	1.885306381451	3.78525197024719	2.5008685937332	0.0344638265861613	0.044639931989253	-4.05068227297679	conserved Plasmodium protein, unknown function
PBANKA_0908400	1.88439594808795	1.69500603682987	3.46986305323797	0.00733721104291527	0.0109954304524845	-2.31763656037876	conserved Plasmodium protein, unknown function
PBANKA_0928000	1.87347261189965	6.22871507109276	7.25377514659182	5.49856398208801e-05	0.000328672005152664	2.24148023298679	conserved Plasmodium protein, unknown function
PBANKA_1212200	1.87198667955003	3.21577676032222	2.97220387028085	0.0160985524605329	0.0221807933477216	-3.22817517959687	conserved Plasmodium protein, unknown function
PBANKA_0718700	1.86867527042376	5.86472145539787	8.24887110867461	2.0312424391451e-05	0.000209455389179378	3.30453456428292	CDGSH iron-sulfur domain-containing protein, putative
PBANKA_1331200	1.86824744922433	8.01733467229106	6.34344898793965	0.000150094395479964	0.000534816529593528	1.02308808433542	rab GTPase activator, putative
PBANKA_1361200	1.85981238837228	8.04498853483618	6.99473799598651	7.24682262154205e-05	0.000373833114808079	1.79640653363756	conserved Plasmodium protein, unknown function
PBANKA_1244700	1.855446663143	5.75582226571057	6.56459403820697	0.000116557506024434	0.000464031626631261	1.50970074043291	conserved Plasmodium protein, unknown function
PBANKA_1339300	1.85437485144891	6.52844077413627	4.01379048578133	0.00321362050454766	0.00525564300846724	-2.06459260380342	conserved Plasmodium protein, unknown function
PBANKA_1135900	1.85164656251839	5.32597917264039	4.64148241392038	0.00130463071094109	0.00243258736083106	-0.942413733708134	conserved Plasmodium protein, unknown function
PBANKA_1333000	1.84918178769288	6.30631431077449	7.54896666314162	4.0498501932921e-05	0.000278732328944012	2.55270417925951	conserved Plasmodium protein, unknown function
PBANKA_0910000	1.84446529912007	7.78009544439439	9.11295297701766	9.21539435476735e-06	0.000148318036169296	3.9899463326895	conserved Plasmodium protein, unknown function
PBANKA_1361000	1.8422534106768	5.52188060290901	5.49463273532306	0.000419828807682211	0.00102672712515301	0.206811773958646	step II splicing factor, putative
PBANKA_1218500	1.83706502042627	9.13443922192175	8.79851965249412	1.21962856427686e-05	0.000166008870863285	3.67554552901137	protein phosphatase inhibitor 2, putative
PBANKA_0511800	1.83315835548084	7.07399828515332	5.69583820119347	0.00032616017499545	0.000862640472584278	0.277933735186665	centrin-3, putative (CEN3)
PBANKA_1319000	1.82802859200037	4.00988163531806	2.93163595126558	0.0171805309869979	0.0235127979379656	-3.39587591898003	conserved Plasmodium protein, unknown function
PBANKA_0713900	1.82676304970872	6.05523558313461	4.80759906076894	0.00103762395862566	0.00203509285257005	-0.818056363632259	adenylate kinase 2, putative (AK2)
PBANKA_0523900	1.82278225234742	7.99942677859487	3.7864328145384	0.00451644858099128	0.00712462286087499	-2.58281015190146	glideosome associated protein with multiple membrane spans 2, putative (GAPM2)
PBANKA_1353300	1.82236630120761	6.58644902154371	8.49040764800989	1.61804393560617e-05	0.000191599301431826	3.48362931959318	ABC transporter B family member 5, putative (ABCB5)
PBANKA_1308600	1.81726443641605	12.8883468988362	9.21682754168319	8.41524751892844e-06	0.000146732164487295	4.12515381174952	fructose-bisphosphate aldolase 2 (ALDO2)
PBANKA_1461200	1.81566539808212	7.06073326925865	8.5594114134678	1.51770379838067e-05	0.000185070664347388	3.51433964355999	conserved Plasmodium protein, unknown function
PBANKA_0518100	1.8122138084374	1.28582766161962	2.89831938120736	0.0181248729441771	0.0246212987470943	-3.16323310030423	thioredoxin-like associated protein 2, putative (TLAP2)
PBANKA_0510800	1.80912358018883	5.17685144641033	4.25818053466852	0.00224711389153906	0.00385496960003315	-1.48309912652848	conserved Plasmodium protein, unknown function
PBANKA_1307100	1.8054222275703	6.0299551204725	7.5340704164977	4.11193453105782e-05	0.000279447305363188	2.56141322551379	conserved Plasmodium protein, unknown function
PBANKA_1305500	1.8001547598318	6.05325796407142	5.3581227992332	0.000499850153968769	0.00115708752842916	-0.0524707112720506	acid cluster protein 33 homologue, putative
PBANKA_1362100	1.79908510368886	5.57420492391671	4.14370378466136	0.00265425560803697	0.00443368643642641	-1.72197939881671	tyrosine kinase-like protein, putative (TKL3)
PBANKA_1356300	1.79321589829922	8.84450583042061	6.08405182919231	0.000203491899164664	0.000643715410106546	0.682973291036192	conserved Plasmodium protein, unknown function
PBANKA_1129200	1.78946706699669	3.09872511091063	4.27665109464067	0.00218793035263101	0.00377382338882481	-1.22509850116947	conserved Plasmodium protein, unknown function
PBANKA_1357100	1.78884429948137	6.1735399416786	6.20222353386349	0.000176958614125392	0.000587068828477277	1.02168804179315	conserved Plasmodium protein, unknown function, pseudogene
PBANKA_1110900	1.78713881705049	3.15902856055819	4.36888841675495	0.00191632345982463	0.00337624443883303	-1.09738269064934	conserved Plasmodium protein, unknown function
PBANKA_0621800	1.78712953598436	5.75912108407493	7.38224419240492	4.80794318858202e-05	0.000309109869776042	2.42588623276583	3-demethylubiquinone-9 3-methyltransferase, putative (COQ3)
PBANKA_1143700	1.78585517837849	1.82885706765149	4.20567016566667	0.00242491047010726	0.00410528552935004	-1.24411211458633	secreted ookinete protein, putative (PSOP2)
PBANKA_1213300	1.78196647506121	3.70385909429554	2.85844649326852	0.0193254098324849	0.0260737050246271	-3.47239427522038	conserved Plasmodium protein, unknown function
PBANKA_1321600	1.78020551556687	7.64054372430666	7.48420149616872	4.32750884185555e-05	0.0002899613519353	2.36389707138575	conserved Plasmodium protein, unknown function
PBANKA_1214100	1.77188182329588	6.02196561272286	7.85479477846456	2.97813496223299e-05	0.000247364008341326	2.89566411275091	tubulin binding cofactor c, putative
PBANKA_1438000	1.76773594884389	8.57642892260167	4.59691581357462	0.00138824280449551	0.00256042923755966	-1.35880091106311	CAMP-dependent protein kinase regulatory subunit, putative (PKAr)
PBANKA_0201100	1.76734232674712	1.21415414913765	3.92853730534009	0.00364800262815043	0.00589921402597036	-1.60936313136581	BIR protein, pseudogene
PBANKA_0103200	1.7666265494766	3.32904609241056	3.09501094645072	0.0132316180752409	0.0185890381924057	-3.0483760546372	conserved Plasmodium protein, unknown function
PBANKA_1448900	1.76507773006101	8.24669354766417	7.94148292458765	2.73423798786446e-05	0.000239007518792409	2.82301984735936	DNA polymerase epsilon subunit b, putative
PBANKA_0411950	1.76352051219859	6.30687352928859	7.77405276798389	3.22696450920379e-05	0.000255488570545915	2.78716736186872	conserved Plasmodium protein, unknown function
PBANKA_0930100	1.76253987002623	6.80863050670195	5.80605374546596	0.000284696878167656	0.000789002866544918	0.447941473114035	conserved Plasmodium protein, unknown function
PBANKA_1310400	1.75397766160932	7.90633283708067	7.53975006739296	4.08814048258473e-05	0.000279161350106876	2.40761750124231	centrin-2, putative (CEN2)
PBANKA_0935000	1.75316561908244	7.44081832638685	7.62902690127719	3.73333815819041e-05	0.000271920781227678	2.53441001603707	conserved Plasmodium protein, unknown function
PBANKA_0803100	1.75270298876735	9.67833897743682	8.14374797653236	2.24631418449514e-05	0.000217989407784744	3.03696855427078	DNA replication licensing factor MCM7, putative (MCM7)
PBANKA_1116900	1.7477778526295	6.92759254609979	6.35892226605822	0.000147433270560478	0.000529692383823619	1.13018792180319	conserved Plasmodium protein, unknown function
PBANKA_0607400	1.74522444521153	9.33807992707657	6.55017717653221	0.000118473527344655	0.000466452796917303	1.26405972005199	protein phosphatase, putative
PBANKA_0812000	1.7428040286421	8.28889993079603	5.25521059162058	0.000571095125054624	0.00127014837545365	-0.412393835142717	DNA primase large subunit, putative
PBANKA_0916500	1.74021247357911	1.30981762067142	3.25401933237429	0.0102850603093304	0.0148344012454285	-2.61900593557437	conserved Plasmodium protein, unknown function
PBANKA_1026800	1.73662083314309	7.18963618925058	6.46638480727425	0.000130314554294254	0.000493765714080614	1.23344958260909	zinc finger protein, putative
PBANKA_1215300	1.7312007112081	4.8829828490423	5.01960689750882	0.000779200737775808	0.00161747813279475	-0.350281209680339	conserved Plasmodium protein, unknown function
PBANKA_1212400	1.72979132877111	1.99561699330848	3.4163756843861	0.0079738088372035	0.011834026573345	-2.42219318815289	GDP-L-fucose synthase, putative (FS)
PBANKA_1227000	1.72960234997669	5.8111710388821	6.79410923228959	9.02097230017649e-05	0.00040988485781337	1.76709924188231	SF-assemblin, putative
PBANKA_0612200	1.72522814311226	7.66013792837532	6.39890166232137	0.000140793215733046	0.000515647651478251	1.10762770821334	conserved Plasmodium protein, unknown function
PBANKA_1131400	1.72412320542095	4.23970751283812	2.68311950849845	0.0256485544885221	0.0338851119199443	-3.82382394971962	metacaspase 1 (MCA1)
PBANKA_0204300	1.72319699878323	2.47387315437469	3.66904911705713	0.00539870935844955	0.00833693723943393	-2.07515828045441	fatty acid elongation protein, GNS1/SUR4 family, putative, pseudogene
PBANKA_0815900	1.70482445762199	7.34589425731204	6.77573580431857	9.20583867756832e-05	0.000412962480790353	1.58512677413846	BSD-domain protein, putative
PBANKA_0929300	1.70375153304549	6.72315793691832	5.73808393169933	0.000309537978016435	0.000833129337440844	0.366654817117484	actin-related protein 2/3 complex subunit 1, putative (ARC40)
PBANKA_1304300	1.70343524735838	6.20668797947351	4.11490240204332	0.00276863350710932	0.00460375917203099	-1.8705178895733	conserved Plasmodium protein, unknown function
PBANKA_1033100	1.70029520382187	7.43599729718897	4.43423408577257	0.00174586900539909	0.00311566276137195	-1.54338227748366	conserved Plasmodium protein, unknown function
PBANKA_1363200	1.6906518274086	5.44690257356336	6.18136383311264	0.000181353536601617	0.00059493803406954	1.08532668903889	ubiquitin-activating enzyme E1, putative
PBANKA_0818300	1.68997954463587	2.11206288007902	2.76966245497334	0.0222996621911952	0.029816331933442	-3.4353186662106	conserved Plasmodium protein, unknown function
PBANKA_1335100	1.68863761441444	7.34917223509605	8.07437659844591	2.40192264941664e-05	0.00022577281646354	3.00495908535096	conserved Plasmodium protein, unknown function
PBANKA_1351400	1.68740472179775	3.24262433809992	3.50478898049416	0.00695048419618104	0.0104785147818375	-2.39712549993652	conserved Plasmodium protein, unknown function
PBANKA_0313700	1.68585455918636	1.52268384462329	3.14849624477589	0.0121533231201707	0.0172067605606204	-2.79669286218565	conserved Plasmodium membrane protein, unknown function
PBANKA_0104000	1.68239614361828	7.63665312066533	7.24149507791302	5.57007825129209e-05	0.000330656269131007	2.09277800635509	conserved Plasmodium protein, unknown function
PBANKA_1352200	1.68238793425284	6.14849808767879	6.52255904172704	0.000122240957995614	0.00047384415034985	1.40961298923527	conserved Plasmodium protein, unknown function
PBANKA_1411400	1.68075523106437	6.87490066029794	7.01383602903715	7.09900937399132e-05	0.000370423665473107	1.90472676638789	ubiquitin-like protein nedd8 homologue, putative
PBANKA_1454600	1.68009413131805	8.30783937073111	5.32760828099663	0.000519913342752764	0.00118609281417624	-0.314453780078123	conserved Plasmodium protein, unknown function
PBANKA_1201400	1.67907127695679	6.37296431371204	7.1140795327043	6.37544406918309e-05	0.000353581089005684	2.06776887400954	conserved Plasmodium protein, unknown function
PBANKA_1442800	1.67212114619016	5.52951793940241	4.22712037753409	0.00235052953397483	0.0040049795063863	-1.59208047563154	leucine-rich repeat protein (LRR13)
PBANKA_1239400	1.67153849668748	6.51634510086379	7.1471458233685	6.15482985973911e-05	0.000347824548657143	2.09025593016845	50S ribosomal protein L12, apicoplast, putative
PBANKA_0933500	1.67000192970386	7.39326875568834	4.62940186124197	0.00132674653948485	0.00246225964710006	-1.25075119191399	rhomboid protease ROM1 (ROM1)
PBANKA_1009500	1.66665010587772	8.9092862217889	9.09143074697132	9.3914726906027e-06	0.000148487446308552	3.94827570506973	NAD(P)H-dependent glutamate synthase, putative
PBANKA_0704400	1.66536612684547	5.51206657060764	5.63120592569828	0.000353499507621624	0.000907366193054644	0.38279245151351	alpha/beta hydrolase, putative
PBANKA_0402400	1.66535006935345	4.64825833898683	3.98445825256252	0.00335651930244008	0.00545749418321657	-1.82439521858661	IBR domain protein, putative
PBANKA_0402000	1.66379983055951	6.60041886809142	7.33981382322864	5.02489139816492e-05	0.000316200636633601	2.29438822506143	palmitoyltransferase, putative (DHHC1)
PBANKA_0409400	1.66370178656388	9.71239972880507	9.63117187809365	5.90633883044569e-06	0.000135378950199183	4.44497940985443	protein kinase, putative (PKRP)
PBANKA_1126300	1.66329369468084	7.5300035269948	6.96217404794757	7.50670036965115e-05	0.000381363518873433	1.78320630551634	conserved Plasmodium protein, unknown function
PBANKA_1302700	1.66278414543748	6.62638806926083	5.89423548850372	0.000255650191016103	0.000734949766965215	0.57754747291751	conserved Plasmodium protein, unknown function
PBANKA_1453900	1.65889449203119	2.36130041073266	2.68162058570012	0.0257108549710681	0.0339580019634512	-3.5969840592885	conserved Plasmodium protein, unknown function
PBANKA_1142400	1.6545831330087	7.45584577609965	4.91681514269752	0.000894554846958495	0.00180044752467692	-0.841214650012013	nucleoside diphosphate kinase b, putative
PBANKA_1415300	1.65374378417383	7.47750363934206	7.82032348433038	3.08168865021485e-05	0.000250879289515678	2.73048580229238	protein transport protein SEC20, putative (SEC20)
PBANKA_0907100	1.65369834860369	4.61924774278654	2.73073835991305	0.0237470984689955	0.0316199732950993	-3.80017793512873	inner membrane complex protein 1b (IMC1b)
PBANKA_0937300	1.65015271787712	6.00709861005046	6.49865488956179	0.000125607680971074	0.000482187745484445	1.39703876902346	conserved Plasmodium protein, unknown function
PBANKA_0941600	1.64798517243674	7.75503575049423	4.67167132508304	0.00125107883948816	0.00235206771559652	-1.22301257770719	conserved Plasmodium protein, unknown function
PBANKA_0508700	1.64585880555349	5.91009782039226	6.38116221204719	0.000143698279993721	0.000521782474001592	1.26834567683395	conserved Plasmodium protein, unknown function
PBANKA_0212700	1.64218436272779	8.4298851412675	6.825179586904	8.71753752156568e-05	0.000402720025434236	1.58510501662013	zinc finger protein, putative
PBANKA_1433000	1.64210371943036	8.03324782645864	9.18310497749724	8.66627826963776e-06	0.000147124135663326	4.03988234827451	conserved Plasmodium protein, unknown function
PBANKA_1418000	1.64174984554487	4.61673449392225	4.98974227309049	0.000810962703337576	0.00166526996495699	-0.36298187776283	conserved Plasmodium protein, unknown function
PBANKA_1439600	1.63530950050299	6.50449918516525	4.76698994678095	0.00109695738667954	0.00211918288326899	-0.943580529296279	conserved Plasmodium protein, unknown function
PBANKA_1313300	1.63051607694619	2.65067097161945	2.70012378675758	0.0249524275950884	0.0330847105658228	-3.59702009115534	conserved Plasmodium protein, unknown function
PBANKA_0401400	1.62590829096595	7.40546866913297	9.35189046325578	7.48729821492958e-06	0.000141545590063193	4.22241891339497	conserved Plasmodium protein, unknown function
PBANKA_0924300	1.62366086883229	8.07829191304619	6.49198262460792	0.000126565428255761	0.000483912496871141	1.19524595270718	endoplasmic reticulum oxidoreductin, putative
PBANKA_0930200	1.62327936677652	7.05834008311412	5.43025267178802	0.000455685270823688	0.00108204448396011	-0.084440945917291	DNA mismatch repair protein MLH, putative (MLH)
PBANKA_1302300	1.62188107384593	7.82179404907713	8.38222012861152	1.79039857599172e-05	0.000198821883823417	3.28196174950757	metacaspase-like protein
PBANKA_0800800	1.62067095133795	5.85323587643054	4.58162775374924	0.00141823724491517	0.00261233437985828	-1.12013500143822	conserved Plasmodium protein, unknown function
PBANKA_0934400	1.61937571664577	5.86709913859532	7.23081512925827	5.63310443012804e-05	0.000332763219125214	2.24793532215404	conserved Plasmodium protein, unknown function
PBANKA_1132700	1.6170336569191	6.98888087283881	6.26236471245978	0.00016492538558432	0.000562825599515546	0.999289524640693	phosphatase 2A regulatory subunit-related protein, putative
PBANKA_0932500	1.61545419697126	8.20011915310362	6.62086545006372	0.000109396914312079	0.000452009453410879	1.34674750585292	SET domain protein, putative
PBANKA_1216800	1.60793460553919	8.66955837701243	7.32854175415089	5.08431721160905e-05	0.000316297426749614	2.15732678294389	conserved Plasmodium protein, unknown function
PBANKA_0715300	1.60721294256583	7.18247568298916	4.084622667849	0.00289456903550981	0.00478477685120358	-2.05076581142294	conserved Plasmodium protein, unknown function
PBANKA_0604300	1.60334603256792	11.4129780662266	5.64980347584974	0.000345385945836629	0.000893278309427634	0.179969982453582	conserved Plasmodium protein, unknown function
PBANKA_1338500	1.60251820604253	5.26950268690849	5.76242301138379	0.000300381598947216	0.000817257531344683	0.583342738349421	acetyltransferase, GNAT family, putative
PBANKA_1437700	1.6020907369045	5.09885322746442	2.95956492096541	0.0164279128383741	0.0225931226218286	-3.51048033091102	conserved Plasmodium protein, unknown function
PBANKA_1336400	1.60008559711714	7.80529810680721	9.2232123723418	8.36862827494397e-06	0.000146732164487295	4.08346115340679	DnaJ protein, putative
PBANKA_1327100	1.59991342684908	6.5527328946472	6.60261102526463	0.000111665618150552	0.000457055380710235	1.45780699494789	conserved Plasmodium protein, unknown function
PBANKA_1310600	1.59953712118815	7.15464607048593	6.89555683388281	8.07075280844065e-05	0.00038976848157049	1.73836902542064	heme detoxification protein, putative (HDP)
PBANKA_1452000	1.59603995727005	7.62026801815285	7.61198703160372	3.79835531630754e-05	0.000272732023445558	2.49665223715995	conserved Plasmodium protein, unknown function
PBANKA_1417700	1.5910815448907	5.17130876135017	3.90406591120219	0.00378390921123107	0.00609210661787928	-2.02616360674757	conserved Plasmodium protein, unknown function
PBANKA_0800100	1.58845408412172	5.88960259692255	5.6135811112608	0.000361380231798669	0.000922623485685348	0.304947824869621	BIR protein
PBANKA_0913100	1.57989563877212	6.55777149778092	5.7305366391307	0.000312438626985201	0.000838567672652112	0.371360555767798	conserved Plasmodium protein, unknown function
PBANKA_1038900	1.57955768614545	8.14865283046193	4.81848144928571	0.00102231814953285	0.00200920943249773	-1.0309926711211	conserved Plasmodium protein, unknown function
PBANKA_1342300.2	1.57941207260232	4.75186080484355	2.51278732522655	0.0338037850440681	0.0438207433877388	-4.16991285633849	conserved Plasmodium protein, unknown function
PBANKA_1013400	1.57901649985381	5.3988418406942	4.87340791110776	0.000948692399871602	0.00188787409899261	-0.629945768571608	conserved Plasmodium protein, unknown function
PBANKA_1210400	1.57822188468616	7.03269280284006	7.34275133891987	5.00953049420766e-05	0.000316200636633601	2.25323200477575	E3 ubiquitin-protein ligase, putative
PBANKA_1326800	1.57690338010104	8.0354407632152	6.1385140503584	0.000190759997889603	0.000615288171933697	0.758491360788662	replication factor C subunit 3, putative (RFC3)
PBANKA_1223700	1.57375123184891	5.9970486214511	6.71775190896359	9.81699198119102e-05	0.000425939433500856	1.65448178480121	conserved Plasmodium protein, unknown function
PBANKA_1463100	1.57241446926454	7.12808007105987	7.20757853200497	5.7729528124992e-05	0.000335681967808208	2.09412069191724	conserved Plasmodium protein, unknown function
PBANKA_1220500	1.56994113062971	6.95108765935503	4.43525947819895	0.00174332741309036	0.00311289797449868	-1.49132994120557	conserved Plasmodium protein, unknown function
PBANKA_1223400	1.56203208407374	6.67894819804605	6.54394918895438	0.000119311869623782	0.000468019769425607	1.3729810173805	conserved Plasmodium protein, unknown function
PBANKA_0514200	1.55811610777275	3.17769322081989	3.43045704592929	0.00780079270881145	0.0116189715169623	-2.50605061373993	conserved Plasmodium protein, unknown function
PBANKA_0925000	1.55591621807433	8.63945514730294	7.82500444607048	3.06739723959169e-05	0.000250879289515678	2.69377411242426	RING zinc finger protein, putative
PBANKA_1355700	1.55357796489475	5.97776251493361	2.44798833497901	0.0375514177003204	0.0482977737376692	-4.50037939860494	myosin A (MyoA)
PBANKA_1024900	1.55028955494498	9.69967765212914	5.46385086750397	0.000436575098875815	0.00105361893163343	-0.118221567146053	DNA replication licensing factor MCM2, putative (MCM2)
PBANKA_1365700	1.55026160160799	5.09049588149091	4.23205891573061	0.00233375217264263	0.00398066428588238	-1.515689187259	BIR protein
PBANKA_1110700	1.54901337209259	7.06228804507743	4.26697471983652	0.00221872481203172	0.00381313311851338	-1.76003191637286	stearoyl-CoA desaturase, putative (SCP)
PBANKA_1423100	1.54273150670792	5.89181028243156	4.8020674007517	0.0010454986374069	0.00204651263499796	-0.809104291370458	phospholipase, putative
PBANKA_1119900	1.54247253732093	4.04699307637913	3.90141265277315	0.00379896432579025	0.00611221413308503	-1.88118435836182	DnaJ protein, putative
PBANKA_1417100	1.53833835874267	7.58376912951744	8.53261797760793	1.5558266572004e-05	0.00018764451126336	3.44039554658549	conserved Plasmodium protein, unknown function
PBANKA_1032300	1.5381719009168	9.0017079479795	9.27229390383322	8.01962832277677e-06	0.000144057881383536	4.11423407904206	cytidine triphosphate synthetase, putative
PBANKA_0412200	1.53588330048561	6.9574020271275	6.18205717096899	0.00018120555806151	0.00059493803406954	0.899761561763309	conserved Plasmodium protein, unknown function
PBANKA_0820700	1.53172545890277	7.50183865027392	6.13735117210177	0.000191022586189183	0.000615301961193556	0.788016826486982	TLD domain-containing protein
PBANKA_1303100	1.53015244814132	6.06798880998524	4.78319450777164	0.00107285391550687	0.00208615349121417	-0.863345746383677	conserved Plasmodium protein, unknown function
PBANKA_0921600	1.52891846565524	8.05794510032856	5.9081040961853	0.000251383269394634	0.000726923703723773	0.46247429859636	RNA-binding protein, putative
PBANKA_0702400	1.52805250269402	7.92389728994971	6.93900348002634	7.69783013157825e-05	0.000384004845516636	1.72796396679994	conserved Plasmodium protein, unknown function
PBANKA_0907700	1.52342301584809	5.80012847678768	3.26400012534377	0.0101245517946567	0.014651690385706	-3.15002808030435	conserved Plasmodium protein, unknown function
PBANKA_1402200	1.51915606996129	8.25686971848179	8.39355339537269	1.77142780771504e-05	0.000198566637081281	3.27825803555421	conserved Plasmodium protein, unknown function
PBANKA_1348700	1.51787476328196	5.68175255269165	4.02156745583225	0.0031768285197895	0.00520082854579971	-1.93428951070393	conserved Plasmodium protein, unknown function
PBANKA_0932800	1.51459151473278	5.1178842478525	3.91171997947891	0.00374083226154175	0.00602478867274675	-2.00741358823165	conserved Plasmodium protein, unknown function
PBANKA_1104400	1.51339105055128	6.96353368831816	5.70747424437075	0.000321486987909572	0.000855622352179441	0.291043833132448	conserved Plasmodium protein, unknown function
PBANKA_0810400	1.51229655943157	3.63072131244059	3.33645204491042	0.00903494480127947	0.0132316252792178	-2.7059620255532	GDP-fucose protein O-fucosyltransferase 2, putative (POFUT2)
PBANKA_1233400	1.51088708687735	8.41355728253576	6.22260630733427	0.000172776262415777	0.000579068689783195	0.854182008725353	WD repeat-containing protein 26, putative (WDR26)
PBANKA_1313500	1.50480194274833	5.7636419705048	6.75619235794865	9.4070421861614e-05	0.000417679693204635	1.72517493966526	conserved Plasmodium protein, unknown function
PBANKA_1400100	1.50195317738831	5.34843588076381	4.69650721398477	0.00120879533381875	0.00228974193650598	-0.875886611251892	BIR protein
PBANKA_0315700	1.50016726121981	5.15127603518482	4.53182169482645	0.00152088267183825	0.00277154583966811	-1.08333151211974	conserved Plasmodium protein, unknown function
PBANKA_1011200	1.4997952248269	5.74247705922162	5.27876024814685	0.000553871526568344	0.00124288457492774	-0.122653300492506	conserved Plasmodium protein, unknown function
PBANKA_0903300	1.49365169411199	3.95578998925795	4.0501260933169	0.00304551956298198	0.00501169436892786	-1.64636005959491	bicoid-interacting protein BIN3, putative
PBANKA_1418600	1.49344037126727	5.44639808157903	5.84089064571878	0.000272813285213207	0.000767073078718297	0.657696106670833	conserved Plasmodium protein, unknown function
PBANKA_0706400	1.48889770208688	7.94798048689741	5.73589102358972	0.00031037774607015	0.000834446716861283	0.241148606843763	conserved Plasmodium protein, unknown function
PBANKA_1454200	1.48661560307911	8.24673132748813	5.77966642081064	0.000294073147422718	0.000805151996736682	0.289370458573228	conserved Plasmodium protein, unknown function
PBANKA_1003700	1.48480087040377	8.45803293470105	7.22231199369325	5.68384414454537e-05	0.000332772967832174	2.03782880476015	conserved Plasmodium protein, unknown function
PBANKA_0516000	1.48243815395161	2.09171335689059	2.43365309721706	0.0384350540670494	0.0493144620456298	-3.95752213899131	conserved Plasmodium protein, unknown function
PBANKA_0301600	1.48098625270065	5.31546362819922	2.75310674807205	0.0229039982629077	0.0305643270936953	-3.8872182891396	conserved Plasmodium protein, unknown function
PBANKA_1237600	1.46711139222556	7.60837610094883	6.26437083851929	0.000164539706232407	0.000562567004949251	0.935434223019861	zinc finger protein, putative
PBANKA_1305300	1.46707916088255	9.51021773015721	7.4122587446025	4.66069352927696e-05	0.000303361257676451	2.25878605636323	FACT complex subunit SSRP1, putative (FACT-S)
PBANKA_0314700	1.46638664991691	7.97245840813915	6.16955936779519	0.000183893300344581	0.000600193518095745	0.797022610973547	replication factor C subunit 2, putative (RFC2)
PBANKA_1103800	1.46459338183982	5.72423878847311	5.13521307740022	0.000668353579412281	0.00143619145345968	-0.316836927136291	ATP-dependent helicase, putative
PBANKA_0716600	1.46122447865317	6.54790389684384	5.89629333009109	0.000255012104883092	0.000734065055989759	0.583100727231411	conserved Plasmodium protein, unknown function
PBANKA_0928300	1.46086498609584	6.87425673778237	7.35954379628711	4.92270286429509e-05	0.000313526155688527	2.28284195623197	conserved Plasmodium protein, unknown function
PBANKA_1313600	1.45983448194209	4.20271531495727	4.06798968473044	0.00296633194309591	0.00489491007166918	-1.64738648731997	conserved Plasmodium protein, unknown function
PBANKA_0714600	1.45774665980458	4.12187805843992	3.25210510254108	0.0103161461953643	0.0148702331239683	-2.90148919804159	vacuolar protein sorting-associated protein 2, putative (VPS2)
PBANKA_1004100	1.45336888323631	6.09019397679658	6.2397090661197	0.000169350152241233	0.000571366648954784	1.07024494026329	conserved Plasmodium protein, unknown function
PBANKA_0417800	1.45236335299938	6.00994914686764	3.24840379701284	0.0103765309007284	0.0149437101605411	-3.21365891559803	conserved Plasmodium protein, unknown function
PBANKA_1307000	1.44930676114925	8.35823952791419	5.26622192783293	0.000562970558869839	0.00125712867535133	-0.404470287483525	conserved Plasmodium protein, unknown function
PBANKA_1428100	1.44192430785526	7.05528541868692	7.28508243374438	5.32076042919764e-05	0.000324939411016963	2.18244633715442	asparagine-rich antigen, putative
PBANKA_1437500	1.44019680072459	8.04299003860245	8.17282201977923	2.1844264611128e-05	0.000216748563302186	3.05946651257391	transcription factor with AP2 domain(s) (AP2-G)
PBANKA_1423000	1.43754338458193	4.11729342997026	3.72445461580337	0.00496152508377323	0.00774283239135368	-2.16084030388675	conserved Plasmodium protein, unknown function
PBANKA_1236800	1.43683214527931	5.38528867531742	3.77948176477007	0.00456419226787881	0.0071880370129503	-2.25974373661172	conserved Plasmodium protein, unknown function
PBANKA_0818100	1.43585228699788	5.84337380738394	5.40873230627188	0.000468401607853818	0.00110304758270667	0.0369595307417354	N-glycosylase/DNA lyase, putative (OGG1)
PBANKA_0831100	1.43481974889696	7.86950171014434	8.68998489034261	1.3460707212551e-05	0.000173315700434035	3.57680948270773	conserved Plasmodium protein, unknown function
PBANKA_0208000	1.43401513515679	6.75002895044456	3.87636701277658	0.00394425044213225	0.00631398155454235	-2.32704734451173	cyclase-associated protein (C-CAP)
PBANKA_0501600	1.42667403319199	2.31012301513287	2.87513287194511	0.0188133791670938	0.0254621983954644	-3.29086354421579	golgi re-assembly stacking protein, putative (GRASP)
PBANKA_1012200	1.42285855135719	7.64099935184708	6.68272257280083	0.000102076412253868	0.000434189310694132	1.43947720913868	protein-L-isoaspartate(D-aspartate) O-methyltransferase, putative
PBANKA_0308300	1.41265044406255	7.69874771015616	6.71533502492183	9.84341279644646e-05	0.00042669716617171	1.47421751091866	GAF domain-related protein, putative
PBANKA_0819000	1.41161530623148	6.66853905513784	3.27568546076072	0.00993994257740365	0.0144107992814215	-3.27423227193975	secreted acid phosphatase, putative (GAP50)
PBANKA_1455100	1.41106719203781	9.30015513631317	5.90120926811294	0.000253494805161777	0.000730580309613253	0.451205102067237	replication factor C subunit 4, putative (RFC4)
PBANKA_1346900	1.40649533507264	1.75955954409085	3.4298698631854	0.00780792819886243	0.0116189715169623	-2.38515758291281	conserved Plasmodium protein, unknown function
PBANKA_1302600	1.40644148238502	8.6753213233477	5.70300504284702	0.000323273206024761	0.000857501978564567	0.18409254361081	DNA primase small subunit, putative
PBANKA_0524600	1.40326856904675	6.94427023502331	6.80785068160573	8.88536897476699e-05	0.000407409988409913	1.65016250304634	BIR protein
PBANKA_0105700	1.39726441012537	5.4168518940306	3.66171604114591	0.00545955060669451	0.00842270048260773	-2.45097690323522	MYND finger protein, putative
PBANKA_0821300	1.39657689283483	4.5468040168614	3.85798732801547	0.00405461229265462	0.0064710797193322	-2.00843037493213	conserved Plasmodium protein, unknown function
PBANKA_1008900	1.39443378580324	6.38639567194743	5.93778806543614	0.0002425089177993	0.00071359634613704	0.653986386014417	conserved Plasmodium protein, unknown function
PBANKA_1324900	1.39206649574867	6.83217162274792	6.02856630010531	0.000217422510966107	0.000671725578626806	0.715297228321027	U3 small nucleolar ribonucleoprotein protein IMP3, putative (IMP3)
PBANKA_0819900	1.38935756864058	11.1388782369502	6.08687381694329	0.000202809891654158	0.000642809660890832	0.73697407818871	nucleosome assembly protein (NAPS)
PBANKA_1016900	1.38628527363386	5.49872709612641	3.80377083856432	0.00439965029423698	0.00695188524104311	-2.242884133285	conserved Plasmodium protein, unknown function
PBANKA_1016000	1.38500615899424	5.40780340139741	5.83310219781663	0.000275422426114836	0.000771830845888869	0.650995938504299	conserved Plasmodium protein, unknown function
PBANKA_0206800	1.3832262743859	6.73410632103465	5.3158018421255	0.000527908882956757	0.00119808465785741	-0.211563698050191	conserved Plasmodium protein, unknown function
PBANKA_1360000	1.38162162333696	5.65841780718439	3.33605797598139	0.00904052811216034	0.0132357332287437	-3.0120718955972	DNA topoisomerase 3, putative (TOP3)
PBANKA_0406300	1.38144635873999	7.96491528759405	5.62757208913273	0.000355108915373173	0.000911006393558319	0.0942268650123053	DNA polymerase epsilon subunit b, putative
PBANKA_0831700	1.37723077940619	5.50165843705245	5.4368914344433	0.000451838436856022	0.00107735651310415	0.122798895592127	NifU-like protein, putative
PBANKA_0601900	1.3693360099817	8.96281376752818	4.96535022440937	0.000837942573178453	0.00170378080180203	-0.827261380324034	high mobility group protein B1, putative (HMGB1)
PBANKA_0921700	1.36870675697867	7.11035285316052	7.18412407376273	5.91798540299905e-05	0.000340087846319511	2.06175994215724	autophagy-related protein 23, putative (ATG23)
PBANKA_1309400	1.36631502139251	7.59275103772672	8.38883217210605	1.779303627605e-05	0.000198794520641899	3.29335019377589	RNA-binding protein, putative
PBANKA_1116200	1.36342185719076	6.47157131124111	4.95069551930832	0.000854617092976563	0.00173057605520229	-0.685982362806517	ras GTPAse, putative
PBANKA_1224100	1.35888156845329	6.44713231887869	5.56028816715481	0.000386394213552098	0.000966797286429723	0.153851498811244	kinesin-like protein, putative
PBANKA_0902900	1.35517872525685	7.48594682072326	4.63827995617789	0.00131045455446932	0.00244153519651617	-1.26212490758067	conserved Plasmodium protein, unknown function
PBANKA_1212700	1.35084043240913	9.20552977102909	6.90820220888754	7.96020927824238e-05	0.000389347154497345	1.68313312565764	conserved Plasmodium protein, unknown function
PBANKA_1447100	1.35066793673446	6.67145615945327	5.70769897176964	0.000321397454441705	0.000855622352179441	0.319734635798153	conserved Plasmodium protein, unknown function
PBANKA_0829900	1.34709269284385	6.08192579617548	5.8216977538937	0.000279292080358017	0.000779009057860418	0.544323139914413	conserved Plasmodium protein, unknown function
PBANKA_1136900	1.34688119962316	8.36903110305835	6.71181925713878	9.88198544614542e-05	0.000427602522264678	1.44755015333168	E3 SUMO-protein ligase PIAS, putative (PIAS)
PBANKA_0304500	1.34316721610872	7.09351677124799	5.06421502006683	0.000734235875944154	0.00154420635423398	-0.606623409132658	conserved Plasmodium protein, unknown function
PBANKA_0720200	1.34240103352451	7.51686765852035	6.64408946119543	0.000106583185331097	0.000445405521857321	1.39962727682987	conserved Plasmodium protein, unknown function
PBANKA_0409700	1.34175241616121	3.53372116159276	2.6590107805355	0.0266694243824498	0.0351169534986155	-3.76719145529027	plasmepsin VI
PBANKA_1216000	1.34047786360439	5.09967645949648	4.97849021495456	0.000823290075795367	0.00168332786312838	-0.443666172808733	iron-sulfur assembly protein, putative
PBANKA_1445900	1.33714603247471	7.98836693434669	7.58868757741659	3.88927902982492e-05	0.000275851437524143	2.44697077577067	conserved Plasmodium protein, unknown function
PBANKA_1305900	1.33389667050394	7.83191879335764	6.65372206523543	0.000105439458114404	0.000444132253277648	1.39186274514089	ADP-ribosylation-like factor, putative
PBANKA_1308700	1.33385549915661	5.81027364361384	5.7274544560985	0.000313631695333865	0.0008408223953689	0.459933854208024	conserved Plasmodium protein, unknown function
PBANKA_0718800	1.33299108549163	8.29731564314838	5.48298831853918	0.000426080260580927	0.00103722348564514	-0.109191079565479	small GTP-binding protein sar1, putative (SAR1)
PBANKA_1335200	1.33096052164854	7.24982256108577	7.7095625817713	3.44215805179072e-05	0.000264065071799211	2.62048292732934	pre-mRNA-splicing factor ISY1, putative
PBANKA_0920500	1.33069270342032	6.00180515316182	4.25847858060167	0.0022461454191007	0.00385469624517137	-1.63036611312007	conserved Plasmodium protein, unknown function
PBANKA_0826800	1.3251438758579	6.45127851761617	6.67818556290007	0.000102594708120269	0.000436004629335379	1.55040316500298	protein kinase, putative
PBANKA_0935500	1.32026955739201	7.86204735523953	5.19479396200445	0.000617993740451836	0.00135051476124429	-0.492393286897652	conserved Plasmodium protein, unknown function
PBANKA_1343700	1.31899091820508	5.99920521214306	3.48955873337965	0.00711642602001738	0.0106881001132922	-2.82736971045836	conserved Plasmodium protein, unknown function
PBANKA_1025400	1.31536016690975	5.89966126879802	3.90269709120052	0.00379166824454733	0.00610253632331875	-2.15906564028292	cysteine protease ATG4, putative (ATG4)
PBANKA_0203000	1.30995155427567	11.3859986571752	4.10920489897318	0.00279187618939718	0.00463593522700878	-2.0311262856494	chromatin assembly factor 1 protein WD40 domain, putative
PBANKA_1106500	1.30645004266015	6.62462979027112	2.6697298726086	0.0262105420636503	0.0345892028784571	-4.25727470804285	rhomboid protease ROM4 (ROM4)
PBANKA_1448500	1.30560501964973	7.65493680686415	5.66826984367812	0.000337529575455226	0.000880608377584171	0.162154036725934	sentrin-specific protease 1, putative (SENP1)
PBANKA_1337000	1.30050771278206	6.61793518325839	6.49071513706966	0.000126748266429378	0.000483912496871141	1.30752986506291	conserved Plasmodium protein, unknown function
PBANKA_0828000	1.29824244305539	8.17929527789642	6.45084451667409	0.00013264975664936	0.000497593260376026	1.13562925266608	zinc finger protein, putative
PBANKA_0203900	1.2957034964001	6.13470034578947	5.27494833984178	0.000556620843745866	0.00124665405296652	-0.188796272743335	conserved protein, unknown function
PBANKA_0512700	1.28722680001183	7.12553134713719	4.07463474587941	0.002937437097781	0.00485058937047788	-2.07533815835559	conserved Plasmodium protein, unknown function
PBANKA_1229600	1.28382626091043	6.647728529114	4.99833390769661	0.000801684283358156	0.00165295099662413	-0.645433542695241	conserved Plasmodium protein, unknown function
PBANKA_1228100	1.28372943372024	8.66426171797618	4.14017605343222	0.00266799026429417	0.00445506681356376	-2.05603212256507	transcription factor with AP2 domain(s), putative (ApiAP2)
PBANKA_1319400	1.2803504291402	6.94696013294042	5.57549027001276	0.000379072345538554	0.000956008816382039	0.108324341764661	conserved Plasmodium protein, unknown function
PBANKA_1201800	1.27652567587135	5.45728737726454	2.99138318151144	0.0156116876182301	0.0215889926888964	-3.53365063474777	conserved Plasmodium protein, unknown function
PBANKA_0936700	1.26955253402695	6.89028470256171	6.03748864246602	0.000215113926130565	0.00066718928651433	0.715192759783825	ES2 protein, putative
PBANKA_1465921	1.26809123855809	2.49090387438477	2.46815855392968	0.0363423528007663	0.0468819303392502	-3.94687963410465	BIR protein
PBANKA_0514400	1.26728826967468	4.43049229590966	4.38867761673812	0.00186289487211854	0.00329402752235448	-1.19907341992914	conserved Plasmodium protein, unknown function
PBANKA_0619500	1.26371670408222	5.28184068438649	4.67596021810713	0.00124366469307335	0.00234122051836438	-0.900320096723751	conserved Plasmodium protein, unknown function
PBANKA_1124500	1.26050129529494	7.35637617481586	6.78720314722641	9.08997740608018e-05	0.000410763697399111	1.57952682762009	poly(A) polymerase PAP, putative
PBANKA_1001300	1.25833984822153	6.06444796676755	3.46672929718841	0.00737299743677932	0.0110426587129014	-2.87612935515513	conserved Plasmodium protein, unknown function
PBANKA_1357300	1.25571562762683	5.35124825923743	3.21957740849313	0.0108595946446841	0.0155781719022207	-3.14683109214606	conserved Plasmodium protein, unknown function
PBANKA_0515200	1.25450884260245	4.3245621739271	3.59694240800202	0.00602943295830414	0.00921534122982385	-2.38513950422853	MORN repeat-containing protein 1, putative (MORN1)
PBANKA_1102100	1.25291646385862	3.04750778779333	2.62978996431389	0.0279621003424068	0.0367378505326051	-3.75386175221452	conserved Plasmodium protein, unknown function
PBANKA_1307700	1.24500143610306	7.38013472962987	6.26752857346375	0.000163934623038343	0.000561642992333775	0.950206127062034	zinc finger protein, putative
PBANKA_1441400	1.24275400157452	8.14157752975657	4.30441662498434	0.00210207845113419	0.00365485465007419	-1.80104413191577	proliferating cell nuclear antigen 2, putative (PCNA2)
PBANKA_0804400	1.2413842512653	7.97186977682918	7.25793452051335	5.47457037268424e-05	0.0003283967577853	2.08211175134801	conserved Plasmodium protein, unknown function
PBANKA_1137900	1.24130371642913	10.4123391119491	4.6903944595979	0.00121905773749578	0.00230368546665208	-1.18838941250707	proliferating cell nuclear antigen 1, putative (PCNA1)
PBANKA_1453700	1.23854484474513	8.53330960574934	2.6674856421094	0.026305950537534	0.0346958882505017	-4.42190145654629	transcription factor with AP2 domain(s), putative (ApiAP2)
PBANKA_1034300	1.23695373277607	7.59370335948398	5.45511733900896	0.000441457471774543	0.00106110161227746	-0.121342411917631	transcription factor with AP2 domain(s) (AP2-G2)
PBANKA_1114400	1.22820713181148	7.2139325620305	5.65613853378608	0.000342668563898232	0.000888832101257045	0.182561432201236	kinase, putative
PBANKA_1322100	1.22694423413336	5.69320046250456	4.74414606813735	0.00113193266039675	0.0021726539863538	-0.866904801301652	aminodeoxychorismate lyase, putative (ADCL)
PBANKA_1402300	1.22676884222236	7.14870201428884	3.60044790725186	0.00599704033999447	0.00917171755368656	-2.82653354900768	conserved Plasmodium protein, unknown function
PBANKA_1459200	1.22570202456609	3.94186545787001	3.55902545203628	0.00639181328647703	0.00971310956834978	-2.39603152531245	delta-aminolevulinic acid synthetase (ALAS)
PBANKA_1232400	1.21959886304315	3.73166712822796	3.22637007092187	0.0107436963753298	0.0154258497685567	-2.89197417538355	F-actin-capping protein subunit beta (CPbeta)
PBANKA_0503300	1.21752107924113	6.69337846651719	4.56966420824434	0.00144219477323822	0.00264979354969824	-1.27306878337044	conserved Plasmodium protein, unknown function
PBANKA_0504800	1.21445365864599	7.63567494247633	7.083080707504	6.59016173110817e-05	0.000357987804868864	1.89894630508803	conserved Plasmodium protein, unknown function
PBANKA_0921300	1.21407093019878	8.37076854500572	6.0144698681469	0.000221125096016654	0.000677670843382375	0.587034159643783	deoxyuridine 5'-triphosphate nucleotidohydrolase, putative
PBANKA_1340500	1.21331785387498	6.28513777899524	2.97187443995188	0.0161070502819033	0.0221838645686579	-3.71455158973369	conserved Plasmodium protein, unknown function
PBANKA_1213400	1.21144430025204	4.64931745450277	3.7749229081529	0.00459579483126767	0.00723302496734694	-2.15314265466656	FAD synthetase, putative
PBANKA_1134300	1.21067746496431	6.21627453003311	4.87763773356558	0.000943264641881487	0.00188021454139055	-0.757022863495957	patatin-like phospholipase, putative
PBANKA_1315400	1.20993600132938	7.80905505821047	5.32775458482794	0.000519815090401038	0.00118609281417624	-0.308905615696181	calcineurin subunit B, putative (CNB)
PBANKA_1341800	1.20923533783318	8.47578638901272	7.04899152465552	6.83548321298863e-05	0.00036458865095715	1.837780742919	conserved Plasmodium protein, unknown function
PBANKA_1108300	1.20296427705812	9.95696872247979	7.1965678461325	5.84054674719766e-05	0.000338318873035808	2.02819969901478	pre-mRNA-processing ATP-dependent RNA helicase PRP5, putative (PRP5)
PBANKA_0600200	1.20145574003201	3.24376070489882	3.06615537692386	0.0138540471561372	0.0193550383143219	-3.08654855815383	BIR protein
PBANKA_1127200	1.20129626244658	3.80951968192609	3.29841010601149	0.00959090810894064	0.0139557380058012	-2.78806077359942	conserved Plasmodium protein, unknown function
PBANKA_1428200	1.19850999858734	6.00221995397173	5.3448266978947	0.000508487146362802	0.00116981448668971	-0.076028605708176	conserved Plasmodium protein, unknown function
PBANKA_1028200	1.19544286547035	6.26683109567388	5.351952887237	0.000503838107640931	0.00116124080541915	-0.104956060596042	atypical protein kinase, ABC-1 family, putative
PBANKA_0608800	1.18925614678476	2.11297338021963	2.75717204446465	0.0227540737417675	0.03038128007449	-3.4580727614749	conserved Plasmodium protein, unknown function
PBANKA_0941900	1.18401169056453	9.54902338709332	3.98523833640824	0.00335263270354965	0.00545303591659628	-2.28049614637295	histone H4, putative
PBANKA_0612300	1.18339143433904	7.78212296855168	6.93280518862088	7.7498584903719e-05	0.000384777109763273	1.71820262136856	conserved Plasmodium protein, unknown function
PBANKA_1109700	1.1783223202344	8.71626442585216	3.07298834447817	0.0137039708414214	0.0191622298469421	-3.75988116901479	conserved Plasmodium protein, unknown function
PBANKA_1028600	1.17827065247035	6.62019276537866	5.72105042289364	0.000316126483393195	0.00084465875876903	0.337902046304645	conserved Plasmodium protein, unknown function
PBANKA_1022700	1.17647957556594	6.25305991951516	5.15666893222566	0.000649724314558557	0.00140439502475361	-0.371182540688578	conserved Plasmodium protein, unknown function
PBANKA_0410200	1.17291177697358	5.47355845726758	4.6150751239892	0.00135349829339081	0.00250619852381663	-1.01995397752888	conserved Plasmodium protein, unknown function
PBANKA_1328100	1.16823858608133	8.30006978419327	4.99818805162009	0.000801840838202849	0.00165295099662413	-0.784353840579459	ATP synthase (C/AC39) subunit, putative
PBANKA_1441600	1.16272522810988	7.12514168648351	4.54013255860688	0.00150321454404484	0.00274590264103897	-1.37603797355767	ataxin-3, putative (ATX3)
PBANKA_1219600	1.16221986350425	6.64234528490816	5.47870605770369	0.000428404605946988	0.00104234910251862	0.0130225195241609	cg1 protein, putative
PBANKA_0920600	1.1612297090724	7.44273616228234	6.56410521592732	0.000116621913155045	0.000464031626631261	1.30387073197579	conserved Plasmodium protein, unknown function
PBANKA_1141500	1.15852381993025	7.18274116127604	5.35475656673707	0.000502021674318941	0.00116021897590322	-0.222174890546824	SNARE associated Golgi protein, putative
PBANKA_1137300	1.15850593050428	9.13198196634129	6.5218447762553	0.000122340114385037	0.00047384415034985	1.22294064991936	conserved Plasmodium protein, unknown function
PBANKA_0106800	1.14824709123613	5.31603986392217	4.71378719502825	0.00118028453441809	0.00224735232692556	-0.85343737240691	conserved Plasmodium protein, unknown function
PBANKA_0711500	1.14460429799872	5.07733175108927	4.00000635409694	0.00327995002332686	0.00534942893225921	-1.87442038676518	conserved Plasmodium protein, unknown function
PBANKA_1431100	1.14363282134506	7.82044279853308	5.51731764538081	0.000407934244710859	0.00100504982461744	-0.0532222184732021	conserved Plasmodium protein, unknown function
PBANKA_1401000	1.14237888352689	8.47499771009568	6.58878630204219	0.00011341804442044	0.000459068448274408	1.2974644542969	conserved Plasmodium protein, unknown function
PBANKA_0509800	1.13744040941159	6.71551690880788	5.66734233909337	0.00033791950522282	0.000881143143339636	0.253533371808078	cytochrome c oxidase copper chaperone, putative (COX17)
PBANKA_1315000	1.13688376605047	6.59590893802122	4.27480564135463	0.00219376793663202	0.00377978678123507	-1.70270421341255	E3 SUMO-protein ligase NSE2, putative (NSE2)
PBANKA_0313400	1.13637090167762	5.51506179994494	3.11828595519301	0.0127506860487322	0.0179823174470574	-3.34199393589087	autophagy-related protein 11, putative (ATG11)
PBANKA_1341900	1.13637043764902	6.58444819310507	5.47767910110985	0.000428964066513101	0.00104317754612987	0.0186691664254575	conserved Plasmodium protein, unknown function
PBANKA_0801100	1.13407555196479	5.96488129706308	4.96917894085936	0.00083364428016853	0.00169866610381646	-0.590127212358374	conserved Plasmodium protein, unknown function
PBANKA_1244900	1.12888914089796	3.87170848419196	2.69603932344585	0.0251178695067991	0.0332948053228689	-3.75408057605389	conserved Plasmodium protein, unknown function
PBANKA_0415100	1.12699569908889	5.48143432794402	3.26056497866031	0.0101794983620537	0.0147044057601043	-3.10692841631136	conserved Plasmodium protein, unknown function
PBANKA_1450200	1.12400586120237	10.2601951549588	3.34456552836423	0.00892078711645907	0.0130845535168753	-3.27927034539918	serine hydroxymethyltransferase, putative (SHMT)
PBANKA_1110200	1.12241612845872	4.49148810824649	2.76562622599614	0.0224454834924994	0.0299944693852082	-3.73266080298034	conserved Plasmodium protein, unknown function
PBANKA_1334400	1.12237282443461	8.59426089218537	5.21593435571818	0.000601125443237318	0.00132520204145423	-0.479795066040396	inorganic anion antiporter, putative
PBANKA_1140300	1.12220519510082	8.07496235412287	6.55614199205135	0.000117676647994927	0.000464148471849007	1.26240143501749	conserved Plasmodium protein, unknown function
PBANKA_1407800	1.11787234498539	7.7153239110518	6.6501669486143	0.000105860003397628	0.000444561596294824	1.38801211790372	U4/U6 small nuclear ribonucleoprotein PRP3, putative (PRPF3)
PBANKA_1036500	1.10914403996372	6.35271693936898	5.08836792059707	0.000711067187090046	0.00150891941171358	-0.482430438594834	RING zinc finger protein, putative
PBANKA_0212800	1.10812897634342	4.71524566119437	3.45473277553192	0.00751169450122214	0.0112251294240346	-2.66608003993445	alpha/beta hydrolase, putative
PBANKA_1133200	1.10023289203962	7.84272549296655	5.92361609122714	0.000246702449061805	0.000721511649612942	0.480376418539637	cdc2-related kinase 2 (CRK2)
PBANKA_1457800	1.09963269965324	8.11828223778272	6.11617652614003	0.000195873645061034	0.000627533318810198	0.718042174427229	ADP-ribosylation factor GTPase-activating protein, putative (ARFGAP)
PBANKA_1023700	1.09626295249403	4.48205765936809	3.72740558609892	0.00493931499420487	0.00771757842977763	-2.20443407674241	conserved Plasmodium protein, unknown function
PBANKA_0504000	1.09345326784254	7.56250893337732	6.61180699692273	0.000110516351766338	0.000454663125919548	1.35047192971838	tRNA methyltransferase, putative
PBANKA_1230100	1.08595814068001	10.1495362449599	5.5262825067018	0.000403334960644215	0.000994933267059455	-0.0225900098691723	ribonuclease, putative
PBANKA_1031600	1.07464621395653	6.77107884169996	5.62504652884003	0.000356232164555364	0.00091241399566761	0.188412223868146	ribosome maturation protein SBDS, putative
PBANKA_1325800	1.06974089696521	5.87479168294963	3.72335451179331	0.00496983185584401	0.00774747348208144	-2.43921444672484	conserved Plasmodium protein, unknown function
PBANKA_1108900	1.06377791466678	6.35237194759619	4.93855283483767	0.000868704885530506	0.00175360596384209	-0.694188492157281	conserved Plasmodium protein, unknown function
PBANKA_1243100	1.06296352246896	4.05145345953093	2.61850748928878	0.0284780110832888	0.0373744476035228	-3.90271112701876	F-actin-capping protein subunit alpha (CPalpha)
PBANKA_1020900	1.05977737025284	7.31360204568974	5.67212170516403	0.000335915452135124	0.000878803522225002	0.186903679505948	ERAD-associated E3 ubiquitin-protein ligase HRD1, putative (HRD1)
PBANKA_0403700	1.05876464568259	6.90626002984215	5.71989199698838	0.000316580067474969	0.000845396547898403	0.295855098573925	conserved Plasmodium protein, unknown function
PBANKA_1402500	1.05707518116647	8.19377986574445	4.37133221133585	0.00190963755677748	0.00336695533696814	-1.70397769664419	conserved Plasmodium protein, unknown function
PBANKA_0808600	1.05454912489634	5.55726529489212	4.32828271972095	0.00203116210300183	0.0035462443864401	-1.45758573144282	conserved Plasmodium protein, unknown function
PBANKA_0721200	1.04783440650032	3.928886236399	3.09072414564197	0.0133222250838994	0.0186887751176963	-3.13233645494784	conserved Plasmodium protein, unknown function
PBANKA_0313900	1.04553003949064	5.82855446361685	4.29395099024001	0.00213400771795355	0.00370496092140333	-1.55313202978128	conserved Plasmodium protein, unknown function
PBANKA_0720700	1.04380051398851	2.93145077724893	2.48902396372807	0.0351325604990354	0.0454320082023356	-3.96360225858653	regulator of chromosome condensation, putative
PBANKA_1016700	1.04028907493051	11.2835281014953	4.58145570982313	0.00141857872390709	0.00261233437985828	-1.32185901361836	conserved Plasmodium protein, unknown function
PBANKA_1246400	1.03586217286124	6.30371185163697	3.78105560682453	0.00455333566288574	0.00717568345947326	-2.4223753392487	BIR protein
PBANKA_1317100	1.03329263558971	6.37881261711175	4.63607387254239	0.00131448269862693	0.00244521498487259	-1.13489406048857	conserved Plasmodium protein, unknown function
PBANKA_1015500	1.03304260186568	6.18899893546113	3.99555356304156	0.00330168690550546	0.00538303778844216	-2.06842076808377	transcription factor with AP2 domain(s), putative (ApiAP2)
PBANKA_0418300	1.03188477045201	8.1038705366555	5.23014833977066	0.000590064534305531	0.00130383462033003	-0.457408464206885	protein RER1, putative (RER1)
PBANKA_0700071	1.03034823806628	4.35768666765709	3.23993186861016	0.010516135064329	0.0151173408106407	-2.95407941877347	BIR protein
PBANKA_1306600	1.02917199716437	6.79645272633613	3.4396040533829	0.00769051563469419	0.0114743553033771	-3.04441571296099	conserved Plasmodium protein, unknown function
PBANKA_1125900	1.02824160904023	8.33408711013377	5.31854353473942	0.000526040345550089	0.00119563750295831	-0.338392646742517	conserved Plasmodium protein, unknown function
PBANKA_0908700	1.02389101312132	6.92786655287592	5.46064902209559	0.000438358211972228	0.00105685147866179	-0.0532833507385266	conserved Plasmodium protein, unknown function
PBANKA_0516600	1.02244900961611	7.79351521304983	5.73299427781556	0.000311490849095241	0.000836495155067491	0.232531583985945	leucine-rich repeat protein (LRR1)
PBANKA_1464200	1.01842380464862	6.95669042358251	4.59477655040871	0.0013923985936228	0.0025671001935058	-1.27979485157193	thymidylate kinase, putative (TMK)
PBANKA_1128600	1.01599243199849	7.00621090376078	5.43621518395539	0.000452228673563256	0.00107774757421478	-0.0961889592462768	cullin-like protein, putative
PBANKA_1036300	1.01582937838425	7.54043493054822	5.93848052631641	0.000242306016580412	0.000713439964764577	0.51424469290998	RNA-binding protein, putative
PBANKA_0303700	1.01376417959918	8.42090411441897	4.45481150299345	0.00169561614951753	0.00304367571073907	-1.581133445086	DNA repair protein RAD2, putative (RAD2)
PBANKA_1017400	1.01304463442568	5.80956313686561	3.20319703042881	0.0111444618863427	0.0159340385433783	-3.25926550407605	selenoprotein, putative (Sel4)
PBANKA_1447300	1.01104290260433	3.11467227720736	2.45167876142842	0.0373272375125337	0.0480353753402784	-4.0431108333561	conserved Plasmodium protein, unknown function
PBANKA_0806900	1.01050337492715	7.64701813614874	6.20261060875908	0.000176878168142435	0.000587068828477277	0.842548884944206	conserved Plasmodium protein, unknown function
PBANKA_1221100	1.00643886498806	6.21280596878006	4.96994252961491	0.000832789891975239	0.00169765128171589	-0.629282524276948	conserved Plasmodium protein, unknown function
PBANKA_0522000	1.00619614159068	6.06597100427936	4.47546381257586	0.00164673690341517	0.00297161159389011	-1.32123563214076	conserved Plasmodium protein, unknown function
PBANKA_1307500	1.00559759074086	7.71738589164278	5.28487256367914	0.000549493723125227	0.00123538843651184	-0.368216927869587	conserved Plasmodium protein, unknown function
PBANKA_0621300	0.997630412075644	7.9231147309302	5.40118311096618	0.000472953217292236	0.0011099256784139	-0.217745711571304	conserved Plasmodium protein, unknown function
PBANKA_0717300	0.992861419973679	9.31974571302469	6.00428248824936	0.000223843706356883	0.000680965145009063	0.58242640841183	cdc2-related protein kinase 3 (CRK3)
PBANKA_1008800	0.983290573387461	10.0173107579448	5.52598479248521	0.000403486790923356	0.000994933267059455	-0.0268166645035466	glucose-6-phosphate isomerase, putative
PBANKA_1114500	0.977209503235772	5.40449411481755	3.65518752411947	0.00551432534121319	0.00850169771053062	-2.46776980943159	conserved Plasmodium protein, unknown function
PBANKA_1319100	0.975906590546726	6.39789152475617	4.4042136391467	0.00182206797126732	0.00322929010979074	-1.48205310055226	hemolysin III, putative (HlyIII)
PBANKA_1140200	0.975503887472385	7.29254832733429	4.28211250978187	0.00217075177349471	0.00375098347803003	-1.7904876935392	pre-mRNA-splicing factor ATP-dependent RNA helicase PRP16, putative (PRP16)
PBANKA_1211900	0.974199784977527	8.73863963556245	5.36322971611027	0.000496575163515399	0.00115174492647875	-0.27703910954383	phosphoinositide-specific phospholipase C (PI-PLC)
PBANKA_1338400	0.972541078572462	8.03655168274882	6.08635242548999	0.000202935711582664	0.000642809660890832	0.68000802758804	V-type proton ATPase subunit G, putative
PBANKA_1330700	0.970223499898283	6.57405045042124	5.06043915990648	0.000737931072656177	0.001549362551844	-0.557615603591293	50S ribosomal protein L22, apicoplast, putative (L22)
PBANKA_1226600	0.966901271338416	8.05578032163104	4.87855596506882	0.000942090788012803	0.00187866074260904	-0.954539815177955	tubulin gamma chain, putative
PBANKA_0917500	0.964200817467229	7.89985727119827	5.38723637872484	0.000481488798482733	0.00112386704359223	-0.236610805119235	structural maintenance of chromosome protein, putative
PBANKA_1436200	0.955045190707254	7.76769901849232	3.357209912106	0.00874587451790042	0.0128636450149051	-3.28483946664432	histone-lysine N-methyltransferase, H3 lysine-4 specific, putative (SET10)
PBANKA_0834100	0.954069768308005	5.18202219052006	2.90499735294625	0.0179314089704637	0.0243932702270956	-3.63011880157254	conserved Plasmodium protein, unknown function
PBANKA_0112621	0.952282051125635	3.37978172231942	2.66835290651025	0.0262690390716176	0.0346567992625827	-3.73350539280065	PIR protein, pseudogene
PBANKA_0941800	0.950292833662613	9.60770383198276	4.17923016363275	0.00252006969172303	0.0042452659163255	-1.97935414760008	histone H2B, putative (H2B)
PBANKA_1105900	0.945282182728036	5.41027914949275	3.69734937070293	0.00517053404572381	0.00801873689631554	-2.40288234807618	conserved Plasmodium protein, unknown function
PBANKA_1114900	0.942044488234884	7.76799591106312	5.06930105970934	0.000729290080055853	0.00153527969128859	-0.672955230728605	phosphatidylinositol 3-kinase, putative (PI3K)
PBANKA_0832300	0.939811506489254	4.57895555624882	3.25343507356666	0.010294537946208	0.0148435771112999	-2.96687231489898	conserved Plasmodium protein, unknown function
PBANKA_0307300	0.936613377984974	6.24032993742298	4.76153029441563	0.00110520922780671	0.00213080403127122	-0.932315634863849	50S ribosomal protein L33, putative
PBANKA_0934100	0.936353998088857	5.42853540804147	3.896931114833	0.00382453801003407	0.0061414435991087	-2.09472501797954	GTP-binding protein, putative
PBANKA_1235700	0.928077387373753	5.18834884682331	2.91619659583402	0.0176117059470232	0.0240269665325368	-3.61373224094592	conserved Plasmodium protein, unknown function
PBANKA_1329600	0.927106614082916	7.84048117542509	4.63535751164555	0.00131579358260563	0.00244574351444918	-1.30252776049039	conserved Plasmodium protein, unknown function
PBANKA_0515900	0.920833683339212	8.79738860011203	4.6516431173103	0.00128633645040474	0.00240695477208491	-1.28783464113543	mRNA-decapping enzyme subunit 1, putative (DCP1)
PBANKA_0933000	0.920003433858742	9.82759988436773	4.89968115713876	0.000915515309749291	0.00183488217738562	-0.902708081953127	serine/threonine protein kinase, putative (CLK3)
PBANKA_1241000	0.916996280841497	7.02822261951935	4.22767931852238	0.00234862423114054	0.00400459765109288	-1.84430565137548	ADP-ribosylation factor GTPase-activating protein, putative (ARF-GAP)
PBANKA_1404400	0.907734444171571	7.21612724987927	4.69330016757424	0.00121416784216207	0.00229809121972989	-1.17140315550882	conserved Plasmodium protein, unknown function
PBANKA_0824700	0.903350688796574	8.8238532565746	5.07702575763183	0.000721847160168274	0.00152500216010716	-0.674493281568421	thioredoxin reductase, putative (TRXR)
PBANKA_0911600	0.90234271809676	6.68437606834023	4.46933158054869	0.00166109075814804	0.0029907166938085	-1.43127735119769	mitochondrial ribosomal protein S9 precursor, putative
PBANKA_1007200	0.897104994266941	8.0592551044283	4.02968526044827	0.00313890174185407	0.00514935533684325	-2.22756299777551	replication protein A1, large subunit, putative (RPA1)
PBANKA_1312100	0.89256664425103	6.81685234787658	4.2134047592837	0.00239780413052348	0.00406806940093087	-1.83702908753037	conserved Plasmodium protein, unknown function
PBANKA_0418100	0.884043219724198	7.6497640639707	2.91878364871179	0.0175386894857912	0.023941064959974	-3.99391475659946	conserved Plasmodium protein, unknown function
PBANKA_0931900	0.881704901769116	7.47638842759052	4.87930784920176	0.000941130763849191	0.00187753222737753	-0.926934954327828	serine esterase, putative
PBANKA_1221500	0.879706754812839	6.23945468910363	4.17084975391614	0.00255105718066062	0.00428232431595038	-1.81016447712874	50S ribosomal protein L1, mitochondrial, putative (RPL1)
PBANKA_1210300	0.879119246757931	8.12616106799308	4.78467221197248	0.00107068446965584	0.00208278514227864	-1.09301616685036	heme oxygenase, putative (HO)
PBANKA_1224400	0.870601976131182	7.42510300747748	4.71467040700722	0.00117884687389671	0.00224730952670826	-1.16179269045931	ferlin, putative
PBANKA_0524200	0.869631619109775	9.17873675116623	4.83224588941633	0.00100330651493229	0.00197662376127412	-1.01733516867168	small exported protein (SEP2)
PBANKA_0104600	0.867569578267658	8.16375153583001	5.45159009680444	0.000443446109098985	0.00106480708858244	-0.156820352103117	DNA repair protein RAD50, putative (RAD50)
PBANKA_0942600	0.867525964356144	6.77670073714423	3.83336560876188	0.00420761182729436	0.00668837595770115	-2.42087114898156	conserved Plasmodium protein, unknown function
PBANKA_1236900	0.867362757555898	7.73827971116944	4.87183771424908	0.000950715862691222	0.00189032152331427	-0.954419491305927	transcription initiation factor TFIID subunit 10, putative (TAF10)
PBANKA_1365100	0.864875929244397	7.8089211643512	4.6150325369401	0.00135357867375738	0.00250619852381663	-1.33232193156086	conserved Plasmodium protein, unknown function
PBANKA_1224700	0.861668828659381	7.83278742725693	4.8238381835763	0.00101487358376851	0.00199665045375989	-1.02819663573445	AAA family ATPase, putative
PBANKA_1400091	0.859716867590454	4.74970730813057	2.94787602397471	0.0167386874355503	0.0229759952089736	-3.48646791729794	reticulocyte binding protein, putative (Pb235)
PBANKA_1209700	0.857263414253002	4.36318503132637	2.55131659413343	0.0317556448031707	0.0413569961296625	-4.05703891538912	conserved Plasmodium protein, unknown function
PBANKA_1208700	0.853781928740272	7.57833826238389	3.72136417307095	0.00498489806727052	0.00776587782618599	-2.69122958141738	succinate dehydrogenase subunit 4, putative (SDH4)
PBANKA_1407000	0.852612227706463	5.71409816489176	3.25747925384863	0.0102291206650777	0.0147581862048547	-3.15683124346815	conserved Plasmodium protein, unknown function
PBANKA_1238200	0.846857309386692	9.063826917526	5.36703848802547	0.000494147806475031	0.00114815830181316	-0.267439754567945	DnaJ protein, putative
PBANKA_1015900	0.844473987958879	6.19272441912861	3.5716534201409	0.00626864414092506	0.00955336554298369	-2.73780513072092	transcription initiation TFIID-like, putative
PBANKA_1435100	0.844218980738051	7.05797551878825	4.66452215334834	0.00126354342349822	0.00237175763181462	-1.19707578365916	D-ribulose-5-phosphate 3-epimerase, putative
PBANKA_1134700	0.84392156131617	6.46848027426077	2.97271914067131	0.0160852700562699	0.0221730979595109	-3.75419296591635	conserved Plasmodium protein, unknown function
PBANKA_0834300	0.841853829109487	7.4628681109143	2.91937444763941	0.0175220585430247	0.023932077665989	-3.98046241898967	gamma-tubulin complex component, putative
PBANKA_0906900	0.841626065336316	8.9607684789863	5.35513500857337	0.00050177703588656	0.00116021897590322	-0.28582956154967	conserved Plasmodium protein, unknown function
PBANKA_0715500	0.838299099174085	8.13788989694155	4.58749403191992	0.00140664633883434	0.00259236485810707	-1.38300881359999	phosphoglucomutase-2 (PGM2)
PBANKA_1439700	0.835089430168377	6.07499708677678	3.18992489086989	0.011380967624606	0.0162332125040788	-3.33017316429577	conserved Plasmodium protein, unknown function
PBANKA_0823600	0.832267011691614	7.57546994598343	4.6369316547319	0.00131291487233435	0.00244420728870685	-1.28781004795088	pre-mRNA-splicing factor 18, putative (PRP18)
PBANKA_1339500	0.829909376973767	5.51258956855578	2.98467222251687	0.0157802958701441	0.0217968482242292	-3.56257344396169	conserved Plasmodium protein, unknown function
PBANKA_0510000	0.816261479639911	5.84743995705077	2.66587975276146	0.0263744372634312	0.0347765898485985	-4.13890362245255	conserved Plasmodium protein, unknown function
PBANKA_1427800	0.815762825274697	7.82090185151975	3.93530364950207	0.00361134607037213	0.00584588945948108	-2.36825693747533	peptidase family C50, putative
PBANKA_1435500	0.815542165033854	7.04617881279454	3.3534763032271	0.00879714628156864	0.0129270835550256	-3.22783414576853	conserved Plasmodium protein, unknown function
PBANKA_0935800	0.815219516166019	6.59864170632227	3.43856415370422	0.007702970013991	0.0114893391191776	-3.02212383477899	peptidyl-prolyl cis-trans isomerase, putative
PBANKA_1027100	0.815195013097714	6.87430409313699	3.7239637933072	0.00496522941972827	0.00774283239135368	-2.6099361167569	conserved Plasmodium protein, unknown function
PBANKA_1218400	0.809313286396482	6.6002512014993	3.72245499098712	0.00497663496566604	0.00775554104561107	-2.56952551517869	protein transport protein SEC22, putative (SEC22)
PBANKA_1029700	0.808351999079762	8.03922841716131	4.55230815782644	0.00147772719838172	0.00270869271761852	-1.43368033101849	ubiquitin-conjugating enzyme, putative
PBANKA_0826400	0.804536336619902	7.18982432402248	3.35905725055608	0.00872062155934743	0.0128304635913314	-3.2375912559183	zinc binding protein (Yippee), putative
PBANKA_1325500	0.800154631108464	5.86218444093526	2.87984494467772	0.0186713186872762	0.0252986809517019	-3.79503470069412	conserved Plasmodium protein, unknown function
PBANKA_1229500	0.796757331876414	6.40223395069163	3.83347248144012	0.00420693465257958	0.00668837595770115	-2.36154831616595	endonuclease III homologue, putative
PBANKA_1344100	0.795091179267655	6.99529172719683	3.08012357636263	0.0135490492310365	0.018967872623173	-3.66554505092071	myosin C, putative
PBANKA_0823700	0.793942275649868	5.88193892651201	3.28043973199227	0.009865840146281	0.0143120774838254	-3.14973282960404	conserved Plasmodium protein, unknown function
PBANKA_0608300	0.793538815546705	6.77284255603946	3.98937631278063	0.0033320959891109	0.00542518977857974	-2.17889914840455	ABC transporter B family member 7, putative (ABCB7)
PBANKA_0716700	0.792048181137369	8.05629549298098	4.02029516873444	0.00318281677487875	0.00520884201838624	-2.24360307917364	GTP-binding protein, putative
PBANKA_1008000	0.790717012096512	7.80611124729834	4.40492535741101	0.00182022077213666	0.00322721688070675	-1.6466963202423	conserved Plasmodium protein, unknown function
PBANKA_1427100	0.787350181902787	6.62478955726045	3.81119506879393	0.00435061847945701	0.00689040772477832	-2.4341866204962	aquaporin, putative (AQP2)
PBANKA_1246700	0.785152261388455	4.77441544156332	2.65992399990364	0.0266300145047055	0.0350844549503366	-3.95528661858626	BIR protein
PBANKA_1119300	0.783360571427635	6.76136214595796	3.92680399538039	0.0036574562408309	0.00590648187502319	-2.27471830905011	conserved Plasmodium protein, unknown function
PBANKA_0520400	0.780946793903155	6.44009320435792	2.53292262265285	0.032717401956105	0.042493375932084	-4.46452006258603	dynamin-like protein, putative (DYN2)
PBANKA_0905200	0.780515548921602	7.49428755617804	4.2209315930681	0.00237173640280065	0.00403389940126466	-1.90792117442585	conserved Plasmodium protein, unknown function
PBANKA_0935600	0.77453460122764	6.86898017829965	3.83769803650383	0.00418025270592127	0.0066549162657896	-2.43101675921554	conserved Plasmodium protein, unknown function
PBANKA_0811400	0.772601583649586	8.12434362870026	4.2271515789001	0.0023504231321019	0.0040049795063863	-1.9260962261624	conserved Plasmodium protein, unknown function
PBANKA_1202600	0.767060117930488	8.48975423437759	4.51511668039842	0.00155707417029253	0.00282586717991375	-1.49353885317327	E3 ubiquitin-protein ligase, putative
PBANKA_1206700	0.766370975418671	6.48871767654543	3.61487926588817	0.00586560536075815	0.00898801670590281	-2.72263750887232	conserved Plasmodium protein, unknown function
PBANKA_1244300	0.765100054701512	7.51681899601923	4.449773054423	0.00170777563599243	0.00306232049906793	-1.56339321756362	zinc finger protein, putative
PBANKA_1457900	0.764671152641945	5.83295820979716	2.78364152843877	0.0218020463435916	0.0291755474103569	-3.94610568922052	conserved Plasmodium protein, unknown function
PBANKA_0106000	0.759089769192092	7.16934399406335	2.95475207535268	0.0165551475913985	0.0227484058625389	-3.89453603496626	G-protein associated signal transduction protein, putative
PBANKA_1105600	0.756133123459846	5.28976986654278	3.09511488211872	0.013229429198957	0.0185890381924057	-3.34578724234269	conserved Plasmodium protein, unknown function
PBANKA_0920800	0.75523913018068	9.17031860169647	4.32110500590165	0.00205221703060381	0.00357860978543065	-1.77532160380901	CRAL/TRIO domain-containing protein, putative
PBANKA_0620200	0.754847537392019	7.01493549129818	3.82031162293297	0.00429120037907067	0.00680936786972255	-2.47975095742333	conserved Plasmodium protein, unknown function
PBANKA_0938000	0.754130581571328	6.31809058013477	2.48274968590802	0.0354920482650776	0.0458844282048385	-4.52313298502511	conserved Plasmodium protein, unknown function
PBANKA_1200400	0.751925129612595	6.23633549763461	2.97488601483459	0.0160295367452408	0.0221090657366321	-3.71013142298486	BIR protein
PBANKA_0702500	0.749397637198987	6.4311996366948	3.75155376057946	0.00476146778531293	0.00746909204123504	-2.49633483739285	leucine--tRNA ligase, putative
PBANKA_1421100	0.74509260739202	8.23825792353677	4.02533617603012	0.00315916058438274	0.0051790230640053	-2.23920530659214	transcription elongation factor s-II, putative
PBANKA_0822000	0.741852049147689	5.57641146097092	3.09212499187237	0.013292545982894	0.0186581287750462	-3.40085400859451	conserved Plasmodium protein, unknown function
PBANKA_0829400	0.741358940541878	4.59496350686725	2.44497580418832	0.0377354143029349	0.0484951480278344	-4.26670444103738	conserved Plasmodium protein, unknown function
PBANKA_1458900	0.740467726684738	7.81003404104395	4.24324328533818	0.0022962274424847	0.00392932023563114	-1.89278026722632	epsin, putative
PBANKA_0607200	0.740467510797148	5.2046433915424	2.64258034614638	0.0273886522509087	0.0360241687805988	-4.06168487373554	conserved protein, unknown function
PBANKA_0815600	0.740388815932151	6.22066087894343	3.54663769357089	0.00651511536532116	0.00988156943660937	-2.78411924005774	zinc binding protein, putative
PBANKA_0937100	0.737284995061199	6.50974543586664	3.17623474109655	0.0116303920686262	0.0165542837809786	-3.43282609533706	vacuolar protein sorting-associated protein 35, putative (VPS35)
PBANKA_1128700	0.735554844520176	7.06561222864251	3.21487515513516	0.0109405870072876	0.0156754756399152	-3.45806872261873	phosphatidylinositol/phosphatidylcholine transfer protein, putative
PBANKA_1103900	0.733760429825532	5.6541403600544	3.1517681937304	0.0120903906270385	0.0171322489432514	-3.31808924094379	conserved Plasmodium protein, unknown function
PBANKA_1144800	0.730867202853497	7.62977592633028	3.40972138474242	0.00805696356734284	0.0119403846502167	-3.19675642981062	conserved Plasmodium protein, unknown function
PBANKA_0202400	0.725456234129428	6.55616041591193	3.06464628727648	0.0138874206277464	0.0193959753358498	-3.62269941891759	conserved Plasmodium protein, unknown function
PBANKA_1211400	0.724107122141281	5.0839718085237	2.85039578228844	0.0195775324078332	0.0263765170788793	-3.7051870942786	zinc finger protein, putative
PBANKA_0722000	0.723906665870694	7.48070531191046	3.17350692836877	0.0116807654978696	0.0166110945766719	-3.56994070322811	phosphatidylinositol 4-kinase, putative
PBANKA_1035600	0.722812295539569	7.6578168774718	4.33553569897017	0.00201012105733565	0.00351549806062666	-1.74522261611611	ATP-dependent Clp protease, putative (ClpC)
PBANKA_1145700	0.717165116941961	7.65941762837085	4.47483872643425	0.00164819394763189	0.00297210036842795	-1.53575430361593	U2 small nuclear ribonucleoprotein A', putative
PBANKA_0102800	0.713064547695876	6.27565251623706	2.84123262867432	0.0198685933131966	0.0267384120180985	-3.93545760287205	conserved Plasmodium protein, unknown function
PBANKA_0311900	0.711627931784897	6.96636476979189	2.74032943321364	0.0233817946226842	0.0311670032407576	-4.21856081131847	RING zinc finger protein, putative
PBANKA_0823000	0.710620981496283	10.242787885589	4.10346682553953	0.00281549471517111	0.00467027048157213	-2.07673674424779	ubiquitin-like protein, putative
PBANKA_0715000	0.710265122200345	8.10403413252458	4.13625330673122	0.00268335191152232	0.00447757916164356	-2.06606192507474	vacuolar protein sorting-associated protein 9, putative (VPS9)
PBANKA_1446300	0.709928775154906	7.06378258035102	3.35008681176222	0.00884396454054364	0.0129878445171797	-3.23957890411739	pre-mRNA-splicing factor ATP-dependent RNA helicase PRP2, putative (PRP2)
PBANKA_1030200	0.700586483307158	6.72042626834817	3.18606676311142	0.0114506923836828	0.0163228900406538	-3.45398605838746	conserved Plasmodium protein, unknown function
PBANKA_1230600	0.699980702259059	5.37618518127885	2.83030339619408	0.0202215488506573	0.0271520458637348	-3.78985722554314	conserved Plasmodium protein, unknown function
PBANKA_0604600	0.699605991896101	7.70309800947996	3.0503060272073	0.0142087323273054	0.0197983038336599	-3.78600002447058	conserved protein, unknown function
PBANKA_1224800	0.69887265429181	6.29983777003915	3.1357456563577	0.0124018274264947	0.0175318415014305	-3.46123100066926	conserved protein, unknown function
PBANKA_1223500	0.697013495564481	7.60131658321884	4.19695747117527	0.00245583706353982	0.00415174157938386	-1.95359905160459	RNA helicase, putative
PBANKA_0509900	0.695302278769466	7.22213101952317	3.90029956673588	0.00380529911347475	0.00611886797906169	-2.38179052635017	conserved Plasmodium protein, unknown function
PBANKA_0936600	0.693548404011906	5.94298076981903	2.45850743098071	0.0369159392815573	0.0475446160414541	-4.49139080883002	conserved Plasmodium protein, unknown function
PBANKA_0517100	0.692962258746178	6.38923591075496	3.54593473868895	0.006522186837745	0.0098891464338056	-2.81628371254753	conserved Plasmodium protein, unknown function
PBANKA_0208100	0.685565366341458	8.53461687908186	3.4973339943111	0.00703119670327124	0.0105801077366975	-3.07674498421666	RAP protein, putative
PBANKA_0805600	0.680471277164081	7.64276952231207	4.2340955785573	0.00232687045977281	0.00397177028676376	-1.89947726114788	EKC/KEOPS complex subunit BUD32, putative (BUD32)
PBANKA_1414700	0.679168014479498	6.30275304470851	3.26714439575858	0.010074528778444	0.014588162644531	-3.24902683864139	ADP-ribosylation factor, putative
PBANKA_1352600	0.678923338064253	7.56217046651906	3.60049728855515	0.00599658534261967	0.00917171755368656	-2.88670212002716	serine/threonine protein kinase, putative
PBANKA_0802700	0.677338126035062	8.30513353193015	4.31646484076508	0.00206595259526126	0.00359860993192856	-1.79292849289524	methyltransferase, putative
PBANKA_0928700	0.67681859879276	7.40043810292154	3.77097825965206	0.00462332647593496	0.00726675266623364	-2.60313069642875	ubiquitin-protein ligase, putative
PBANKA_1402900	0.674127240004997	6.92771834840173	3.68088027305438	0.0053020519487604	0.00819564421930388	-2.69072049141083	conserved Plasmodium protein, unknown function
PBANKA_0805200	0.674120341679047	6.89232846180638	3.28580048484677	0.00978297517720688	0.0142178443392964	-3.32037087566609	cytoskeleton associated protein, putative
PBANKA_0938900	0.671167022515974	6.99141188728128	3.07706051996814	0.0136153318304765	0.0190494686755918	-3.67428689494161	IWS1-like protein, putative
PBANKA_0807900	0.669942485880852	9.82249438182453	3.8749848770564	0.00395243773918515	0.00632496250906215	-2.445935371136	conserved Plasmodium protein, unknown function
PBANKA_0600051	0.662149731704206	6.37250592582591	2.8547957658836	0.0194393244925651	0.0262125507734446	-3.9321974094593	BIR protein
PBANKA_1303400	0.659016871352373	5.77912955223031	2.45476312058635	0.0371408993917616	0.0478214174871223	-4.46735660712615	CCAAT-binding transcription factor, putative
PBANKA_1323400	0.655179149286103	8.1748084852435	2.959910493586	0.0164188159140317	0.0225871322594418	-3.94957922257027	bax inhibitor 1, putative
PBANKA_0714400	0.653206397582841	8.0166509857868	3.91472709217879	0.00372405098808575	0.00599978995848513	-2.40926680499481	conserved Plasmodium protein, unknown function
PBANKA_0933800	0.651624206853974	6.31438520680657	2.44449022205156	0.037765156351005	0.0485202817843009	-4.58536038472507	conserved Plasmodium protein, unknown function
PBANKA_0816900	0.644420809670381	6.95649320507419	2.83399616340939	0.0201015806091791	0.0270061844394047	-4.06646960338492	conserved Plasmodium protein, unknown function
PBANKA_0622600	0.640281107769964	6.59954653974474	2.96260222734705	0.0163481353623106	0.0225028942115134	-3.79863178880098	conserved Plasmodium protein, unknown function
PBANKA_1303300	0.638235798856251	8.93900494588632	3.24244332067464	0.0104745474869187	0.0150621020910597	-3.48427911788751	ubiquinol-cytochrome c reductase iron-sulfur subunit, putative
PBANKA_1013700	0.63378289239867	6.75433708834217	3.50101831771201	0.0069911855190359	0.0105265511418101	-2.95252199695746	mitochondrial ribosomal protein L17-2 precursor, putative
PBANKA_1131700	0.628844675271163	6.06448041968356	2.61927161757117	0.0284427683337315	0.0373384812184891	-4.25631269336072	RAP protein, putative
PBANKA_1234900	0.627727340862573	7.45409266673024	3.68415234669037	0.00527564363306935	0.00816542113968238	-2.746339075543	protein phosphatase PPM9 (PPM9)
PBANKA_0716000	0.625732804575235	9.36060611273514	3.42499656762126	0.00786741343278128	0.0116979892614763	-3.17762909239133	chromosome associated protein, putative
PBANKA_1024700	0.625703184756032	8.1852246215414	3.42988714823346	0.00780771805195198	0.0116189715169623	-3.18505646046073	ubiquitin fusion degradation protein UFD1, putative
PBANKA_1458400	0.625596522845887	5.29159103383565	2.59966768809554	0.0293610162936902	0.0384274400063572	-4.14771293656442	conserved Plasmodium protein, unknown function
PBANKA_1441300	0.617071083114449	5.99358129254005	2.70400275187734	0.0247963335264295	0.0328960548370677	-4.10592884901714	RAP protein, putative
PBANKA_1209300	0.613287972798133	6.75583282102971	3.07272141654995	0.013709801861339	0.0191647582357449	-3.64667343436748	conserved Plasmodium protein, unknown function
PBANKA_1237000	0.612536287558995	6.94228932868867	3.03064195843072	0.0146618644653181	0.0204117832591395	-3.74471636540777	S-adenosylmethionine-dependent methyltransferase, putative
PBANKA_1350500	0.61133420339118	7.42393689034401	2.94453528076668	0.0168286147376911	0.0230842270689204	-3.94150012852887	conserved Plasmodium protein, unknown function
PBANKA_0414000	0.608628237932304	6.78114425684677	2.83680208368344	0.0200109104847065	0.0268919541746521	-4.03575767017393	conserved Plasmodium protein, unknown function
PBANKA_0111400	0.603481515284244	6.56916646818285	2.90790913288543	0.0178477180224836	0.024286354944048	-3.88294355155533	conserved Plasmodium protein, unknown function
PBANKA_1028300	0.599577580226972	8.78418164405305	3.60833175377839	0.0059248573552348	0.00907005798211394	-2.89651785240298	serine/threonine protein phosphatase PP1 (PP1)
PBANKA_0105000	0.599181565454584	6.48785904503272	2.53411655618358	0.0326540963796359	0.0424372137919547	-4.47495006575082	ubiquitin-conjugating enzyme E2, putative
PBANKA_1409500	0.599022105689788	5.81408877912022	2.72395613881969	0.0240089177719604	0.0319314584772806	-4.04065453412759	protein ISD11, putative (ISD11)
PBANKA_1034700	0.598766388175398	7.3128677051494	3.09092465981443	0.0133179726777011	0.0186883127648212	-3.69267857776279	nucleolar preribosomal GTPase, putative
PBANKA_1033800	0.598759431301363	8.99301944142284	3.50298120519458	0.00696996655723826	0.0104979199110601	-3.0615609546477	conserved Plasmodium protein, unknown function
PBANKA_1464800	0.596183407586747	5.95319846791081	2.44578002223734	0.0376862071304912	0.0484449786210632	-4.51442478763171	conserved Plasmodium protein, unknown function
PBANKA_0908200	0.582537467145589	6.99718311449049	3.40963848892594	0.00805800517431712	0.0119403846502167	-3.13803883587726	conserved Plasmodium protein, unknown function
PBANKA_1002000	0.578906286264064	9.38010650377391	3.42974941870285	0.00780939269465015	0.0116189715169623	-3.16949641741162	conserved Plasmodium protein, unknown function
PBANKA_1441200	0.577261987594735	6.59716853523343	2.98494581519465	0.0157733854909314	0.021793621948607	-3.76308509250898	conserved Plasmodium protein, unknown function
PBANKA_0611400	0.568069239501377	6.27129726170878	2.67363157576576	0.0260455037409824	0.0343904600393681	-4.2084481580418	pantothenate kinase, putative
PBANKA_1316200	0.56719044944483	5.74758445442723	2.46596993788614	0.0364716408074772	0.0470359763959993	-4.44433795173381	SNARE protein, putative
PBANKA_1136100	0.565870430696075	8.14852827821631	3.08847734242402	0.0133699703845629	0.0187447142177922	-3.74001022908941	conserved Plasmodium protein, unknown function
PBANKA_0916400	0.565540096104549	8.6411759215528	2.78539890347323	0.0217402950247332	0.0291092651764556	-4.23571759792922	ubiquitin-like protein, putative
PBANKA_1220000	0.558774691536454	6.38430106542688	2.63894771442046	0.0275502989306252	0.0362167836935702	-4.28651199196426	conserved Plasmodium protein, unknown function
PBANKA_0407800	0.558728328483323	6.31147341212085	2.68355169815757	0.0256306196215547	0.0338753206373097	-4.20014385593912	SECIS-binding protein 2, putative (SBP2)
PBANKA_1222400	0.558625479486875	8.35456675264947	3.3322404243737	0.00909480350383063	0.0132988471124153	-3.344769380271	ubiquitin regulatory protein, putative
PBANKA_0912100	0.557172092389114	9.77829257581989	2.97667949993602	0.0159835576405655	0.022052032609225	-3.89406963529443	casein kinase 1 (CK1)
PBANKA_0602300	0.556033926187348	7.54865789224804	2.91452429786144	0.0176590705839914	0.024070904796033	-4.00098736989627	conserved Plasmodium protein, unknown function
PBANKA_0934500	0.555393945743481	8.72921410371282	3.26300994790075	0.0101403583140242	0.0146612039478031	-3.45490574911095	protein tyrosine phosphatase (PRL)
PBANKA_0502800	0.554020269085658	6.82010468404299	3.0998329268825	0.013130461254484	0.0184614245165261	-3.61458903508496	conserved Plasmodium protein, unknown function
PBANKA_0316400	0.547075445602957	6.7958789318484	2.90446718469041	0.0179466904615916	0.0244070891690044	-3.92926463219802	PIR protein, pseudogene
PBANKA_0712300	0.546103400629553	7.84591924265668	3.21129881486859	0.011002606935873	0.0157548600668768	-3.53201348962739	zinc finger protein, putative
PBANKA_0212200	0.53724001400426	7.33987214845124	2.85731509951017	0.0193606397564547	0.0261138413929078	-4.07811765612738	conserved Plasmodium protein, unknown function
PBANKA_0517700	0.521890662024558	7.06322959121697	2.42991854687375	0.0386686411019335	0.0495988800038895	-4.74041014667194	ubiquitin-conjugating enzyme, putative
PBANKA_1219200	0.520364972468557	7.49482612332342	2.88789708350802	0.0184311009941191	0.025008762499568	-4.041300571471	Cg8 protein, putative
PBANKA_1122500	0.517746017202761	7.14367792041629	2.86070136345626	0.0192553921630387	0.0259939609704495	-4.05206751719287	conserved Plasmodium protein, unknown function
PBANKA_1321300	0.51768176229042	6.87375507855458	2.74388142204203	0.0232479619864283	0.0310059604992566	-4.20435242596569	conserved Plasmodium protein, unknown function
PBANKA_1105500	0.516505317319981	7.39817774913078	2.83929746649712	0.0199306264628393	0.0268067488619329	-4.11308255772249	conserved Plasmodium protein, unknown function
PBANKA_1446100	0.514701599467321	6.97106991633562	2.50289441586968	0.0343507350377884	0.044505548468867	-4.61016534304365	amino acid transporter, putative
PBANKA_1428000	0.513170762569576	7.51752296395505	2.57617885641041	0.0305007115707825	0.0398206056243376	-4.55087876802225	conserved Plasmodium protein, unknown function
PBANKA_0820300	0.510967697667567	7.87158395569118	2.55772804947944	0.0314271352129263	0.0409627557193929	-4.59929338573871	protein disulfide isomerase, putative
PBANKA_1213100	0.506843893326629	7.36760025549707	2.98285431996156	0.0158262915658674	0.0218540443535629	-3.87617284006618	prohibitin, putative
PBANKA_1355000	0.505459118187912	7.93999372621012	3.11711201051792	0.0127745042667238	0.0180105765986009	-3.68912313106001	V-type proton ATPase subunit D, putative
PBANKA_1407900	0.500877552852187	7.84065833829804	3.02234448827811	0.0148575202218587	0.0206622402662907	-3.84058906896777	HORMA domain protein, putative
PBANKA_1328700	0.499096989857094	7.34125266388581	2.98021284269267	0.0158933712001027	0.0219403130678903	-3.87832985540257	tRNA 3'-trailer sequence RNase, putative
PBANKA_0819800	0.495799572035671	7.97462382994422	3.1022128946868	0.0130808290770999	0.018404332464059	-3.71458546469774	gamma-glutamylcysteine synthetase (gammaGCS)
PBANKA_1418400	0.492420708992542	7.08832010233585	2.72768900601347	0.0238644539460027	0.0317659286389373	-4.26267675859131	ATP-dependent Clp protease adaptor protein ClpS, putative
PBANKA_1455700	0.484245819556408	7.03721852874108	2.60322913259349	0.0291920016496755	0.0382272391036432	-4.4582032291539	conserved Plasmodium protein, unknown function
PBANKA_0602800	0.483991404035677	9.15889516143699	2.83900851997789	0.0199399058565118	0.0268116600339887	-4.13819330348081	ubiquitin-conjugating enzyme E2, putative (UBC)
PBANKA_0507000	0.479762501388338	7.06144201609384	2.87640213511479	0.0187750045146821	0.0254174826677879	-4.01689404802032	4-hydroxy-3-methylbut-2-en-1-yl diphosphate synthase, putative (GcpE)
PBANKA_0414100	0.477295650676158	9.23752711690051	2.42482200992892	0.03898970245931	0.0499588333825048	-4.8082886044145	inorganic pyrophosphatase, putative
PBANKA_0908900	0.474125294902946	7.69574655211835	2.72439864601872	0.0239917461779018	0.0319175310783369	-4.32128036816925	V-type proton ATPase subunit F, putative
PBANKA_0415600	0.470438442212971	7.03517217641274	2.75407696202902	0.0228681264932188	0.0305250082974767	-4.21299657193736	conserved Plasmodium protein, unknown function
PBANKA_0901000	0.457500800421994	7.98818890318773	2.91355166604406	0.0176866786552397	0.024087860810052	-4.02356823518862	fam-a protein
PBANKA_0833800	0.451152753902858	7.32952772146298	2.70460433123509	0.0247722142252964	0.032873211300644	-4.32792669671386	mRNA processing protein, putative
PBANKA_1406200	0.42135570359406	8.69027481578658	2.65557004368031	0.0268184401649301	0.0353034122535858	-4.44736903074126	conserved Plasmodium protein, unknown function
PBANKA_1241300	0.3935877290466	8.4140786332479	2.48072720837317	0.0356087100414703	0.0460227603465992	-4.73303035212266	conserved Plasmodium protein, unknown function
PBANKA_0305200	-0.417109164261291	7.03529113790928	-2.43393040018294	0.0384177656676813	0.0493055591704832	-4.73200859266739	conserved Plasmodium protein, unknown function
PBANKA_0605700	-0.420702091657407	8.40075100292824	-2.51934556328103	0.0334460222274294	0.0434042086329267	-4.67037807467136	small subunit rRNA processing factor, putative
PBANKA_0503700	-0.422777439199807	7.80376183147605	-2.42856813945277	0.0387534538046752	0.0496828455127752	-4.80560804089125	conserved Plasmodium protein, unknown function
PBANKA_0212900	-0.437153905296809	6.86577055664744	-2.4650324539486	0.0365271613186731	0.0470948299112744	-4.65603955498506	conserved Plasmodium protein, unknown function
PBANKA_1131900	-0.43776762930067	8.05390882995696	-2.69064236149861	0.0253381830883026	0.0335588279768345	-4.38904091781244	serine/threonine protein phosphatase 5 (PP5)
PBANKA_1426900	-0.441984644208054	9.55547343476559	-2.52251157819982	0.0332746730874921	0.0432053809181828	-4.64118125857264	RNA helicase, putative
PBANKA_1025100	-0.443803771989382	8.62008687902777	-2.82712394042157	0.0203254273564792	0.027283836552907	-4.16829981939842	conserved Plasmodium protein, unknown function
PBANKA_1031200	-0.45031625357232	7.08082011719763	-2.49187554579651	0.0349703849747192	0.0452345680205165	-4.64422845160488	conserved Plasmodium protein, unknown function
PBANKA_1205100	-0.458722200663318	8.28036896447155	-2.55996852506562	0.0313131458177444	0.0408365252328865	-4.60405793674865	PPPDE peptidase, putative
PBANKA_1109400	-0.46533548003673	7.87382748672105	-2.81985921281805	0.0205648309860725	0.0275818848022661	-4.1728236790439	phosphatidylinositol 4-kinase, putative (PI4K)
PBANKA_0203200	-0.466798963714164	6.9683594870437	-2.68346943155524	0.025634032514169	0.0338753206373097	-4.31779453364267	bromodomain protein, putative
PBANKA_0519700	-0.467806308343479	7.9305677104451	-2.61933357748942	0.0284399125805135	0.0373384812184891	-4.50148214561023	phosducin-like protein, putative (PhLP2)
PBANKA_1323200	-0.467935318919867	6.78415356667797	-2.5594727845089	0.0313383318747569	0.040858186385151	-4.48943387524525	conserved Plasmodium protein, unknown function
PBANKA_0914700	-0.470943799585724	7.35025230612198	-2.49623578912622	0.034723857294648	0.0449450623850204	-4.66679866770993	conserved Plasmodium protein, unknown function
PBANKA_1011500	-0.477380539266251	7.84617573679278	-2.47016625461487	0.0362241550299446	0.0467547750102022	-4.73982213567457	conserved Plasmodium protein, unknown function
PBANKA_1138300	-0.482669244013461	6.87213512888102	-2.78895479921511	0.0216158917241911	0.0289508316485933	-4.13086893859727	conserved Plasmodium protein, unknown function
PBANKA_0506700	-0.483619880576323	7.15312943029358	-2.66120451777165	0.0265748532063178	0.0350214663001101	-4.37851080031511	citrate synthase, mitochondrial precursor, putative (CS)
PBANKA_0941100	-0.488654771208747	8.68774841671568	-2.91584579015505	0.0176216310223542	0.0240336244461768	-4.022256301726	conserved Plasmodium protein, unknown function
PBANKA_1001400	-0.489648185587705	8.55593098100494	-2.94901947273651	0.0167080213214526	0.0229452330860191	-3.96937527209082	splicing factor, putative
PBANKA_1343000	-0.489651436449689	8.25533762239754	-2.92423086665127	0.0173859630370741	0.0237666364156732	-4.00995249118154	ribose-phosphate pyrophosphokinase, putative
PBANKA_1424600	-0.490872723661313	7.25719802408398	-2.86996722274288	0.0189703874224515	0.025638276788811	-4.04982080272091	conserved Plasmodium protein, unknown function
PBANKA_1425100	-0.491546361096632	9.39346493281952	-3.05781572412974	0.014039520930957	0.0195854400336981	-3.77380056982292	karyopherin alpha, putative (KARalpha)
PBANKA_1128500	-0.500227756678159	8.33467041559233	-2.46275088103064	0.0366626359315735	0.0472567093014113	-4.76097813790539	SET domain protein, putative
PBANKA_1417600	-0.501378820660027	7.07717325739966	-2.91382564957886	0.0176788971753823	0.024087860810052	-3.95661099220934	conserved protein, unknown function
PBANKA_1437400	-0.5056030284591	7.15505509297511	-2.5703767763423	0.030789034165126	0.040186016099359	-4.52561208050656	ATP-binding protein, putative
PBANKA_1422700	-0.511170687145322	8.05257132370629	-2.94063806878884	0.0169341493334203	0.023215622280407	-3.98011033089825	superoxide dismutase [Fe], putative (FeSOD)
PBANKA_0206000	-0.517897864186104	6.84276292499863	-2.97883816001709	0.0159283966989066	0.0219822948648874	-3.81558869255112	conserved Plasmodium protein, unknown function
PBANKA_1036900	-0.51918080847523	6.39990942569957	-2.58207891966981	0.0302103086746405	0.0394847491154973	-4.38151492162954	conserved Plasmodium protein, unknown function
PBANKA_1301700	-0.528784654554089	7.78722138879812	-3.14847101668879	0.0121538096739059	0.0172067605606204	-3.63194750121266	splicing factor 3A subunit 1, putative (SF3A1)
PBANKA_1404900	-0.529210140561255	8.91869670002978	-3.18274836665891	0.0115110180029838	0.016403975401201	-3.58218610801161	26S protease regulatory subunit 10B, putative (RPT4)
PBANKA_0312400	-0.529231654922661	8.68366819256023	-3.34548659288792	0.00890792321584665	0.0130697093317812	-3.32163981510261	DNA-directed RNA polymerase II subunit RPB2, putative (RPB2)
PBANKA_0208800	-0.533841514571481	9.1743962999424	-3.16689957011769	0.0118037221275925	0.0167609335963787	-3.60195677410608	ubiquitin carboxyl-terminal hydrolase 1, putative (UBP1)
PBANKA_0931300	-0.537421664256698	10.5273283547631	-2.94782463331953	0.0167400670382761	0.0229759952089736	-3.91673707860444	dipeptidyl aminopeptidase 1, putative (DPAP1)
PBANKA_0524700	-0.540167336508641	9.26798571351487	-3.33350619942403	0.00907676994491174	0.0132765526612096	-3.3285083112072	Plasmodium exported protein, unknown function
PBANKA_0810500	-0.541802692618603	7.83190635470182	-3.19883320694339	0.0112216551158109	0.0160347825350099	-3.55160727023334	apoptosis-related protein, putative (ARP)
PBANKA_0203100	-0.546257444202856	7.37380588387006	-2.86203140105497	0.0192142140225936	0.0259457243774478	-4.07286207454846	phosphatidylinositol-4-phosphate 5-kinase, putative (PIP5K)
PBANKA_1450700	-0.551036038376968	8.58533958936465	-3.16721474465113	0.0117978266179339	0.0167575569492657	-3.61238966518436	clustered-asparagine-rich protein, putative
PBANKA_0101900	-0.5531534385297	6.88968191623891	-2.70348438937701	0.0248171355131691	0.0329144859645706	-4.27099565253718	conserved Plasmodium protein, unknown function
PBANKA_0517400	-0.555586393480213	8.08428424489499	-2.93839248633804	0.0169952673502715	0.0232726224940194	-3.98403881221435	myb2 transcription factor, putative (Myb2)
PBANKA_0920400	-0.557802827761581	7.20841144680077	-2.54561979966193	0.0320504332432577	0.04170670963422	-4.57084230508774	conserved Plasmodium protein, unknown function
PBANKA_0510200	-0.558071062561446	7.82569636440727	-2.59505944923185	0.0295811744589202	0.0386943204619154	-4.53624216287567	conserved Plasmodium protein, unknown function
PBANKA_0109500	-0.558337972799714	7.4252723626216	-3.32316469110672	0.00922520689362914	0.0134853898868516	-3.32516754019961	transcription factor with AP2 domain(s), putative (ApiAP2)
PBANKA_0602400	-0.560348411978608	6.4441086684014	-2.44096150361394	0.0379819953137403	0.0487725675672935	-4.61647201345245	transporter, putative
PBANKA_1410100	-0.560922596533999	8.34695735404809	-3.23802791472833	0.0105477775031329	0.0151536827578182	-3.49756227251147	conserved Plasmodium protein, unknown function
PBANKA_1209100	-0.561223820422126	7.33139016218297	-3.00996605634168	0.0151544269642324	0.0210176681390402	-3.82707789803526	dolichyl-phosphate-mannose protein mannosyltransferase, putative
PBANKA_1020700	-0.561675566531334	7.50189150465974	-2.67009012133945	0.026195259580002	0.0345786136434274	-4.39598045349468	conserved Plasmodium protein, unknown function
PBANKA_1126000	-0.562187818091831	7.66458245112962	-3.30496540118036	0.0094926172490558	0.0138507897624814	-3.37090423852672	E3 ubiquitin-protein ligase RNF5, putative (RNF5)
PBANKA_1424800	-0.564089717268208	6.43642482394159	-3.01942921836937	0.0149269007421666	0.0207504391992068	-3.67708577805562	RNA-binding protein, putative
PBANKA_1310900	-0.565433760824808	6.10480203409139	-2.47928263579919	0.0356922716262789	0.0461182484479502	-4.48972649652249	conserved Plasmodium protein, unknown function
PBANKA_0919200	-0.566441930961087	7.50790227400523	-3.26095019018121	0.0101733213111453	0.0146999401656949	-3.43242024479137	fam-d protein
PBANKA_0522600	-0.570035804723621	8.69425636890772	-3.08799457528759	0.0133802524353597	0.0187536106507954	-3.74041705144702	erythrocyte membrane-associated antigen, putative
PBANKA_1352800	-0.570844118002903	6.58903110035773	-2.49504945088092	0.0347907598111653	0.0450144431668635	-4.5566912660953	conserved Plasmodium protein, unknown function
PBANKA_1210900	-0.571490694582698	8.56907438183293	-3.36412954661083	0.00865167493949988	0.0127329562594308	-3.29230863049103	phosphoglucomutase, putative
PBANKA_0706900	-0.57153804669142	5.81099465799566	-2.50899349625081	0.0340124947966366	0.0440793050084811	-4.3867760614	conserved Plasmodium protein, unknown function
PBANKA_0808700	-0.57422306402312	7.68602127243661	-3.00562989540071	0.0152598749890677	0.0211515986173753	-3.85969000803426	GTPase-activating protein, putative
PBANKA_1314300	-0.575471459969998	6.10204642819712	-2.60366968596358	0.0291711627553958	0.0382104534964822	-4.28889882480538	S-adenosylmethionine-dependent methyltransferase, putative
PBANKA_0720300	-0.576889540481004	6.88297455498326	-2.7307105433926	0.0237481663412816	0.0316199732950993	-4.22481810886949	eukaryotic translation initiation factor 3 subunit M, putative (EIF3M)
PBANKA_0416200	-0.580517280979879	7.29569651813262	-3.42409295619489	0.00787849532969493	0.0117108117786791	-3.14988573453959	mitochondrial carrier protein, putative
PBANKA_0802100	-0.585947082704121	7.26021902970455	-3.45543849322313	0.00750346011337413	0.0112163426357434	-3.09562614565285	phosphoinositide-binding protein, putative
PBANKA_1245400	-0.588317862382498	6.90276649437498	-3.09030497829912	0.0133311191190704	0.0186957466833239	-3.64126435975809	conserved Plasmodium protein, unknown function
PBANKA_1202700	-0.590773094210365	8.86536945728661	-3.26152454583796	0.0101641184946494	0.0146910984552518	-3.45479291755248	RNA-binding protein, putative
PBANKA_0204700	-0.591470479382134	6.37081241551085	-2.87268255024081	0.0188876892332658	0.0255482542610103	-3.90332531221345	conserved Plasmodium protein, unknown function
PBANKA_1003800	-0.593768912995279	9.13964997925199	-3.67701019079417	0.00533346690922169	0.00824152979420438	-2.77933226569544	V-type proton ATPase subunit B, putative
PBANKA_1415000	-0.595463731140894	7.61044501786967	-3.40080790478817	0.0081697752574834	0.0120947201139375	-3.21208041137572	pre-mRNA-processing factor 40, putative (PRP40)
PBANKA_1144000	-0.596874590527661	8.46951510624628	-3.61807142126271	0.00583694450755498	0.00894697671621363	-2.88371853155804	26S proteasome regulatory subunit RPN11, putative (RPN11)
PBANKA_1448200	-0.597147862854265	8.62535773521377	-3.62866560652556	0.00574287729300283	0.00880980967593515	-2.86592394848316	asparagine/aspartate rich protein, putative
PBANKA_1126400	-0.59753286885041	8.70363145657348	-3.4567635715423	0.00748802452408001	0.0111967824333701	-3.14110905774703	transportin, putative
PBANKA_1005400	-0.597867787132547	6.44433035316007	-2.57948633079373	0.0303375719869903	0.0396299128813235	-4.39319932038918	conserved Plasmodium protein, unknown function
PBANKA_0708800	-0.598306191564184	7.80216799104375	-3.15317752242948	0.0120633879398605	0.0171041607575879	-3.62406817029873	mitochondrial ribosomal protein L4 precursor, putative
PBANKA_1408200	-0.600136574380285	6.9683603419287	-3.39557379299132	0.00823678926833631	0.0121750121235973	-3.15522368356718	vacuolar protein sorting-associated protein 18, putative (VPS18)
PBANKA_0719400	-0.600349533783586	7.00713027222114	-3.24598314557216	0.0104162214392471	0.0149918063252488	-3.40305831812814	LETM1-like protein, putative
PBANKA_0100500	-0.601959196581623	7.72678777003889	-3.77192519226859	0.004616701488196	0.00725873461708441	-2.62416388053129	BIR protein
PBANKA_0210600	-0.603827988166088	9.74062204302117	-3.47435894407693	0.00728618749925817	0.0109224031612542	-3.08641039145045	ubiquitin carboxyl-terminal hydrolase, putative
PBANKA_0709400	-0.60410096013779	7.20887160021717	-3.37361485790307	0.00852426833374663	0.0125609694840609	-3.22176508013803	conserved Plasmodium protein, unknown function
PBANKA_0614400	-0.60591223469908	6.04344147182341	-2.53293714644564	0.0327166311252277	0.042493375932084	-4.39141435508515	conserved Plasmodium protein, unknown function
PBANKA_1428600	-0.60707561403578	5.96949097018078	-2.95562271218376	0.0165320561198263	0.0227232300504479	-3.69287249939825	conserved protein, unknown function
PBANKA_1440700	-0.612307241024373	8.734477317344	-3.93335186924724	0.00362187949268575	0.00585895888052798	-2.38237765814161	ubiquitin-activating enzyme E1, putative (UBA1)
PBANKA_1117500	-0.613631383532682	10.060428054313	-2.88432490548609	0.0185372755311984	0.02513392689917	-4.03563081194236	ribosomal protein L27a, putative
PBANKA_0610500	-0.615056827530361	7.18541339733663	-3.4106626084382	0.00804514673669865	0.0119287516506792	-3.15890494102822	glutathione peroxidase-like thioredoxin peroxidase (TPx(Gl))
PBANKA_1314200	-0.615427191385165	6.6867244344925	-3.1612204559155	0.0119104786539287	0.01689741521957	-3.49011242455248	conserved Plasmodium protein, unknown function
PBANKA_1216600	-0.616171627597334	6.78578128999385	-2.4689999393653	0.0362927717121371	0.0468306512558562	-4.63194724714465	cyclic amine resistance locus protein, putative (CARL)
PBANKA_0408400	-0.621847086640056	7.70617983601896	-3.4932310849656	0.0070760367896027	0.0106375005571686	-3.06788724913916	phosphoglycerate mutase, putative
PBANKA_1108600	-0.622032298324821	6.9534398798868	-2.76719302279283	0.022388763056865	0.0299270671164155	-4.17512819111231	SNAP protein, putative
PBANKA_1320900	-0.622580338137722	10.0499969219396	-3.27181272479028	0.0100007336703774	0.014490114113649	-3.40402951818963	thioredoxin 1, putative (TRX1)
PBANKA_1000600	-0.62356078354823	9.915694885818	-3.40004616527042	0.0081794924587616	0.0121053439184654	-3.20066671965458	erythrocyte membrane antigen 1
PBANKA_0109400	-0.624272196088923	5.42391081604494	-2.53407411494098	0.0326563446182422	0.0424372137919547	-4.2764626192305	succinate dehydrogenase subunit 3, putative (SDH3)
PBANKA_1000300	-0.624407111149137	7.63873414956105	-3.5189089006028	0.00680026836265852	0.0102748108086601	-3.02287286703595	Plasmodium exported protein, unknown function
PBANKA_1010300	-0.625483650959479	7.49283884375944	-2.91700748996008	0.0175887859068284	0.0240025712002666	-3.99122945441386	dynein-related AAA-type ATPase, putative
PBANKA_0924000	-0.625549688394587	6.89394593781722	-2.90860738666637	0.0178277083415887	0.0242660578683795	-3.93532051673763	conserved Plasmodium protein, unknown function
PBANKA_0826900	-0.626152818633353	8.9594287882719	-3.68975768986874	0.00523072608270399	0.00809853073058232	-2.7630977081853	protein kinase, putative
PBANKA_0937400	-0.626618793622753	7.67125707630303	-3.39142417079073	0.00829032700702109	0.0122465481740926	-3.23024994521952	pre-mRNA-processing factor 6, putative (PRPF6)
PBANKA_1007400	-0.627864298746725	7.77831155631193	-3.61416562696212	0.00587203304473297	0.0089920814609797	-2.87724701834623	zinc finger protein, putative
PBANKA_0108700	-0.628727206628162	8.3007923504939	-3.36936418131572	0.00858111902379843	0.0126369245840419	-3.28358625299658	conserved Plasmodium protein, unknown function
PBANKA_1426200	-0.629131065700908	9.03246127871626	-2.68920736983029	0.0253970912833286	0.0336181558415609	-4.38523044769704	CCR4-associated factor 1, putative (CAF1)
PBANKA_0834900	-0.62996064562866	7.16762902745021	-3.55603930482533	0.00642130977142723	0.00975171174723599	-2.92258303910313	TFIIH basal transcription factor complex helicase XPD subunit, putative (XPD)
PBANKA_1447600	-0.633328220932445	6.37754273709316	-3.03121554158031	0.014648437938754	0.0203990524233336	-3.64594324031973	nucleotidyltransferase, putative
PBANKA_0618100	-0.634718873170024	7.00916008076725	-3.40567180194872	0.00810801277521559	0.0120070167426568	-3.14377244782881	conserved Plasmodium protein, unknown function
PBANKA_1307800	-0.635976972589561	8.39239547015639	-3.95539859646118	0.00350476988313251	0.00568302373153277	-2.34976500309816	heat shock protein 90, putative
PBANKA_1121800	-0.638156162956458	6.51553322592374	-3.21148511910502	0.0109993670880614	0.0157548600668768	-3.37818773074467	transcription factor with AP2 domain(s), putative (ApiAP2)
PBANKA_0315900	-0.638555571415629	7.29963147460878	-3.6512285185545	0.005547823779292	0.00854781128219504	-2.78449807451695	pseudouridine synthase, putative
PBANKA_0705800	-0.641842954126113	7.73146780290904	-3.72410742999683	0.004964145062386	0.00774283239135368	-2.69960158655344	conserved Plasmodium protein, unknown function
PBANKA_0822100	-0.647071549533252	6.37692570462787	-2.94266663569791	0.0168791320888425	0.0231468581667373	-3.7897069105706	conserved Plasmodium protein, unknown function
PBANKA_1445700	-0.647384563577512	6.4216058719962	-2.60038963957068	0.0293266752070072	0.0383930422330812	-4.35424747272406	conserved Plasmodium protein, unknown function
PBANKA_1311100	-0.647767800334301	6.01044359458251	-3.02676532605238	0.014752942994695	0.0205325797331951	-3.58457511169561	mitochondrial ribosomal protein S14 precursor, putative
PBANKA_1348900	-0.64838874197299	8.29425004464559	-3.57564650644061	0.00623021860010132	0.00950088393434145	-2.95093890176325	chaperone binding protein, putative
PBANKA_1035000	-0.649880071170859	6.29056111624474	-3.18998763723412	0.0113798373137824	0.0162332125040788	-3.37172619656524	conserved Plasmodium protein, unknown function
PBANKA_1144500	-0.65048869280338	5.80964771321556	-2.76135810187624	0.0226007398920299	0.0301850083671517	-3.97870363022151	mitochondrial import inner membrane translocase subunit TIM9, putative (TIM9)
PBANKA_0512400	-0.650681118559866	6.23713248161761	-2.49616754289652	0.0347277024851511	0.0449450623850204	-4.48723809743208	rRNA-processing protein EBP2, putative (EBP2)
PBANKA_1326000	-0.652153878661539	8.26038879690092	-3.48576355105076	0.00715842055125543	0.0107443968198428	-3.09509225828327	conserved Plasmodium protein, unknown function
PBANKA_0705100	-0.65253625021888	7.04153021136184	-3.44387091202247	0.00763963407641797	0.0114020102569095	-3.08608905898103	protein KRI1, putative (KRI1)
PBANKA_0939800	-0.653470711730898	6.5193859614816	-2.93977752482658	0.0169575440115733	0.0232343225973929	-3.82051572203596	nucleic acid binding protein, putative
PBANKA_0401800	-0.657083600215231	8.51093439778401	-3.68384071566569	0.00527815275826908	0.00816665142591552	-2.77814380994841	HAD superfamily protein, putative
PBANKA_1407200	-0.657154296278817	5.62403155466292	-2.61276617594618	0.0287442236328375	0.0377030510426315	-4.18561067968531	conserved Plasmodium protein, unknown function
PBANKA_0316200	-0.657521108902113	11.694131716947	-3.16659867453902	0.0118093533954141	0.0167639331274592	-3.52094432860364	Plasmodium exported protein, unknown function
PBANKA_0207000	-0.658081660939162	9.11314558547311	-4.11927081517521	0.00275095252010741	0.00457915367078676	-2.08579967848858	calcium-transporting ATPase, putative (SERCA)
PBANKA_1432500	-0.65932502901333	7.79267819800689	-3.49176411390773	0.00709214187782559	0.0106549870406689	-3.07387948224154	DNA-binding chaperone, putative
PBANKA_0702200	-0.659452579442406	5.48976835700731	-2.7639699225301	0.0225056034195454	0.0300663754040141	-3.91742792719424	translation initiation factor EIF-2b alpha subunit, putative
PBANKA_1138400	-0.660143458935314	7.6358085192925	-3.49669855590964	0.00703812174322519	0.0105838421668955	-3.05780689209531	calpain, putative (Pcalp)
PBANKA_0710300	-0.66143777353636	6.37660394419407	-3.44825927565747	0.00758767156872532	0.0113280060649976	-2.97046467513599	conserved Plasmodium protein, unknown function
PBANKA_1407700	-0.665513524792522	7.59342557111562	-3.60748086680783	0.00593260366646735	0.00907899899359154	-2.87729188421203	protein phosphatase PPM6 (PPM6)
PBANKA_0623200	-0.666400889918106	9.01537050478071	-3.40781834296361	0.0080809113443131	0.0119706037451205	-3.21420926519319	lysophospholipase, putative
PBANKA_1122900	-0.672514004085143	10.0036046016927	-3.58628469016936	0.00612905230040041	0.00935859139714986	-2.898216670307	hexokinase, putative (HK)
PBANKA_0403900	-0.675354769698135	6.5293931181803	-2.71642910758975	0.0243029269248775	0.032286431642531	-4.18563546521545	conserved Plasmodium protein, unknown function
PBANKA_1026600	-0.675993942152372	7.58647629556642	-3.65348755433784	0.00552868312930779	0.00852107616564941	-2.80313882226278	protein SEY1, putative (SEY1)
PBANKA_1004400	-0.677998367283754	6.65224835354206	-3.15563492896116	0.0120164536970894	0.0170426869344846	-3.49196415887054	conserved Plasmodium protein, unknown function
PBANKA_1211300	-0.679840982402727	7.71884287703796	-4.17718117171648	0.00252760877746857	0.00425345397946319	-1.99025696436376	autophagy-related protein 18, putative (ATG18)
PBANKA_0614800	-0.681539519359797	6.57490979175254	-3.26342046177407	0.0101338020318128	0.0146606234070927	-3.30352854381784	conserved Plasmodium protein, unknown function
PBANKA_0829100	-0.68440382122181	7.437275150756	-4.00747061523486	0.00324385296575645	0.00529511783948925	-2.23433975601271	conserved Plasmodium protein, unknown function
PBANKA_0932100	-0.685208650765166	6.88066308284739	-3.48277327324574	0.00719169182778419	0.0107875377416763	-2.99928475076985	palmitoyltransferase (DHHC9)
PBANKA_1442900	-0.68614531454247	5.6628432654727	-3.06282115420613	0.0139278944611801	0.0194468022312608	-3.46369830750056	conserved Plasmodium protein, unknown function
PBANKA_0922400	-0.690635473866595	6.10439966809063	-3.00128730721417	0.0153662377381166	0.021286640472343	-3.64296975267855	conserved Plasmodium protein, unknown function
PBANKA_1118100.2	-0.691939200489889	5.53939669003237	-2.98657012552923	0.0157324229532473	0.0217433312878648	-3.56547959645985	phosphatidylinositol N-acetylglucosaminyltransferase subunit GPI1, putative (GPI1)
PBANKA_0410300	-0.692693927177134	8.08856422873978	-3.72917896406578	0.00492601846217839	0.00770185492412795	-2.70291447887094	26S proteasome regulatory subunit RPN12, putative (RPN12)
PBANKA_0831900	-0.692913999320824	5.61920505209731	-2.42679497575498	0.0388650995118557	0.0498125730628142	-4.48264200940304	nucleolar protein Nop52, putative
PBANKA_1017100	-0.695225703022667	6.93739122874513	-2.9901088169417	0.0156435617835993	0.0216267929010642	-3.80668850532109	DNA mismatch repair protein MSH2, putative (MSH2-1)
PBANKA_1023000	-0.695752643569478	6.7868407683955	-3.73937249934513	0.00485031894797965	0.00759596300728963	-2.57516766054159	conserved Plasmodium protein, unknown function
PBANKA_1120000	-0.696475379629871	5.87278256594238	-2.97340329974969	0.0160676515513306	0.0221552219943672	-3.64572146253039	conserved Plasmodium protein, unknown function
PBANKA_0939100	-0.697401249063542	8.47060744443561	-2.88709729085106	0.0184548186367159	0.0250338143466157	-4.06940957984831	transcription factor with AP2 domain(s), putative (ApiAP2)
PBANKA_0939600	-0.697912534750605	10.2639083368889	-3.88541972335217	0.00389106811805678	0.00623723032113812	-2.41552558390707	polyadenylate-binding protein-interacting protein 1, putative (PAIP1)
PBANKA_1419600	-0.69969750847679	5.575399064979	-2.72458807572241	0.0239843991311141	0.0319166696817395	-3.9960223675649	conserved Plasmodium protein, unknown function
PBANKA_1445800	-0.701101298784028	7.14080316659006	-3.78027549873912	0.00455871354892051	0.00718178285286286	-2.5603413514997	ras-related protein Rab-2, putative (RAB2)
PBANKA_1423900	-0.70188735015471	6.97738767831771	-3.1048173801111	0.0130267373252039	0.0183390592840636	-3.62525687922511	translation initiation factor SUI1, putative
PBANKA_1111000	-0.702473285213893	9.27309904560861	-3.06168408436186	0.013953171553653	0.0194763871320255	-3.77037512718447	RNA pseudouridylate synthase, putative
PBANKA_1125600	-0.702836473811254	11.1427234001188	-3.50598523970838	0.00693762358531728	0.0104624370878289	-2.99058725039822	pyruvate kinase, putative
PBANKA_0813200	-0.704033851372243	5.56519589511346	-3.01087282542173	0.0151324710553923	0.0209994442493123	-3.53052220042195	zinc finger protein, putative
PBANKA_1001800	-0.704423426452252	5.63582114193344	-2.83134139798185	0.0201877531325408	0.0271143095357836	-3.83395090452807	transcription factor with AP2 domain(s), putative (ApiAP2)
PBANKA_1132600	-0.704645106377809	7.1321625405907	-3.63227574644534	0.00571118849677672	0.00877114829098785	-2.79421392153183	ubiquitin-conjugating enzyme, putative
PBANKA_1356500	-0.70474710131973	6.74008213442658	-3.56658121268049	0.00631781402480387	0.00961292430985808	-2.84246998476784	conserved Plasmodium protein, unknown function
PBANKA_1024000	-0.705736891875525	6.53841192754155	-3.34698281026632	0.00888706783699004	0.0130431272875602	-3.16145274888904	thioredoxin-like protein, putative
PBANKA_0207700	-0.706334173778339	6.97247501876021	-3.89796469165602	0.00381862378780938	0.00613555606243639	-2.35273953872559	conserved Plasmodium protein, unknown function
PBANKA_0612500	-0.707132093496356	4.90564894189492	-2.60675345599122	0.0290257151137402	0.0380513227302857	-4.06537206431322	conserved Plasmodium protein, unknown function
PBANKA_0824800	-0.708435765610143	7.60968013512585	-4.16280599439084	0.00258118258465541	0.0043267958597109	-2.00575041248115	RNA-binding protein, putative
PBANKA_1134400	-0.70866727709747	7.95581798148309	-3.59106394911709	0.00608416718218428	0.00929303381081305	-2.91975346513448	conserved Plasmodium protein, unknown function
PBANKA_1438100	-0.708683134339529	7.70501816831959	-3.77375938196517	0.00460389757111137	0.00724178298147759	-2.61839791752901	nucleus export protein BRR6, putative
PBANKA_1000500	-0.711181768012107	7.36712378076099	-3.88008144891532	0.00392233640409505	0.00628101197617103	-2.42683274575425	conserved rodent malaria protein, unknown function
PBANKA_0615000	-0.714669829622505	6.11311944506555	-2.92105342807233	0.0174748837384325	0.0238744898565795	-3.77477946193629	transcription initiation factor IIE, alpha subunit, putative
PBANKA_1352300	-0.715239076688535	7.43256550151605	-3.37518630308957	0.00850335089081437	0.0125340234046534	-3.23820099950089	conserved Plasmodium protein, unknown function
PBANKA_1019600	-0.715274685702117	7.02805271234984	-3.47460884898448	0.00728336229128284	0.0109216046445299	-3.03281008918474	vacuolar protein sorting-associated protein 3, putative (VPS3)
PBANKA_0310800	-0.715542174751101	6.77645784070292	-3.69970671872109	0.00515199253954662	0.00799481839035833	-2.6356881491411	conserved Plasmodium protein, unknown function
PBANKA_1121600	-0.715918093151991	5.71467810677396	-2.84537642346772	0.0197364241682512	0.0265755581508052	-3.82506708384275	conserved Plasmodium protein, unknown function
PBANKA_1021300	-0.716043825948579	6.44216757600445	-3.07423805875427	0.013676705024013	0.0191297189472689	-3.58644963321809	mitochondrial ribosomal protein L21 precursor, putative
PBANKA_0509100	-0.716431819887283	6.56716357159357	-3.29098686272788	0.00970349619485238	0.0141152537014586	-3.25667777864891	conserved Plasmodium protein, unknown function
PBANKA_1429700	-0.717969686867251	8.83524878568291	-3.30168121659598	0.00954172864549124	0.0139011606321469	-3.389526963518	conserved Plasmodium protein, unknown function
PBANKA_1205900	-0.718636861427623	8.0038021018779	-3.52744888639189	0.00671107388562285	0.0101529234649436	-3.02299347562559	transcription factor with AP2 domain(s), putative (ApiAP2)
PBANKA_1434800	-0.719431384791433	8.57276863169612	-3.24950269426424	0.0103585646901622	0.0149223471980444	-3.47727674557109	aminophospholipid-transporting P-ATPase, putative
PBANKA_0716100	-0.719564958754217	5.33787363028164	-2.81521832380246	0.0207192745814466	0.027773388887454	-3.80684990770917	conserved Plasmodium protein, unknown function
PBANKA_1010500	-0.720314750126418	9.70290366731749	-4.02461224949056	0.0031625462549907	0.00518278994109931	-2.21572937380192	Hsp70/Hsp90 organizing protein, putative (HOP)
PBANKA_1359100	-0.72099753933172	5.44696829972297	-2.4412658644116	0.0379632435497979	0.0487616317797889	-4.42794548165486	nuclear import protein MOG1, putative
PBANKA_1122300	-0.724789300878218	5.19259078617611	-3.02257187841563	0.0148521225719465	0.0206622402662907	-3.44595587968351	RNA-binding protein, putative
PBANKA_1240200	-0.724813415252741	5.68592824924378	-2.68680974313038	0.0254958270145043	0.033720744002526	-4.07668375104246	G-protein coupled receptor, putative
PBANKA_0202300	-0.730029849317783	6.8386764117349	-3.5191578886715	0.00679765029384128	0.0102741135786357	-2.9330090290208	UMP-CMP kinase, putative
PBANKA_1222900	-0.730207699870465	8.12433699347183	-4.5210824206111	0.00154404433076863	0.00280863963030994	-1.48244704394212	26S proteasome regulatory subunit RPN10, putative (RPN10)
PBANKA_1341200	-0.734595010892068	6.64617706010319	-3.68144454063864	0.00529748790901096	0.00819390662289877	-2.6433091483568	WD repeat-containing protein, putative
PBANKA_1407500	-0.735274126975465	5.9808178846682	-3.28845268471735	0.00974224690017807	0.0141629735222607	-3.15472516869894	conserved Plasmodium protein, unknown function
PBANKA_1413500	-0.736279269388519	5.5215687190989	-3.13807302817475	0.0123560777290022	0.0174775398755839	-3.31682064588866	conserved Plasmodium protein, unknown function
PBANKA_1458700	-0.736473880727285	6.60244932442927	-3.86461948143818	0.00401441620415691	0.00641552458792469	-2.34724735405988	conserved Plasmodium protein, unknown function
PBANKA_1207500	-0.73980538938039	6.47906415217172	-2.92613417143455	0.0173329217239128	0.0237009297051437	-3.83361528939992	conserved Plasmodium protein, unknown function
PBANKA_0401500	-0.741182594440865	9.00966950654952	-4.2816581443163	0.00217217543945162	0.00375167742084074	-1.83896047315761	exportin-1, putative
PBANKA_1447000	-0.742808203846826	5.2970148869185	-2.5141632845764	0.0337284072821559	0.0437349298563393	-4.28404845208544	cytochrome b5, putative
PBANKA_1114200	-0.743314668938853	5.59036487923293	-2.61824279688992	0.0284902293796265	0.0373801852835419	-4.16998192785035	ribose 5-phosphate epimerase, putative
PBANKA_1027200	-0.747345605685779	4.58193839985596	-2.54470503187295	0.0320980248691015	0.0417572338821408	-4.10532895814339	conserved Plasmodium protein, unknown function
PBANKA_1435400	-0.749004710050092	5.82267252252021	-3.30283807542587	0.00952439890847297	0.0138844052631473	-3.10338575282792	conserved Plasmodium protein, unknown function
PBANKA_0408800	-0.750234214345084	6.86771542626613	-3.54688606741462	0.0065126187421013	0.00988092856285688	-2.89241220504413	conserved Plasmodium protein, unknown function
PBANKA_1426100	-0.750641843234704	7.85986521978915	-4.25303395191399	0.00226390782133609	0.00387958879886516	-1.8793753384084	conserved protein, unknown function
PBANKA_1350600	-0.751894929388668	7.78310005357663	-4.25349220854691	0.00226240704688496	0.00387841208037421	-1.87540179113219	nuclear movement protein, putative (NUDC)
PBANKA_1035900	-0.752583293464578	7.55753562156567	-4.35084703014346	0.00196646483233497	0.00345563941764803	-1.71480087145149	glycerophosphodiester phosphodiesterase, putative (GDPD)
PBANKA_1227100	-0.754438774993422	7.08620976594334	-3.20766099930373	0.0110660681395237	0.0158314560410484	-3.47130766282012	U3 small nucleolar RNA-associated protein 14, putative (UTP14)
PBANKA_0523100	-0.754963711715903	7.04501911041246	-4.24841861609019	0.00227908234799919	0.00390278515667438	-1.81944709312171	eukaryotic initiation factor, putative
PBANKA_0940100	-0.755181173113223	7.52382985621011	-4.33846382248518	0.00200169272357345	0.00350719534207572	-1.73119126121856	protein kinase, putative
PBANKA_1120600	-0.756249383710638	6.92885402182825	-3.30322680159635	0.00951858316716463	0.0138801745357736	-3.29368425993651	conserved Plasmodium protein, unknown function
PBANKA_1204600	-0.756332793180391	4.29921452478625	-2.51809424636306	0.0335139891430165	0.0434805676136522	-4.09966826015418	conserved Plasmodium protein, unknown function
PBANKA_0800600	-0.756459808467486	5.98602162723781	-3.33424266886354	0.00906629461971483	0.013265303307224	-3.08169196149826	centrin, putative
PBANKA_0708600	-0.757474087145772	5.11981015374412	-2.94011350821034	0.0169484060433651	0.0232284828511482	-3.56569404147358	quinone oxidoreductase, putative
PBANKA_1301000	-0.757551682269506	7.3184111008935	-3.92752126194092	0.00365354105960089	0.00590564815296698	-2.34658055493279	conserved protein, unknown function
PBANKA_0804700	-0.757841531195237	7.13017247007134	-3.93340857377342	0.00362157300832676	0.00585895888052798	-2.31641710215644	conserved Plasmodium protein, unknown function
PBANKA_1103400	-0.758104091162605	9.72952106883094	-3.6907097328703	0.00522313723080592	0.00809125614356455	-2.74018607402332	60S ribosomal protein L31, putative (RPL31)
PBANKA_1139300	-0.758941248524713	4.72019950454725	-2.49880308575125	0.0345795177920796	0.0447776087962673	-4.20303567477989	50S ribosomal protein L9, mitochondrial, putative
PBANKA_0513400	-0.759597926419523	6.38502695856536	-3.59928309858574	0.00600778339182528	0.00918519899828486	-2.72881412686502	conserved Plasmodium protein, unknown function
PBANKA_1023800	-0.760565325286329	7.83096781603804	-4.10127285401637	0.00282458153892307	0.00468208296848626	-2.11111348126427	conserved Plasmodium protein, unknown function
PBANKA_0622800	-0.762628724262133	7.21401492465859	-4.10702448542359	0.00280082603261228	0.00464917603462191	-2.05656482411571	conserved Plasmodium protein, unknown function
PBANKA_1034900	-0.763380016571073	8.62324683556982	-4.53161495471684	0.00152132501484721	0.00277154583966811	-1.46820663880757	pre-mRNA-splicing factor 38B, putative (PRP38B)
PBANKA_0904400	-0.763650900747966	5.46534627142172	-3.17304703992226	0.0116892803672687	0.0166182428139863	-3.25028394792386	transcription initiation factor IIF subunit beta, putative (TFG2)
PBANKA_1123900	-0.764112274174767	5.92900130026792	-2.64384411613011	0.0273326415981945	0.0359604265600107	-4.18985924943621	sphingomyelin synthase 1, putative (SMS1)
PBANKA_1428700	-0.765107869315319	10.5345234501637	-3.76380429247997	0.00467384532834394	0.00734131194996061	-2.59870606970438	eukaryotic translation initiation factor 3 subunit A, putative (EIF3A)
PBANKA_1125500	-0.76964172030835	7.67250723754047	-3.69731912388345	0.00517077240669214	0.00801873689631554	-2.7368082211346	conserved protein, unknown function
PBANKA_1005900	-0.769647886215975	6.77684870402697	-3.50960146014163	0.00689889848011916	0.0104073313360632	-2.9375560832347	zinc finger, RAN binding protein, putative
PBANKA_1101900	-0.770890902136416	5.27553712791866	-2.88125315552824	0.0186290774201147	0.0252486272629947	-3.68836151963483	HCNGP-like protein, putative
PBANKA_0616100	-0.772753467339321	7.59183532408008	-3.96470934929426	0.00345652663630787	0.00560861474637966	-2.31025838541317	prefoldin subunit 3, putative
PBANKA_1239900	-0.772797815398921	9.17485354596634	-4.92529725489784	0.000884370643346318	0.00178231704922416	-0.883810236571586	acyl-CoA synthetase, putative
PBANKA_1454300	-0.776136252141234	6.67425644419899	-3.20577376400819	0.0110991405300077	0.0158740034479005	-3.41145076878754	vacuolar protein sorting-associated protein 16, putative (VPS16)
PBANKA_0102100	-0.776398336731439	6.29449648204131	-2.52031889801091	0.0333932499325069	0.0433475320649762	-4.45771445721308	dihydroorotate dehydrogenase, putative (DHODH)
PBANKA_0416300	-0.776700207689167	7.52329793751615	-4.28921135372033	0.00214863803452423	0.00372086935531567	-1.80533557449829	nucleoporin NUP100/NSP100, putative (NUP100)
PBANKA_0514500	-0.776783511380379	7.86618928729373	-4.76202019358938	0.00110446605911766	0.00213023332212006	-1.12020100172144	26S proteasome regulatory subunit RPN9, putative (RPN9)
PBANKA_0214400	-0.777806135260872	8.90207464250957	-4.84802194816151	0.00098198410231873	0.00194195610769881	-1.0007087652157	transcription factor with AP2 domain(s) (AP2-L)
PBANKA_1126600	-0.778116354767671	6.76575400451237	-4.23300712136479	0.00233054556386081	0.00397661857673098	-1.80245567679962	ribonuclease P protein subunit p29, putative (POP4)
PBANKA_0619800	-0.778197830705479	7.00552967088823	-3.79022327641023	0.00449063653675038	0.00708859922500955	-2.52424501189118	zinc finger protein, putative
PBANKA_1414200	-0.782087894373337	6.56742849055795	-3.629877983553	0.00573221476814939	0.00879776776915712	-2.711174910856	tRNA (adenine(58)-N(1))-methyltransferase catalytic subunit TRM61, putative (GCD14)
PBANKA_1363000	-0.785644301500525	5.79409896356083	-2.68523699799149	0.0255608050013058	0.0337973008676717	-4.09815508730717	small nuclear ribonucleoprotein E, putative (SNRPE)
PBANKA_1316300	-0.785834234450151	7.82554023044934	-4.15068463543233	0.00262729857642	0.00439327849001926	-2.03426414050138	conserved Plasmodium protein, unknown function
PBANKA_0903600	-0.787169737402207	8.97318239442816	-4.2385460734308	0.00231190795394844	0.00395301751826375	-1.9052568454692	dynamin-like protein, putative (DYN1)
PBANKA_1211700	-0.788457226103076	6.38363817381564	-3.21794713983963	0.0108876037903306	0.0156106057124668	-3.34132773448805	conserved Plasmodium protein, unknown function
PBANKA_1316100	-0.789083350854711	7.80382743497459	-5.02339460440334	0.000775269434587663	0.00161072114538841	-0.741865125877538	conserved Plasmodium protein, unknown function
PBANKA_1208500	-0.789434321703515	5.27600194771028	-3.13731746971469	0.0123709107052879	0.0174933269812976	-3.27452057477199	conserved Plasmodium protein, unknown function
PBANKA_0414200	-0.789623711744054	6.46507163944654	-3.22534585535279	0.0107610891005833	0.0154461670609156	-3.343621561624	conserved Plasmodium protein, unknown function
PBANKA_1128200	-0.792227255844437	7.87421727363109	-4.32819316589624	0.00203142336914253	0.0035462443864401	-1.76497239591729	RNA-binding protein, putative
PBANKA_0801200	-0.793401187705812	9.76601253307355	-4.77794073043343	0.00108060552765904	0.00209524002188346	-1.0803464983938	erythrocyte membrane-associated antigen, putative
PBANKA_0311600	-0.793784815965659	8.24089353474019	-4.63455465515396	0.00131726441767423	0.00244752249836196	-1.31510089564759	conserved Plasmodium protein, unknown function
PBANKA_0700700	-0.793904274276256	7.10957191299186	-3.01889188002246	0.0149397253024539	0.0207622086758723	-3.78059454534227	Plasmodium exported protein, unknown function
PBANKA_0941300	-0.796482789062921	7.11269670874837	-4.26810373201897	0.00221510803917617	0.00380829112184601	-1.79679505525234	translocon component PTEX88 (PTEX88)
PBANKA_1433900	-0.797472868203406	5.28735535591807	-2.84515283314278	0.0197435327206051	0.0265776179375424	-3.74840931519193	AP-2 complex subunit mu, putative (AP2-MU)
PBANKA_0614200	-0.798578249013758	6.09259658086643	-3.30239995295298	0.00953095811339384	0.0138897168712781	-3.15174471964661	conserved Plasmodium protein, unknown function
PBANKA_1317800	-0.798730234331034	4.56107914612059	-2.82089769206015	0.0205304329226201	0.027551262660102	-3.65878302217848	tRNA intron endonuclease, putative
PBANKA_0704500	-0.799338784927363	9.28203338211608	-4.11080269559291	0.00278533714367248	0.00462830350626288	-2.09402641983198	E3 ubiquitin-protein ligase, putative
PBANKA_0515500	-0.799665510038485	5.66462762973488	-3.17804690008763	0.0115970524130424	0.0165117626107991	-3.27661896823071	protein phosphatase inhibitor 3, putative (I3)
PBANKA_1452400	-0.800741440079602	5.11377499463122	-2.81789704017081	0.0206299858577757	0.027661483992807	-3.76120986158992	ubiquitin-like modifier HUB1, putative (HUB1)
PBANKA_0315400	-0.802679634509824	6.56319184826384	-3.83618556005499	0.00418978245948824	0.00666670796159051	-2.38378211427747	pre-mRNA-processing protein 45, putative (PRP45)
PBANKA_1431900	-0.805928216334543	7.82057692329536	-4.95380020138542	0.000851054814985718	0.00172675687333559	-0.841372116850373	glycerol-3-phosphate dehydrogenase, putative
PBANKA_0609100	-0.806470244411659	7.72688956485415	-4.20830237087482	0.00241564919769003	0.0040910603547086	-1.94080521180129	conserved Plasmodium protein, unknown function
PBANKA_1422300	-0.80704137524016	5.20158188999628	-3.01283400661012	0.015085096450034	0.020945904834731	-3.46190697634778	FAD-dependent monooxygenase, putative
PBANKA_1349200	-0.808119259190905	9.63440658555076	-4.00735127937803	0.00324442673666438	0.00529511783948925	-2.24446519055257	MSP7-like protein (MSRP1)
PBANKA_0702300	-0.808928394273966	5.73451722974601	-3.13247559683483	0.0124664047060256	0.0176179032985778	-3.36245713378681	mitochondrial inner membrane protein OXA1, putative (OXA1)
PBANKA_0314600	-0.811398053173434	6.47360883246555	-3.28555476317684	0.0097867575570242	0.0142190036601596	-3.24701480475484	conserved Plasmodium protein, unknown function
PBANKA_0944000	-0.811493443182687	4.18820548822478	-2.54624924788114	0.0320177268331062	0.0416869228294392	-4.0374064512002	BIR protein
PBANKA_0703700	-0.811866114968969	7.22436606880021	-3.83118534421009	0.0042214518251377	0.00670590079858487	-2.48623313444854	ATP-dependent RNA helicase DBP10, putative (DBP10)
PBANKA_0523400	-0.812110539632747	4.71209795812298	-2.88795717786769	0.0184293201745233	0.025008762499568	-3.57677293611489	conserved Plasmodium protein, unknown function
PBANKA_0813000	-0.812665936257624	9.54462075794922	-4.75131567473967	0.00112082798125135	0.00215481214797475	-1.12529297248276	inhibitor of cysteine proteases (ICP)
PBANKA_1365400	-0.813507036962865	7.93953725615393	-4.2361433395897	0.00231997310230802	0.00396283680867531	-1.90693793363042	vacuolar fusion protein MON1, putative
PBANKA_1413100	-0.813826907596185	6.20826651919385	-3.42168562510405	0.00790809874654126	0.0117511486052784	-2.98042266679619	lipoate-protein ligase 1 (LipL1)
PBANKA_1145300	-0.815056929583359	5.65401456514161	-2.92799699389643	0.0172811695397398	0.0236369485177492	-3.67939515169287	conserved Plasmodium protein, unknown function
PBANKA_0521000	-0.81633738872458	7.2193682911734	-3.01251338715256	0.0150928309121119	0.0209505380143651	-3.803709013994	GDP dissociation inhibitor, putative
PBANKA_1462300	-0.818315944675634	4.17886689624978	-2.51426440054406	0.0337228746053893	0.0437349298563393	-4.08672713371369	conserved Plasmodium protein, unknown function
PBANKA_1214300	-0.818690974141279	11.6628931182156	-3.88997230932271	0.00386461081872965	0.0062010798047922	-2.36340164635599	enolase, putative (ENO)
PBANKA_1360700	-0.819780905527101	7.45924118099991	-3.92473565347514	0.00366877119933521	0.00592151612599907	-2.36198922765583	conserved Plasmodium protein, unknown function
PBANKA_0518000	-0.820556421384186	5.72682302391247	-3.28910983967268	0.00973218271736937	0.0141526613142697	-3.10823189891689	apicoplast ribosomal protein L27 precursor, putative
PBANKA_1225800	-0.821215406632714	7.2127027834318	-3.72104237109129	0.00498733853156943	0.00776661346981148	-2.65878304112841	peptidyl-prolyl cis-trans isomerase, putative (CYP24)
PBANKA_0506600	-0.823464369024334	8.26687117985958	-3.74253958676445	0.00482705058717091	0.00756449638068494	-2.68264699418139	serine/arginine-rich splicing factor 4, putative (SRSF4)
PBANKA_1456400	-0.824073933716311	6.8973197679623	-4.65467516433976	0.00128093087772026	0.00239966759789985	-1.18976750508833	SNARE protein, putative
PBANKA_1424000	-0.824353583551472	6.42976139443215	-3.70961328147777	0.00507483757457842	0.00788536405912967	-2.5603013778738	conserved Plasmodium protein, unknown function
PBANKA_0408700	-0.827168702434714	6.38958823321419	-4.1215323091299	0.00274184653619097	0.0045655913661006	-1.91134697190721	trafficking protein particle complex subunit 4, putative (TRAPPC4)
PBANKA_1245600	-0.827197229935529	5.63873497017193	-3.53943270232934	0.00658797882845102	0.00998572419304507	-2.69231556604412	mitochondrial ribosomal protein S16 precursor, putative
PBANKA_0621600	-0.827218020024208	6.19015580791234	-4.04477641854798	0.00306966983996738	0.00504446606333377	-1.99527273900086	conserved Plasmodium protein, unknown function
PBANKA_0102300	-0.827461599853971	6.22083156250471	-4.12244398435868	0.00273818473814758	0.00456268348811999	-1.8812110999786	cation/H+ antiporter (CAX)
PBANKA_0819300	-0.828895975058796	8.32408470541782	-4.17570787891395	0.00253304450493103	0.00426105039141935	-2.00617568308242	eukaryotic translation initiation factor 3 subunit F, putative (EIF3F)
PBANKA_1302100	-0.829206870648435	5.63699827535049	-3.56964734272746	0.00628804270718511	0.00957680161669752	-2.64403909435741	50S ribosomal protein L20, putative
PBANKA_0504200	-0.831582512971636	6.10119005903471	-3.05380736175954	0.0141295782116663	0.0196995348552468	-3.55549129316773	large subunit rRNA processing RRM protein, putative
PBANKA_0212100	-0.832120087758504	9.44522075880942	-3.85939098366988	0.00404606956898353	0.00645960972742544	-2.48140841720159	eukaryotic translation initiation factor 2 alpha subunit, putative
PBANKA_0717600	-0.835565639207529	4.90977650595416	-2.89990988558735	0.0180786018288028	0.0245654475506037	-3.5917452777915	GTP:AMP phosphotransferase, putative (GAK)
PBANKA_0712000	-0.835826648847814	6.32893096074383	-3.46669744052485	0.00737336216745159	0.0110426587129014	-2.92964515140135	U3 small nucleolar ribonucleoprotein protein IMP4, putative (IMP4)
PBANKA_0815300	-0.836270500405839	5.97516683633629	-3.37042307223854	0.00856691989734803	0.0126199153960934	-3.02075582238759	met-10+ like protein, putative
PBANKA_0515400	-0.836503464764225	6.28628725962161	-4.0222529775418	0.00317360695562224	0.00519912776361223	-2.04653599550483	conserved Plasmodium protein, unknown function
PBANKA_1464000	-0.837568798858857	6.28608989913495	-3.09970987550835	0.0131330326797874	0.0184614245165261	-3.51484483799724	conserved Plasmodium protein, unknown function
PBANKA_1037300	-0.837855814092512	7.73599166464237	-4.69495724615567	0.00121138866917659	0.00229374229728032	-1.21137403012252	conserved Plasmodium protein, unknown function
PBANKA_1328400	-0.843836896903212	7.69854186446893	-4.98834646196187	0.000812481015078056	0.00166695071310588	-0.785614177680097	conserved Plasmodium protein, unknown function
PBANKA_1028000	-0.845020516096937	6.83061980693519	-3.33931233374439	0.00899452700022443	0.0131764842032808	-3.21773215564939	ubiquitin carboxyl-terminal hydrolase, putative
PBANKA_1362000	-0.849577272411774	9.10398379659228	-4.22108869842126	0.00237119553476893	0.00403389940126466	-1.9287941315181	glutamate--tRNA ligase, putative
PBANKA_0908100	-0.850081626786913	6.77625750293295	-4.484151224746	0.00162662942243077	0.00293880015051772	-1.42349407303873	conserved Plasmodium protein, unknown function
PBANKA_1017700	-0.852602429870794	6.8007756436158	-3.84820612378811	0.00411467467421584	0.00656034476170157	-2.40089716497245	ubiquinol-cytochrome c reductase hinge protein, putative
PBANKA_1461000	-0.852956509381219	4.67141648311164	-2.55624653204284	0.0315027400748773	0.041038844330521	-4.10113887081529	methyltransferase, putative
PBANKA_1452500	-0.856813137337352	9.61543173128213	-4.19085641705203	0.00247774394388369	0.00418432192437501	-1.96143124959795	conserved Plasmodium protein, unknown function
PBANKA_1104600	-0.857323602718682	5.4978434063044	-3.34434126361846	0.00892392221176002	0.0130851232430978	-2.97923510341425	conserved Plasmodium protein, unknown function
PBANKA_0404000	-0.85742328805787	7.58280207957019	-4.63664508880275	0.00131343842437037	0.00244422681785174	-1.28761968454328	conserved Plasmodium protein, unknown function
PBANKA_0720500	-0.858078996426045	4.5664693725438	-2.6045909817579	0.0291276324683273	0.0381639276895245	-4.00566868100781	conserved Plasmodium protein, unknown function
PBANKA_0313000	-0.85874672267315	3.95490973987195	-2.55715359386433	0.0314564291640849	0.0409897233418218	-3.98549471805704	conserved Plasmodium protein, unknown function
PBANKA_0403100	-0.858811523908897	5.32404502548266	-2.57743671784723	0.0304385642706873	0.0397503618929699	-4.18584671279938	1-cys-glutaredoxin-like protein-1, putative (GLP1)
PBANKA_0811200	-0.859167580330651	4.81322341967839	-2.5402417500606	0.0323312519508231	0.042049163061349	-4.15185250001645	SET domain protein, putative
PBANKA_1137000	-0.860209428225004	9.79290836116513	-4.58005496279077	0.00142136226742771	0.00261644893432211	-1.36972273203491	bergheilysin (BLN)
PBANKA_0903900	-0.861138536220038	7.23318385477734	-4.46874809316072	0.00166246351704398	0.00299205749724122	-1.50602864158779	coatomer subunit gamma, putative (SEC21)
PBANKA_1221300	-0.861650128035058	5.64875099148464	-3.17100324986777	0.011727199334396	0.0166622062717156	-3.28457955630049	conserved Plasmodium protein, unknown function
PBANKA_1234100	-0.862191326566638	6.08274394458513	-3.86062512165576	0.00403857430361396	0.00644980488850718	-2.26184401919397	cytochrome c oxidase assembly protein, putative
PBANKA_1116300	-0.863313615786423	6.45373331091765	-4.09432742117714	0.00285355427702914	0.0047218939130833	-1.96316180090273	malate:quinone oxidoreductase, putative (MQO)
PBANKA_1115500	-0.865581612298973	7.03940325171633	-4.78619697068179	0.00106845089684206	0.00208013897529856	-1.01561337514501	NLI interacting factor-like phosphatase (NIF2)
PBANKA_1364700	-0.86654401702781	7.47502380551348	-4.33677850115486	0.00200653913493938	0.00351310269711548	-1.7274657573701	conserved Plasmodium protein, unknown function
PBANKA_1205000	-0.867839828064052	8.94342943181558	-3.80849309450543	0.00436839580641135	0.00691166975149241	-2.57399957897563	RNA-binding protein, putative
PBANKA_1122700	-0.869735764686301	8.1999755435286	-4.88922353324122	0.000928568442937944	0.00185609661611152	-0.942835079016931	tyrosine kinase-like protein, putative (TKL4)
PBANKA_0201900	-0.869869049513345	6.35278111848541	-3.84168708780707	0.0041552286575415	0.00662057168044405	-2.33821838394132	conserved protein, unknown function
PBANKA_1442000	-0.870240994925472	4.87979327911489	-2.76981367140707	0.0222942178283472	0.029816331933442	-3.79558529516461	potassium channel (KCh1)
PBANKA_1132100	-0.871536777621857	5.44543034850958	-3.38051328685991	0.00843284221703881	0.012449352439409	-2.91215687577407	splicing factor 3B subunit 5, putative (SF3B5)
PBANKA_0106900	-0.872717972210143	5.51762737338601	-3.64743039678357	0.00558016269626262	0.00858930374313251	-2.5001978686693	conserved Plasmodium protein, unknown function
PBANKA_1407300	-0.873154315592444	6.11550053599632	-3.64070763635555	0.00563789160308431	0.00866975971500764	-2.61366218678313	tyrosine recombinase, putative (INT)
PBANKA_0103100	-0.874036244637173	6.0972708514628	-3.96597931001204	0.00345000128253419	0.0056017877195771	-2.10028701732469	conserved Plasmodium protein, unknown function
PBANKA_1448700	-0.876673217952167	8.86801680206266	-4.40589748942117	0.0018177009350614	0.00322514981550559	-1.65282813420232	bromodomain protein, putative
PBANKA_0918400	-0.877746212337706	4.40894856208036	-3.02227722055916	0.0148591173703426	0.0206622402662907	-3.31014411053754	conserved Plasmodium protein, unknown function
PBANKA_0409800	-0.877966862736305	8.00921919389873	-4.97932491433231	0.000822368691543827	0.00168285793417928	-0.810137750822611	conserved protein, unknown function
PBANKA_0814100	-0.879399715301218	5.34584827945838	-3.56206010762232	0.00636198363427473	0.00967395149495206	-2.60583163844582	conserved Plasmodium protein, unknown function
PBANKA_0923200	-0.879772991676078	5.04501768806136	-3.41691003838717	0.00796717044457826	0.01182851290092	-2.78476833741218	conserved Plasmodium protein, unknown function
PBANKA_1210700	-0.879971844561654	7.48873271107665	-4.88117632688863	0.00093874961314144	0.00187356646711597	-0.924647707951967	ubiquinol-cytochrome c reductase complex subunit, putative
PBANKA_1241700	-0.880266006689468	6.24987986440867	-3.55711544961354	0.00641066338878959	0.00973864808169439	-2.77033842537086	transmembrane emp24 domain-containing protein, putative
PBANKA_1326600	-0.882984644010909	6.85122479857589	-4.34537214185289	0.00198195730705029	0.00347517284165903	-1.64137477820141	conserved Plasmodium protein, unknown function
PBANKA_0616600	-0.883376002292756	6.42237922790599	-3.88135516107323	0.00391485165795333	0.00627113426311017	-2.28781000215877	conserved Plasmodium protein, unknown function
PBANKA_0521300	-0.884655387171303	8.26812357040952	-4.74609345886073	0.00112890476049198	0.00216771554977178	-1.15071787173226	zinc finger protein, putative
PBANKA_0520800	-0.887160939202035	4.72563064106583	-2.87867032316295	0.0187066282086841	0.025339316686429	-3.59261913394706	conserved Plasmodium protein, unknown function
PBANKA_0411700	-0.887761551627733	7.47174261542833	-4.32937972875432	0.0020279645835309	0.00354280281479326	-1.73779587304788	co-chaperone p23, putative
PBANKA_1348100	-0.888776430427269	6.51395734049251	-4.18936888058761	0.00248311677313988	0.00419042448007028	-1.82681215815728	conserved Plasmodium protein, unknown function
PBANKA_1425700	-0.889317138448842	4.06794709780872	-2.64516244418647	0.0272743364040197	0.0358936294554558	-3.86221431252963	conserved Plasmodium protein, unknown function
PBANKA_0621900	-0.89023014323796	6.2511096131511	-3.79373114602449	0.00446688796433095	0.00705344854559916	-2.39568374823342	mitochondrial import inner membrane translocase subunit TIM14, putative (PAM18)
PBANKA_0313800	-0.890568060193333	8.74844077459315	-5.24891832585752	0.000575794757966871	0.00127823216540269	-0.434887697456568	ATP synthase F1, alpha subunit, putative
PBANKA_1433800	-0.890988908548156	7.82717113344741	-5.10824011556238	0.000692597433280094	0.00147630164301851	-0.621322063326323	conserved Plasmodium protein, unknown function
PBANKA_0930300	-0.891469970813511	9.68417898223521	-5.04889865862111	0.000749350226135626	0.0015671222464048	-0.69418202687004	GTP-binding nuclear protein RAN/TC4, putative
PBANKA_1310100	-0.891557137775473	2.9077286438549	-2.47174041286942	0.0361317497859739	0.0466481452521354	-3.98902166571913	pyruvate dehydrogenase E1 component subunit beta, putative
PBANKA_0937700	-0.89203144534171	9.41890482239767	-4.19962771735737	0.00244631423473956	0.00413857990564605	-1.95339146716112	60S ribosomal protein L36, putative (RPL36)
PBANKA_1407400	-0.894307738898378	8.33222653056448	-5.60530695316221	0.000365145620660514	0.000929745449934093	0.0490722673440009	mRNA-decapping enzyme 2, putative (DCP2)
PBANKA_1348600	-0.894547596884553	6.24613028175968	-3.68121530627241	0.00529934155515278	0.00819411332968122	-2.57219730928419	conserved Plasmodium protein, unknown function
PBANKA_0316700	-0.89641319304865	6.11313292685128	-3.8256460221032	0.00425683201821318	0.00675984924492253	-2.32144625296536	fam-b protein
PBANKA_0814300	-0.897677580774029	6.15206405975658	-4.27625065833647	0.00218919561024832	0.0037746391195161	-1.63461158633761	conserved Plasmodium protein, unknown function
PBANKA_0931200	-0.90129917807658	9.23415232409148	-4.75956625581043	0.00110819405439961	0.00213396785576384	-1.12118428293346	heat shock protein 101 (HSP101)
PBANKA_0822200	-0.90202904328038	6.01555209204529	-3.92712557857333	0.00365570033650286	0.00590564815296698	-2.14622174976981	conserved Plasmodium protein, unknown function
PBANKA_0614300	-0.903196007008856	5.31169777929828	-2.47570484243462	0.0359000755361602	0.0463741756654737	-4.34580213266452	cysteine desulfurase (SufS)
PBANKA_0930700	-0.904563694589014	6.62551086379554	-4.39140816894482	0.00185564888595427	0.00328391949951194	-1.5379308403932	conserved Plasmodium protein, unknown function
PBANKA_1417800	-0.905552287356501	7.6215010218904	-5.16803973874878	0.000640079978555559	0.00138922142042765	-0.526509094295501	N2,N2-dimethylguanosine tRNA methyltransferase, putative
PBANKA_0524400	-0.9067224548653	6.51719115073978	-3.1085974531411	0.0129486418801078	0.0182398964863494	-3.53946567666356	conserved Plasmodium protein, unknown function
PBANKA_0111700	-0.907091095253843	5.72489859704619	-2.87083290024348	0.0189439820860096	0.0256130342502721	-3.78382907633109	apicoplast ribosomal protein L18 precursor, putative
PBANKA_0817400	-0.907140033350108	7.01698508804369	-4.47481233549773	0.00164825549399384	0.00297210036842795	-1.46913523381996	conserved Plasmodium protein, unknown function
PBANKA_1207000	-0.907463776051808	7.70894884371908	-4.6506341787859	0.0012881406360736	0.00240938436994686	-1.27353160287857	nucleolar protein 5, putative (NOP5)
PBANKA_1360500	-0.90932249834462	7.78399811680678	-5.06394152568034	0.000734502854469813	0.00154420635423398	-0.681503960673297	ethanolamine-phosphate cytidylyltransferase (ECT)
PBANKA_0211100	-0.909524564180877	4.78580731910131	-3.14815062284468	0.0121599906093123	0.0172103966912549	-3.16949273007986	vacuolar protein sorting-associated protein 53, putative (VPS53)
PBANKA_0834700	-0.910359373492452	6.96753885882369	-4.26942226217174	0.00221089212606561	0.0038037884032418	-1.77167355117195	conserved Plasmodium protein, unknown function
PBANKA_1102600	-0.910524110317021	5.08568828692772	-2.84017295758936	0.0199025374011299	0.0267765287147649	-3.71809176897818	zinc binding protein, putative
PBANKA_1027000	-0.911587831243559	6.84169623138861	-4.28976794477509	0.00214691440253546	0.00372058938293158	-1.72303450644991	serine C-palmitoyltransferase, putative
PBANKA_0517000	-0.912842081844047	10.6426081673982	-4.94823698703024	0.000857449409208746	0.00173456007875604	-0.808868386084716	early transcribed membrane protein (ETRAMP10.2)
PBANKA_0810600	-0.913265305890064	8.44444553114097	-4.45129907146748	0.00170408299641172	0.00305772180599075	-1.58730188648158	exoribonuclease, putative
PBANKA_0922200	-0.914500802278145	5.28373352763023	-3.44992923557195	0.00756799506666733	0.0113021719428223	-2.7727404220294	autophagy-related protein 7, putative (ATG7)
PBANKA_1031000	-0.915532279715833	5.62805076516648	-3.56018087823691	0.00638043852339032	0.00969891803619384	-2.65657037606702	conserved Plasmodium protein, unknown function
PBANKA_1412400	-0.916156067418555	6.59412202111229	-4.2124320368478	0.00240119523202446	0.00407237240490015	-1.80332435494374	conserved Plasmodium protein, unknown function
PBANKA_0711200	-0.916352027310416	7.84688281932232	-4.20854177783979	0.00241480873324716	0.0040910603547086	-1.94396456535167	conserved Plasmodium protein, unknown function
PBANKA_1430100	-0.916460762313037	6.90454502394391	-4.99569602347831	0.000804520770107314	0.00165560991308477	-0.696037851694315	geranylgeranyl transferase type2 beta subunit, putative
PBANKA_0606400	-0.916651879002107	4.85595747348077	-2.79281737375313	0.0214815819051435	0.0287790371755072	-3.75300056891585	conserved Plasmodium protein, unknown function
PBANKA_1418800	-0.917946608363943	6.61013468490698	-4.51654706359289	0.00155393933226382	0.00282232824205294	-1.34867652163179	SNARE protein, putative
PBANKA_1206400	-0.917959839033282	6.39939733709315	-4.21664672357245	0.00238653889068216	0.00405328744214254	-1.76603288706614	endonuclease, putative
PBANKA_0934200	-0.918461089177565	9.36446009640632	-4.65279592020511	0.0012842783327913	0.00240499291565164	-1.2740566123929	ubiquitin domain-containing protein DSK2, putative (DSK2)
PBANKA_0406700	-0.919056135795518	6.81330333838914	-4.54533479132426	0.00149226733804746	0.00272926237610147	-1.33584851690545	activator of Hsp90 ATPase, putative
PBANKA_1425600	-0.919635945634089	5.91229549075126	-3.29941868000641	0.00957571658228132	0.0139421496937617	-3.12311190803063	RNA-binding protein, putative
PBANKA_0205900	-0.921726261935971	8.35989059853835	-4.79705002995927	0.0010526969199196	0.00205703368601189	-1.07678353009543	lipid/sterol:H+ symporter, putative
PBANKA_0719600	-0.922326363140774	6.56231011638087	-3.16541653513373	0.0118315041779951	0.0167903741149743	-3.45411251408883	memo-like protein
PBANKA_0312100	-0.922753935602512	6.46859707903975	-4.13898869967926	0.00267263007061589	0.00446125075557606	-1.89569212000154	conserved Plasmodium protein, unknown function
PBANKA_0515300	-0.924970330729151	5.99834132792808	-2.72026603370226	0.0241526004904125	0.0321046285536621	-4.07729105303961	conserved Plasmodium protein, unknown function
PBANKA_1346800	-0.925347651272985	7.46674690506668	-5.04112231987438	0.000757152453578364	0.00158135654925354	-0.693562461832937	Qa-SNARE protein, putative
PBANKA_1317600	-0.927389082439993	5.99234743210694	-4.16830608211917	0.00256054294300585	0.00429673356128209	-1.77109865119731	conserved Plasmodium protein, unknown function
PBANKA_1313800	-0.927514342990834	6.9809548777761	-4.65891226902408	0.00127341780692705	0.00238747045737916	-1.19132046609016	signal recognition particle subunit SRP54, putative (SRP54)
PBANKA_0406500	-0.927935563878399	9.37891546978985	-4.98708321219301	0.00081385777901324	0.00166833840758136	-0.789904766697079	T-complex protein 1 subunit eta, putative (CCT7)
PBANKA_0103500	-0.928575868295875	4.20605105748756	-2.88885362587577	0.0184027760204059	0.0249845611174732	-3.49311055177404	RAP protein, putative
PBANKA_0715400	-0.930497672139697	6.70120362282547	-3.58207237928072	0.00616890189828386	0.00941039021563379	-2.8045747770243	conserved Plasmodium protein, unknown function
PBANKA_1201500	-0.933339468599451	5.96843179613138	-4.23834998403513	0.00231256503429913	0.00395301751826375	-1.66078238965191	conserved Plasmodium protein, unknown function
PBANKA_0609200	-0.93554315963019	4.9551750471943	-3.46500002214022	0.00739282350787584	0.0110648480023627	-2.69217363422028	conserved Plasmodium protein, unknown function
PBANKA_0814000	-0.936396141414405	6.29594877690288	-3.71425072413403	0.00503914020859112	0.00784012539311825	-2.52781106414349	conserved protein, unknown function
PBANKA_1124200	-0.936484833219267	5.35770200324803	-3.18184385215092	0.0115275184981439	0.016417667600944	-3.21487381729586	DNA polymerase 1, putative
PBANKA_1231500	-0.936606879086308	8.595963272512	-4.74069303727487	0.00113732313129458	0.00218212138440893	-1.15867227627923	ubiquitin carboxyl-terminal hydrolase 2, putative
PBANKA_1206500	-0.937063153340467	5.49409169027571	-3.41687457695637	0.00796761081004455	0.01182851290092	-2.86151861173029	conserved Plasmodium protein, unknown function
PBANKA_1306800	-0.937562739879064	8.34083994832808	-5.09836249189454	0.000701712245788583	0.00149172563094012	-0.645771430554609	protein transport protein SEC7, putative (SEC7)
PBANKA_1117300	-0.937944393027596	5.1216768159421	-3.24514462438277	0.0104300072028301	0.0150071139578021	-3.07147453791728	conserved Plasmodium protein, unknown function
PBANKA_0807100	-0.939052605060346	6.53029890526054	-4.78468204200461	0.00107067005383535	0.00208278514227864	-0.94363665221602	stomatin-like protein
PBANKA_1117700	-0.93940605181947	7.7917219161589	-3.83758328982222	0.00418097489158444	0.0066549162657896	-2.51765237210428	malate dehydrogenase, putative (MDH)
PBANKA_0901500	-0.939675805813046	5.33953339828628	-3.43585464365294	0.00773551991484767	0.0115342775819513	-2.80427525259535	conserved Plasmodium protein, unknown function
PBANKA_1028500	-0.940495183604023	6.62692915795602	-4.26007260470708	0.00224097335534271	0.00384720614949646	-1.73534553596316	conserved Plasmodium protein, unknown function
PBANKA_0618500	-0.94071474942943	6.25594473390395	-4.20271383195931	0.0024353574004688	0.00412150716015395	-1.76293844582988	conserved Plasmodium protein, unknown function
PBANKA_1413000	-0.9441777527372	5.91706611325441	-4.23617533274583	0.00231986551505084	0.00396283680867531	-1.65546067536046	cop-coated vesicle membrane protein p24 precursor, putative
PBANKA_0609700	-0.944768782355851	6.52346649560484	-4.16443436624099	0.00257505351565313	0.00431804116457991	-1.86472010345162	conserved Plasmodium protein, unknown function
PBANKA_0620900	-0.945470265091301	7.74898514695869	-5.57893603005308	0.000377433791454088	0.00095288531133401	0.029114768602855	conserved Plasmodium protein, unknown function
PBANKA_0302600	-0.946056768909545	4.55193539206397	-2.99768545023783	0.0154550375470919	0.0213909932813323	-3.3715346352665	3'-5' exonuclease, putative
PBANKA_1414100	-0.946264960005766	6.87976549241521	-4.00829902896501	0.00323987289820288	0.00529131110285859	-2.15920871852121	CDP-diacylglycerol--inositol 3-phosphatidyltransferase, putative (PIS)
PBANKA_1356000	-0.94679750102001	6.41085757637109	-2.73392703334733	0.0236250088253397	0.0314735855827513	-4.13002470302149	transcription factor with AP2 domain(s), putative (ApiAP2)
PBANKA_0412700	-0.947286007362585	4.07368972689444	-2.87710184503879	0.0187538839325009	0.0253961066101292	-3.49288419029299	zinc finger protein, putative
PBANKA_0936200	-0.95010777053785	3.44026549490899	-2.47489154029985	0.0359474820118659	0.0464228257805717	-4.04617069651722	conserved Plasmodium protein, unknown function
PBANKA_0107600	-0.950578696538977	6.81490941802865	-4.28632451697293	0.00215760166785915	0.00373367756835488	-1.72308777548236	conserved Plasmodium protein, unknown function
PBANKA_0715700	-0.95069627162377	4.43074613750362	-2.68903274033496	0.0254042695180376	0.033618316662203	-3.84732571229801	lysine decarboxylase-like protein, putative
PBANKA_0910200	-0.951007377325079	8.90194876478499	-5.04806561805796	0.000750181868395332	0.00156777201404261	-0.713794140617137	protein phosphatase PPM2 (PPM2)
PBANKA_0213100	-0.951736077974286	5.9159464470408	-4.15888839284385	0.00259599200718421	0.00435009001836988	-1.77252183661714	signal recognition particle subunit SRP9, putative (SRP9)
PBANKA_0825000	-0.951981262940995	6.35521716913513	-4.15216227076137	0.00262163012815454	0.00438687949790243	-1.85634500874797	conserved Plasmodium protein, unknown function
PBANKA_0809200	-0.952255205510877	4.92037964319777	-3.35611344644848	0.00876089925002773	0.0128817666750408	-2.85903706965423	ribosomal protein L35, putative
PBANKA_1316900	-0.952572056512614	5.40164811037579	-2.71754024207533	0.0242592963897848	0.0322374582987266	-3.97292645612897	conserved Plasmodium protein, unknown function
PBANKA_1361700	-0.953406598804271	4.22153047369826	-3.25862037174356	0.0102107407674777	0.014736131177299	-2.90509708825137	conserved Plasmodium protein, unknown function
PBANKA_1332000	-0.953442074320263	8.71328210936862	-5.12498884085907	0.000677433526932575	0.00145242723776183	-0.607632932488051	splicing factor U2AF large subunit, putative (U2AF2)
PBANKA_1228600	-0.953939590746928	6.18412431784342	-4.64366324039631	0.00130068069520617	0.00242617182144173	-1.09350159161109	conserved Plasmodium protein, unknown function
PBANKA_1101300	-0.954582590349646	8.30876711331975	-4.8952456385187	0.000921027350526099	0.00184360264617913	-0.934283912789598	conserved rodent malaria protein, unknown function
PBANKA_0202800	-0.955354749511733	3.99847764353436	-2.43804661440043	0.038162051300149	0.0489905719196739	-4.18051261292129	adenylate kinase-like protein 1, putative (AKLP1)
PBANKA_1314000	-0.956847197220485	5.7292131665259	-3.90023468240145	0.00380566872837107	0.00611886797906169	-2.13909206998171	NADPH--cytochrome P450 reductase, putative (CPR)
PBANKA_0906200	-0.958203919925799	7.46475121519173	-5.47510904785747	0.000430367647643098	0.00104499055727407	-0.0923098704242786	conserved Plasmodium protein, unknown function
PBANKA_0310000	-0.958866890103733	8.24325936057991	-5.51508465203198	0.000409088688121216	0.00100718269261471	-0.0704025856306005	protein SIS1, putative (SIS1)
PBANKA_1364600	-0.959069725488304	6.43295683464148	-4.33597574904208	0.00200885199201592	0.00351549806062666	-1.58983453309008	conserved Plasmodium protein, unknown function
PBANKA_1140100	-0.95917109734859	7.32483153748859	-5.36679001407327	0.000494305767636188	0.00114815830181316	-0.227285969577387	conserved Plasmodium protein, unknown function
PBANKA_0308500	-0.961853978616579	6.85414847575668	-4.56252333916737	0.00145670162693937	0.00267323827070076	-1.31458294538416	tyrosine kinase-like protein, putative (TKL1)
PBANKA_1006700	-0.963207050989906	6.98158590555912	-4.66489754022831	0.0012628856234996	0.00237145727644939	-1.18132477279412	U4/U6 small nuclear ribonucleoprotein PRP31, putative (PRPF31)
PBANKA_1243600	-0.963456578139787	7.40134945668861	-4.97004882586817	0.000832671030893466	0.00169765128171589	-0.787792476172795	conserved Plasmodium protein, unknown function
PBANKA_1432800	-0.963524767412935	6.67567359111603	-3.62231090917889	0.00579910809516602	0.00889184131489247	-2.73527406749522	snoRNA-associated small subunit rRNA processing protein, putative
PBANKA_0922100	-0.964626374838646	10.1639979617645	-4.39298099657749	0.00185148883047427	0.00327777509787418	-1.63778606874365	40S ribosomal protein S18, putative
PBANKA_1240900	-0.964939084448705	3.60904784666054	-2.85149246543615	0.0195429906566666	0.0263374278609221	-3.47112034628113	conserved Plasmodium protein, unknown function
PBANKA_1222300	-0.965858872548672	6.62364973954354	-5.03969889654343	0.000758590100913433	0.00158256829330377	-0.593193738967349	coatomer subunit epsilon, putative (SEC28)
PBANKA_0831800	-0.965992488717594	4.67877250332125	-3.19250051686174	0.011334666131585	0.0161865555907887	-3.07953116242051	elongation factor Tu, putative
PBANKA_1355900	-0.967607442144879	7.58411344292696	-3.71037823526313	0.00506893088610607	0.00787875586995411	-2.70569820909566	phosphoenolpyruvate carboxykinase, putative (PEPCK)
PBANKA_1106200	-0.973284682778781	3.86225965484182	-3.01548300930252	0.0150213494710979	0.0208634719767668	-3.24301672433661	histone deacetylase, putative
PBANKA_1017900	-0.973311864827391	6.75021911902638	-4.41266214133764	0.00180026964706252	0.0031966025339567	-1.52258191966572	phosphoenolpyruvate carboxylase (PEPC)
PBANKA_0940400	-0.973607509622827	6.07781253323485	-4.31833978236589	0.00206039068732168	0.00359023454074633	-1.55769276021249	conserved Plasmodium protein, unknown function
PBANKA_1454900	-0.97411011469816	4.82584356067438	-2.63647129497926	0.0276610486904114	0.0363523409547917	-3.99809559659458	conserved Plasmodium protein, unknown function (UIS8)
PBANKA_0935200	-0.977009614551843	5.84996956517297	-4.39928210980978	0.00183492261431081	0.0032508632705752	-1.39943566662557	conserved Plasmodium protein, unknown function
PBANKA_0601300	-0.97944381489572	6.07765114441829	-3.74852870450639	0.00478337097519619	0.00749851244680311	-2.43528141464174	peptidyl-prolyl cis-trans isomerase, putative (CYP26)
PBANKA_0916000	-0.979696399201298	6.35849453120284	-4.28148175811711	0.00217272838037355	0.00375167742084074	-1.65964537348129	conserved Plasmodium protein, unknown function
PBANKA_0920900	-0.981814215594227	8.17499657612713	-4.49274859215014	0.00160698949963162	0.00290869983899887	-1.52211914381123	conserved Plasmodium protein, unknown function
PBANKA_1136400	-0.982796112996267	6.72072679629884	-5.21414936217481	0.000602530268343541	0.0013260172985563	-0.362928824309101	ER membrane protein complex subunit 3, putative (EMC3)
PBANKA_0304600	-0.983005566001921	3.52298972986239	-2.72120859094692	0.0241158169574015	0.0320646809894113	-3.66732086010209	iron-sulfur assembly protein, putative
PBANKA_1418900	-0.98303346947882	7.66971275261759	-5.05377180456513	0.000744505185814979	0.00156041474052906	-0.68820111895533	ras-related protein Rab-11A (Rab11a)
PBANKA_1142500	-0.983147690964795	6.10307610699856	-4.20938921268362	0.00241183622848095	0.0040875089976817	-1.72650283257225	signal recognition particle receptor alpha subunit, putative
PBANKA_0503200	-0.989479604271132	8.61828043660907	-5.29974168161653	0.000538999849704391	0.00121754162351433	-0.364719267405251	eukaryotic translation initiation factor subunit eIF2A, putative
PBANKA_1455000	-0.989993266786101	4.94190980397603	-3.07102762849022	0.0137468623758157	0.0192109276498638	-3.3187999309059	mitochondrial carrier protein, putative
PBANKA_0519900	-0.990450597564048	9.37680656971832	-5.78233995275049	0.000293108022137969	0.000803433036516275	0.2966297986607	conserved Plasmodium protein, unknown function
PBANKA_1364100	-0.994651672085982	6.63532848961025	-5.44965304721304	0.000444542340344288	0.00106580813837663	-0.0291178920988271	conserved Plasmodium protein, unknown function
PBANKA_0515100	-0.994713585825472	3.66438976898106	-2.91541309243143	0.0176338809177522	0.0240434483950119	-3.37657169041682	conserved Plasmodium protein, unknown function
PBANKA_0602100	-0.995084327031816	5.94783598087928	-4.12568726250263	0.00272520013045822	0.00454365932892334	-1.82791300763052	conserved Plasmodium protein, unknown function
PBANKA_0836400	-0.995515204725941	5.75641632743313	-4.33794907580169	0.00200317162964048	0.00350849619250267	-1.47571324252874	Plasmodium exported protein, unknown function
PBANKA_0522400	-0.995744628936797	4.1537979929327	-2.66290197366146	0.026501909655169	0.0349350021021652	-3.84668663196722	steroid dehydrogenase, putative
PBANKA_0701400	-0.997827243878352	5.91136704735531	-4.18585254819983	0.00249586691982102	0.00420895929416896	-1.73020156017179	U6 snRNA-associated Sm-like protein LSm8, putative (LSM8)
PBANKA_0517500	-0.998048472715917	8.41938586501446	-5.55361028844986	0.000389658966884352	0.000971497348484106	-0.0193712158483983	bromodomain protein 1, putative (BDP1)
PBANKA_1130200	-0.998712099352803	6.83090178637386	-5.13584168696266	0.000667799636883981	0.00143564867784986	-0.486231064162814	ER lumen protein retaining receptor, putative (ERD2)
PBANKA_1445500	-0.999742554098528	7.31173478883858	-5.26416852285432	0.000564476085165508	0.00125838281222671	-0.365613333667012	conserved Plasmodium protein, unknown function
PBANKA_0911800	-1.00275540375968	6.86694550847061	-5.51716817229147	0.000408011410749396	0.00100504982461744	0.0309299451102358	DnaJ protein, putative
PBANKA_1019700	-1.0036747697816	8.97617237170378	-5.57292417366859	0.000380297616708614	0.000958084529878286	0.0106049529378023	conserved Plasmodium protein, unknown function
PBANKA_1006800	-1.00474141545218	6.15868643201749	-4.03831955880067	0.00309909016385491	0.00509105708296718	-1.99722942730706	protein SOF1, putative (SOF1)
PBANKA_1424200	-1.00481677383929	8.54181108948589	-4.17498766303939	0.00253570628728702	0.00426256342718255	-2.00573971036701	conserved Plasmodium protein, unknown function
PBANKA_1311000	-1.00775034116067	6.56025255374398	-4.37086404615149	0.00191091645840892	0.00336796374689608	-1.5559418401379	conserved Plasmodium protein, unknown function (UIS21)
PBANKA_1115400	-1.00775974294077	5.18549651975088	-3.3794185017259	0.00844728284661142	0.0124629468817766	-2.86624201660029	BolA-like protein, putative
PBANKA_1322000	-1.00815139885873	7.22788612390084	-5.12763151452425	0.000675073898354926	0.0014480198342021	-0.546388900083769	conserved Plasmodium protein, unknown function
PBANKA_0815200	-1.0083048560456	7.47441424609208	-5.57551229339992	0.000379061848297286	0.000956008816382039	0.0433254930556393	phospholipid or glycerol acyltransferase, putative
PBANKA_1363800	-1.00847831561185	7.37033668193625	-4.72237306471693	0.00116638839174389	0.00222891066918087	-1.14038419923554	phosphatidylinositol transfer protein, putative
PBANKA_1103000	-1.00855046395936	8.28839057656127	-5.59899876693582	0.000368044986132876	0.000934630231309714	0.0423791216623881	serine/arginine-rich splicing factor 12, putative (SRSF12)
PBANKA_0101400	-1.00971357899009	8.49842811924992	-5.855412101151	0.000268020163324865	0.000759171348990542	0.379415188720586	conserved Plasmodium protein, unknown function
PBANKA_1439200	-1.01429865775769	12.2401380477277	-4.51968114707034	0.00154709431414664	0.00281096770121837	-1.38167082927043	polyadenylate-binding protein, putative (PABP)
PBANKA_0315800	-1.0152486482973	6.84315303019784	-3.12331175695594	0.0126492363374812	0.0178498109928201	-3.56394926998595	ribosome associated membrane protein RAMP4, putative
PBANKA_1339800	-1.01607558232745	3.78260384748387	-2.94750037487783	0.0167487745830999	0.0229813254936313	-3.34095262036884	conserved Plasmodium protein, unknown function
PBANKA_0722600	-1.01658231574788	7.05941993077777	-2.6082597306944	0.0289549371694451	0.0379689844963491	-4.43413292958796	fam-b protein
PBANKA_1457400	-1.01689652336172	7.95940606707206	-4.53457812211673	0.0015149981727179	0.00276318962282851	-1.45403264077714	N-alpha-acetyltransferase 15, NatA auxiliary subunit, putative
PBANKA_0417900	-1.01814828355768	7.34380166174053	-5.30838302945369	0.000533001176368999	0.0012068524734895	-0.307165698345587	conserved Plasmodium protein, unknown function
PBANKA_0204800	-1.01871412362903	8.05790872538512	-5.56480260993151	0.000384203986868324	0.000964198438175972	0.000465560153135591	secreted ookinete protein, putative (PSOP24)
PBANKA_0208700	-1.02084005235426	7.78812891943574	-5.34474569137841	0.000508540260691516	0.00116981448668971	-0.288510015921126	4-hydroxy-3-methylbut-2-enyl diphosphate reductase, putative (LytB)
PBANKA_1101700	-1.02087831200983	5.73818393393157	-4.17547312372522	0.00253391178818031	0.00426105039141935	-1.71725747386521	conserved protein, unknown function
PBANKA_0935400	-1.0208801939384	4.63413238448334	-3.3781238095299	0.00846439371809605	0.012484325595359	-2.77565801082334	ubiquinone biosynthesis protein COQ4, putative (COQ4)
PBANKA_0414700	-1.02253394454208	6.69451645354614	-4.54993700028844	0.00148265414250097	0.00271563411567653	-1.30848813557366	zinc finger protein, putative
PBANKA_1036100	-1.02268606553754	5.24559191621037	-3.86220347032268	0.00402900999715289	0.00643668800349979	-2.11620614405497	conserved Plasmodium protein, unknown function
PBANKA_1410000	-1.02379672449019	8.99877725624754	-6.11020095354614	0.000197266835472795	0.000631147887301812	0.71061079072526	26S protease regulatory subunit 7, putative (RPT1)
PBANKA_0504900	-1.02525505126205	6.67550904663568	-4.60562827617914	0.00137145494439652	0.00253437213153803	-1.22345372209109	histone acetyltransferase, putative
PBANKA_0919700	-1.02560949858621	5.59597827332	-3.96955747916713	0.00343168612964757	0.0055740036555203	-2.0086812180884	conserved Plasmodium protein, unknown function
PBANKA_1414000	-1.02682595602516	7.52184904159818	-5.00352465530229	0.000796134231618328	0.0016457516752564	-0.748224196669046	conserved Plasmodium protein, unknown function
PBANKA_1203400	-1.02682811366717	5.98834575784609	-4.18212167132478	0.00250947145169287	0.00422890767451886	-1.74823331924123	conserved protein, unknown function
PBANKA_1135300	-1.0272552665323	6.71943460039061	-4.28365818317355	0.00216591617230476	0.00374670466407404	-1.71047392195971	conserved Plasmodium protein, unknown function
PBANKA_0410100	-1.02852042343398	4.95338553063292	-3.63746185458556	0.00566598849896439	0.00870734490615044	-2.4176358609378	E3 ubiquitin-protein ligase, putative
PBANKA_1348400	-1.02957661222044	5.93279549940815	-3.91824337580804	0.00370452957549113	0.00597035821976987	-2.14456582479974	histone H3-like centromeric protein CSE4, putative (CenH3)
PBANKA_1346000	-1.03173082663685	5.0721014510572	-3.35423538533438	0.00878669680414042	0.0129157123032783	-2.88614516003113	DEAD box helicase, putative
PBANKA_1033000	-1.03308005152398	6.46550627189989	-4.7112641159456	0.00118440191950726	0.00225429114843492	-1.0378206492015	conserved Plasmodium protein, unknown function
PBANKA_1137700	-1.03330098887844	6.42121413496961	-4.31067729346073	0.00208322259528667	0.00362736565933687	-1.62448351378313	cytochrome c oxidase subunit 2, putative
PBANKA_0521400	-1.03415726808888	6.51928502014406	-4.99105882790919	0.000809533412500958	0.00166305182283509	-0.64475290033926	serine/threonine protein kinase RIO2, putative (RIO2)
PBANKA_0301700	-1.03428754476546	5.40012133923785	-3.88219953631468	0.0039098981869581	0.00626530607556959	-2.11102617047237	5'-3' exonuclease, putative
PBANKA_1008200	-1.03525060348435	7.53420875501968	-5.72846047823048	0.000313241734743126	0.000840249788466358	0.242576596881667	cGMP-dependent protein kinase (PKG)
PBANKA_1358700	-1.03639645619816	7.67892859316327	-5.82628538311839	0.000277728375585217	0.000776465951460078	0.361430267972888	conserved Plasmodium protein, unknown function
PBANKA_1145100	-1.03718212067831	6.17725392181414	-4.89300861886696	0.00092382088214063	0.00184841775830238	-0.731757062237393	conserved Plasmodium protein, unknown function
PBANKA_0909800	-1.03737865647547	5.95564521026246	-3.81670154616644	0.00431462599361835	0.00683795017751092	-2.30645239704493	RNA-binding protein, putative
PBANKA_1235000	-1.03804981248733	6.4072478497111	-5.09268669397373	0.000707008358386617	0.00150164414594465	-0.485442157367469	conserved Plasmodium protein, unknown function
PBANKA_1339600	-1.03873963849425	6.47456148135652	-4.55406963775219	0.0014740784673167	0.0027030445797909	-1.26936050524084	MSF1-like protein, putative
PBANKA_1453100	-1.04046995780507	6.63273242901298	-2.82048854892977	0.0205439781490149	0.0275616761199401	-4.02353698693557	sphingomyelin phosphodiesterase, putative
PBANKA_1440800	-1.04083779264111	6.07727470458637	-4.1879731984706	0.0024881691448345	0.00419746381231996	-1.7538316344466	conserved Plasmodium protein, unknown function
PBANKA_1023400	-1.04235239583873	7.6371107546177	-5.66655999307814	0.000338248790142033	0.000881519275840615	0.154170954114551	glutathione reductase, putative (GR)
PBANKA_0211000	-1.04315655381063	6.01450342932313	-4.62229315880127	0.00133994857101448	0.00248385797366265	-1.0961450122279	mitochondrial import inner membrane translocase subunit TIM50, putative (TIM50)
PBANKA_1348200	-1.04334306444972	5.99598882044763	-3.97003744749873	0.00342923724394308	0.00557192572651597	-2.07462765886722	conserved Plasmodium protein, unknown function
PBANKA_0608900	-1.04359756318996	6.6755177072524	-4.73115529391667	0.00115235650791378	0.00220652186643941	-1.0392738742455	general transcription factor 3C polypeptide 5, putative
PBANKA_0100900	-1.04489697320125	7.58858303071541	-4.79120173793244	0.00106115478448105	0.00206896806348965	-1.05739415373724	ATP-dependent RNA helicase, putative
PBANKA_0812500	-1.0462864860846	5.56351238797756	-4.26562434876458	0.00222305899822517	0.00381920413542903	-1.55213402476333	conserved Plasmodium protein, unknown function
PBANKA_1320600	-1.04635069418397	5.19815373190277	-3.43399120498612	0.00775798942416856	0.011564161957678	-2.78075820393935	conserved protein, unknown function
PBANKA_1241600	-1.04709933327796	4.86197235362156	-3.65004733563631	0.00555785967250688	0.00855773868126141	-2.38274563454578	conserved Plasmodium protein, unknown function
PBANKA_1343600	-1.0471258748647	5.04509913320261	-3.83817560092652	0.00417724845974478	0.00665343084661455	-2.11960331235688	conserved Plasmodium protein, unknown function
PBANKA_1241100	-1.04713581647819	4.44130005629095	-2.44910275967972	0.037483579072745	0.0482235405623973	-4.23026847878235	nucleolar Jumonji domain interacting protein, putative
PBANKA_1315800	-1.04753170182907	3.64124834275899	-3.24431800985199	0.0104436158097936	0.0150221575235075	-2.85206386673577	leucine-rich repeat protein (LRR3)
PBANKA_0413800	-1.04765097835927	3.35253988485162	-2.60527122401005	0.0290955337909331	0.0381323584539217	-3.82961130283999	microneme associated antigen, putative (MA)
PBANKA_1233900	-1.04891196196735	6.30266561003706	-4.8330694595404	0.0010021811396218	0.00197533758757064	-0.836683626875881	mitochondrial ribosomal protein L14 precursor, putative
PBANKA_1464500	-1.04894584140829	6.50448974246766	-4.86112645596466	0.000964643945757393	0.00191242769770629	-0.827026414287753	DEAD/DEAH box ATP-dependent RNA helicase, putative
PBANKA_1341500	-1.05053505779931	8.0638848559557	-5.6534602003343	0.000343814570506455	0.00089114940908202	0.1191720748168	RNA-binding protein, putative
PBANKA_1344900	-1.05059358246306	4.70290166515908	-3.25964937796802	0.0101941961431758	0.0147211732119095	-2.97473735384106	conserved Plasmodium protein, unknown function
PBANKA_1036400	-1.05088214083637	6.74893352306981	-4.32363560153326	0.00204476730804648	0.00356823130239321	-1.65352878243107	ribosome biogenesis protein BOP1, putative (BOP1)
PBANKA_1024800	-1.05178367871788	7.38405856151733	-5.36754007104196	0.000493829104282294	0.00114815830181316	-0.22868120298926	conserved Plasmodium protein, unknown function
PBANKA_0916200	-1.05230815493881	9.66310470582	-5.74321559727486	0.000307582467042302	0.000829741151183199	0.252533455738892	T-complex protein 1 subunit alpha, putative (TCP1)
PBANKA_1233300	-1.05289064218413	8.30748087865781	-5.86489190436706	0.000264940667244958	0.000753538709704465	0.393069727743102	ATP-dependent RNA helicase DDX23, putative (DDX23)
PBANKA_0511300	-1.05372625200537	5.66127347676943	-4.09535908321874	0.00284923076630447	0.00471965763931658	-1.82610911637744	mitochondrial ribosomal protein S22 precursor, putative
PBANKA_1342100	-1.0550120531108	2.58641295393973	-2.56095216625874	0.0312632322971899	0.0407825954720188	-3.81355800313087	conserved Plasmodium protein, unknown function
PBANKA_1022900	-1.05586731199924	5.39917417641157	-3.51171496342597	0.0068763707492909	0.0103832108556646	-2.69203730958116	zinc finger protein, putative
PBANKA_0611300	-1.05837630777623	4.08724878446851	-3.45421318598451	0.00751776318303278	0.0112306753853773	-2.57809883470182	conserved Plasmodium protein, unknown function
PBANKA_0827800	-1.05976377420867	5.4753895259144	-3.50961427289804	0.00689876167622947	0.0104073313360632	-2.70864075716907	CS domain protein, putative
PBANKA_1453300	-1.06172632377334	8.95437952385914	-5.75751243696406	0.000302204952429055	0.000819410582454194	0.255493523338842	acyl-CoA synthetase, putative
PBANKA_1222200	-1.06256789541861	5.05125344686734	-4.29108532781366	0.00214284066590273	0.00371743141771107	-1.43179472524411	conserved rodent malaria protein, unknown function
PBANKA_1452600	-1.06314093126285	8.07015380284567	-5.40014719092679	0.000473581536140374	0.0011103063179984	-0.221755396789194	calcyclin binding protein, putative
PBANKA_1340300	-1.06532541937688	7.49183118663864	-5.67642944925045	0.000334120228525714	0.000876996566774931	0.177972046982388	phosphoribosylpyrophosphate synthetase, putative
PBANKA_0914200	-1.06533716570936	6.70719323252794	-4.1721028418014	0.00254639800842027	0.00427604321156898	-1.8772549289245	conserved Plasmodium protein, unknown function
PBANKA_1365300	-1.06605355627665	7.61729714093667	-6.13743088875323	0.000191004572870172	0.000615301961193556	0.764402086208692	conserved Plasmodium protein, unknown function
PBANKA_1400700	-1.06615702130867	10.774514141153	-4.3478469886406	0.00197493802728269	0.00346414019218511	-1.68679798693436	Plasmodium exported protein, unknown function
PBANKA_1209000	-1.06676822292242	7.75533167163986	-5.49096914266176	0.000421784847851516	0.00102928614832833	-0.0868646227375454	eukaryotic translation initiation factor 2 beta subunit, putative
PBANKA_1222000	-1.06711355904435	6.74642561284422	-4.25412620293784	0.00226033249045742	0.00387625053439134	-1.75796166394763	histone deacetylase complex subunit SAP18, putative (SAP18)
PBANKA_0405000	-1.06719871145218	5.93020290179492	-4.69218766970981	0.00121603752009046	0.00229888997845673	-0.980898659928673	conserved Plasmodium protein, unknown function
PBANKA_0920000	-1.06823339386027	6.99384343530626	-4.80778858612594	0.00103735529219348	0.00203509285257005	-0.970968466092682	multiprotein bridging factor type 1, putative
PBANKA_1413900	-1.06884142568222	8.21863570603851	-5.76470604942474	0.000299537960462333	0.000815427910652888	0.263519195419926	zinc finger (CCCH type) protein, putative
PBANKA_1430200	-1.07197385517578	5.03819747253475	-3.89170479642815	0.00385459268565817	0.00618708879867774	-2.03507544273254	ER membrane protein complex subunit 6, putative (EMC6)
PBANKA_1120300	-1.07257395486998	4.15151054151468	-2.7046674828802	0.0247696836494859	0.032873211300644	-3.77975056549874	conserved Plasmodium protein, unknown function
PBANKA_1012100	-1.07273365051382	6.8840858308006	-4.72623839402938	0.00116018999070903	0.00221884589150454	-1.074573719813	conserved Plasmodium protein, unknown function
PBANKA_0314900	-1.07436854290351	7.0376096502696	-4.87652368272552	0.000944690947459962	0.00188155650177753	-0.877118171599658	conserved Plasmodium protein, unknown function
PBANKA_0309800	-1.0750508848121	5.49478479198427	-4.28322134241215	0.00216728164901017	0.00374767304146965	-1.51434384247379	Leu/Phe-tRNA protein transferase, putative
PBANKA_1460800	-1.07684628277218	6.10466861836186	-4.73082309532796	0.00115288396040711	0.00220664491256709	-0.952402881941567	nucleolar rRNA processing protein, putative
PBANKA_1347400	-1.07689208077703	5.70202842687559	-4.40512277216875	0.00181970875593558	0.00322721688070675	-1.36568754098966	apurinic/apyrimidinic endonuclease Apn1, putative
PBANKA_1461100	-1.07780733389171	6.95374355501318	-5.92471864084456	0.000246373382867074	0.00072140307066917	0.557507762716509	RNA-binding protein, putative
PBANKA_1326400	-1.07845853587786	12.6909877276246	-4.960452400775	0.00084347602305934	0.00171283877828418	-0.732099430024847	glyceraldehyde-3-phosphate dehydrogenase, putative (GAPDH)
PBANKA_1203300	-1.07862641875064	4.08321357258949	-2.93925967857564	0.0169716381479368	0.0232469477103999	-3.39513761791855	methionine--tRNA ligase, putative
PBANKA_1462200	-1.07930130720571	8.09713541537731	-5.47187986968773	0.000432138268706678	0.00104822134018259	-0.124626703082598	protein phosphatase PPM4 (PPM4)
PBANKA_1119400	-1.07972448621145	3.57955151342644	-2.88426126464289	0.0185391727799503	0.02513392689917	-3.41540384703872	conserved Plasmodium protein, unknown function
PBANKA_0515700	-1.07984886252612	3.94068826909476	-3.14783854583693	0.0121660142339622	0.017213808081555	-3.04327737805042	conserved Plasmodium protein, unknown function
PBANKA_1349600	-1.07996452374364	6.62115039490253	-4.4392300293446	0.00173352315199279	0.00309771353941998	-1.46011427510441	conserved Plasmodium protein, unknown function
PBANKA_1456200	-1.07999320549557	8.68103704627823	-6.28582458627795	0.000160476236870076	0.000553590725886344	0.927485262001605	rab specific GDP dissociation inhibitor, putative (rabGDI)
PBANKA_0623000	-1.0804103779913	7.04241499938176	-3.4299876667096	0.00780649609311394	0.0116189715169623	-3.09242706574649	Plasmodium exported protein, unknown function
PBANKA_1416300	-1.08197978063711	9.7161906839288	-5.00339182559532	0.000796275737083544	0.0016457516752564	-0.757489596459621	40S ribosomal protein S19, putative (RPS19)
PBANKA_1231800	-1.08248119836252	9.49141734627139	-5.18900461288538	0.000622702072232556	0.00135786334615642	-0.502152802083865	60S ribosomal protein L12, putative
PBANKA_0830800	-1.08385844495064	7.7131637534368	-4.03252816652481	0.0031257337159133	0.00513128718904581	-2.20478994438945	conserved Plasmodium protein, unknown function
PBANKA_1438300	-1.08415977463905	9.08063523757562	-5.67464244537891	0.000334863680871881	0.000877708393536715	0.148576714823172	phospholipid-transporting ATPase, putative
PBANKA_1208100	-1.08426744749899	5.76267235482282	-4.61530399487388	0.00135306640193344	0.00250619852381663	-1.06598066332284	conserved Plasmodium protein, unknown function
PBANKA_0822800	-1.08474986623763	6.50443133385931	-4.19832270139086	0.00245096334331514	0.00414497315142114	-1.80629656310752	conserved Plasmodium protein, unknown function
PBANKA_1301600	-1.08477951056433	7.08757621268591	-5.09878618825797	0.000701318617612168	0.00149155441710016	-0.567599993756688	conserved Plasmodium protein, unknown function
PBANKA_1228400	-1.08525826759836	8.09196878894938	-5.7056014142657	0.000322234196828208	0.000856176081254647	0.18817553947869	mannose-6-phosphate isomerase, putative
PBANKA_1438200	-1.0856728833195	6.29725190064054	-4.66183382422855	0.0012682650374073	0.00237957906012581	-1.08275748595667	DNA gyrase subunit A, putative (GyrA)
PBANKA_1202500	-1.0858195503083	6.30343726680276	-4.98890728982865	0.000811870598515399	0.0016664159979868	-0.614477061914524	WD repeat-containing protein, putative
PBANKA_1135700	-1.08586132754535	9.54611357487372	-5.33375019137028	0.000515805924242997	0.0011791264026361	-0.300535948524126	CUGBP Elav-like family member 1, putative (CELF1)
PBANKA_1102400	-1.08628303650205	4.18043269342908	-3.12463128813259	0.0126227394633834	0.0178244431264549	-3.11254766881433	conserved Plasmodium protein, unknown function
PBANKA_1443600	-1.08962352953027	5.43725019442835	-3.6505512453369	0.00555357587559399	0.00855390736221461	-2.47817250086522	conserved Plasmodium protein, unknown function
PBANKA_0520900	-1.08991093389422	8.92678275890247	-5.72447296581354	0.000314790504857966	0.000842033669367406	0.211777101205016	antigen UB05, putative
PBANKA_0710600	-1.09000883520342	5.75968505438105	-4.37481287567747	0.00190015801174434	0.00335272324738891	-1.41998851556299	phosphatidylglycerophosphate synthase, putative
PBANKA_1339900	-1.0913238985099	7.0873458536662	-5.35445088735467	0.000502219370917164	0.00116021897590322	-0.213282571699756	SNARE protein, putative
PBANKA_0914600	-1.09174808744488	6.7708340066736	-4.29261323249545	0.00213812628674903	0.00371075906377864	-1.70219228302902	RNA (uracil-5-)methyltransferase, putative
PBANKA_1130000	-1.09422657706492	6.68281217542501	-5.27978386520421	0.000553135757536539	0.00124181844905941	-0.263673667141783	Ran-binding protein, putative
PBANKA_1205200	-1.09539474996134	6.08769242468259	-3.26521618935914	0.0101051744938622	0.014628092157022	-3.20694360814056	conserved membrane protein, unknown function
PBANKA_1223100	-1.09606288971083	8.62238996759839	-5.77309427064105	0.000296460379610629	0.000809826403936373	0.273038438201226	proteasome subunit alpha type-6, putative
PBANKA_0706700	-1.09612866546338	5.99995717673125	-2.71245354428943	0.0244596880048634	0.032485629678051	-4.08795616095039	dicarboxylate/tricarboxylate carrier, putative (DTC)
PBANKA_0609800	-1.09803002395307	4.75202705424863	-3.12096278424537	0.0126965476626595	0.0179112683046816	-3.203908569807	DNA helicase MCM8, putative (MCM8)
PBANKA_0516100	-1.09878009534947	5.02634788518066	-3.58449305872931	0.0061459683972214	0.00938141411225977	-2.51183316309618	conserved Plasmodium protein, unknown function
PBANKA_1304100	-1.09940500113993	4.65637287602882	-3.96249176073232	0.00346795259224957	0.00562523872981851	-1.86705091494058	delta-aminolevulinic acid dehydratase, putative (PBGS)
PBANKA_1327900	-1.1001570168044	7.80086618432355	-5.03956131326359	0.000758729215345468	0.00158256829330377	-0.71256190718246	conserved Plasmodium protein, unknown function
PBANKA_1114800	-1.10079978114759	2.57564599248012	-2.44727887941976	0.0375946683916566	0.0483403509359924	-3.98934052644774	conserved Plasmodium protein, unknown function
PBANKA_1300096	-1.10148230158052	5.7126670212228	-3.10436069797962	0.0130362052424799	0.0183469665510116	-3.40056801525316	fam-b protein
PBANKA_0617300	-1.10317970793161	6.15462767743609	-4.93755927476415	0.000869868649488459	0.00175521145538459	-0.663958880095845	conserved Plasmodium protein, unknown function
PBANKA_1341600	-1.10359979328057	6.35121245710082	-5.04792825176293	0.000750319099919638	0.00156777201404261	-0.538274899420168	translation initiation factor EIF-2B gamma subunit, putative
PBANKA_1107300	-1.10746753254702	7.06176860479262	-5.70510716065375	0.000322431705677217	0.000856223325443847	0.260466430996116	nuclear protein localization protein 4, putative (NPL4)
PBANKA_0930000	-1.10834857821105	6.80463797802277	-5.66407503074377	0.00033929701292404	0.000882802277209245	0.237866241398321	AP-1 complex subunit sigma, putative
PBANKA_0602700	-1.10958732050394	9.87740003454644	-5.26061089294201	0.000567094823816751	0.00126303868193689	-0.392564092256738	nucleosome assembly protein, putative (NAPL)
PBANKA_1210200	-1.1096236448579	10.2281748778164	-4.15760292651683	0.00260087109510052	0.00435673343778441	-1.99387070163515	PRE-binding protein, putative (PREBP)
PBANKA_1364200	-1.10992471163418	10.0712737480029	-4.68143584665814	0.00123426769185012	0.00232781127631589	-1.2120268613814	60S ribosomal protein L17, putative
PBANKA_0904900	-1.11019283817877	5.50364237909622	-3.7588004436813	0.00470942775661635	0.00739232745717308	-2.31944954352033	mitochondrial large subunit ribosomal protein, putative
PBANKA_1145000	-1.11022926649064	3.85462639734154	-3.25900619079923	0.0102045341950086	0.0147316366378852	-2.85590267651022	conserved Plasmodium protein, unknown function
PBANKA_1122000	-1.11024150309138	8.53226542136536	-6.42739148426103	0.00013626106660754	0.000505960811627686	1.10173408874525	nuclear polyadenylated RNA-binding protein NAB2, putative (NAB2)
PBANKA_0939200	-1.11048842606664	6.52169580620561	-4.77088460872624	0.00109111148091239	0.00210960028208873	-0.957640938769655	pescadillo homolog, putative (PES)
PBANKA_0506300	-1.11069710735978	4.77640436768772	-3.03833701026397	0.0144827906819849	0.020174273335958	-3.34034191307525	conserved Plasmodium protein, unknown function
PBANKA_1022000	-1.11075891560493	9.51755512834491	-4.6615814652348	0.00126870923860612	0.00237957906012581	-1.25655804009785	40S ribosomal protein S25, putative
PBANKA_1228500	-1.11278383039349	7.04090013001594	-5.20129066000985	0.000612755993866065	0.00134201057412399	-0.417809749545949	sentrin-specific protease 2, putative (SENP2)
PBANKA_1403200	-1.11335385868594	5.44828654582073	-4.21773543651321	0.0023827685007711	0.00404832708190924	-1.6046254138825	cyclin, putative
PBANKA_0622200	-1.11514285811417	7.96405005984481	-4.79417030349842	0.00105685249637142	0.00206261585117306	-1.07073324083681	conserved Plasmodium protein, unknown function
PBANKA_0940200	-1.11684646792825	5.44033194210069	-4.26477153383667	0.00222580087794463	0.00382253618692438	-1.53237649239664	dna2/nam7 helicase family member, putative
PBANKA_0913300	-1.11884090325408	5.21214919653049	-4.60198127527883	0.00137845556742786	0.00254434805239299	-0.998747972276537	regulator of chromosome condensation, putative
PBANKA_0938700	-1.11931527871651	4.62623735935756	-3.27479602685152	0.00995387003985912	0.014426600812257	-2.93719960323217	D-tyrosyl-tRNA(Tyr) deacylase, putative (DTD)
PBANKA_1359900	-1.12011793609404	6.89678829073845	-4.7160186186146	0.00117665593806161	0.00224403078019436	-1.08914351929569	WD repeat-containing protein 92, putative (WDR92)
PBANKA_0800400	-1.12019869494577	9.3624707010039	-4.03315420412399	0.00312284188552902	0.00512830704676327	-2.21091294531213	conserved Plasmodium protein, unknown function
PBANKA_0925200	-1.12136511999483	8.57989354019864	-5.40769224451158	0.000469025855862101	0.00110368598305528	-0.215487628974925	calcium-dependent protein kinase 7 (CDPK7)
PBANKA_0703400	-1.1224016195795	6.80138074196378	-5.35269723288994	0.000503355170919387	0.0011607619809511	-0.178794449316601	conserved Plasmodium protein, unknown function
PBANKA_0202900	-1.12290864793196	7.31909211996206	-5.24097881057595	0.000581784583432192	0.00128852708297116	-0.393954831102216	transcription initiation factor TFIIB, putative
PBANKA_0211300	-1.12560654133208	6.78849134387781	-5.25273309970554	0.000572940561242639	0.00127248896678785	-0.313951993141131	cysteine desulfurase, putative (NFS)
PBANKA_0610000	-1.12640038937748	5.84565995098164	-4.35344691558561	0.00195915330029634	0.0034453327141424	-1.46533372198756	mitochondrial ribosomal protein S18 precursor, putative
PBANKA_1144200	-1.12667857071249	5.47786396766315	-4.07430790747477	0.00293885126244136	0.00485124304028781	-1.82686069548649	conserved Plasmodium protein, unknown function
PBANKA_1026400	-1.12827464464812	6.74298761594054	-5.83745050997423	0.000273962401758661	0.000769096571584124	0.472888086225493	conserved Plasmodium protein, unknown function
PBANKA_0924800	-1.12832257951943	8.37104507425164	-6.49871764148304	0.000125598711167876	0.000482187745484445	1.18929753599683	conserved Plasmodium protein, unknown function
PBANKA_1334600	-1.12934267281609	6.84184366365526	-4.89565617388242	0.000920515675358147	0.00184335295393283	-0.822319227447642	diacylglycerol kinase, putative
PBANKA_1316000	-1.12947628634398	5.23578076969239	-4.46731562072072	0.00166583882980976	0.00299700006994474	-1.19863708375202	degradation in the ER (DER1) like protein, putative
PBANKA_1347300	-1.12951179404601	5.16147540738729	-4.04655125193116	0.00306163510799272	0.00503473581445541	-1.81670694142566	SAM-dependent RNA methyltransferase, putative
PBANKA_1450800	-1.13009796865619	3.07807113498751	-2.45869415159091	0.0369047567142927	0.047543066789316	-4.02691540884596	conserved Plasmodium protein, unknown function
PBANKA_1230800	-1.13019251142567	5.54255472361824	-4.54076227313316	0.00150188484167748	0.00274452603979728	-1.13942759360652	pyridoxal kinase, putative (PDXK)
PBANKA_1308200	-1.13034182675967	7.63852939553223	-5.25450494387413	0.000571620091723892	0.00127014837545365	-0.401748832429952	1-acyl-sn-glycerol-3-phosphate acyltransferase, putative (LPAAT)
PBANKA_0722801	-1.13057809325112	5.75088676135705	-2.86577895121413	0.0190986737420442	0.025804334006551	-3.79377409306845	fam-b protein
PBANKA_1403800	-1.1305793976632	8.22749711411109	-5.82422592583725	0.000278429164388914	0.000777512625526839	0.342201309363444	conserved Plasmodium protein, unknown function
PBANKA_1410200	-1.13138681069629	5.45541668233203	-3.72462660144488	0.00496022776463972	0.00774283239135368	-2.36431433866998	cytochrome c2 precursor,putative
PBANKA_0605300	-1.13200169466242	7.86796006384045	-5.15296640426176	0.000652898528506511	0.00140997669528786	-0.555341349715478	eukaryotic translation initiation factor 5, putative
PBANKA_1408600	-1.13224168767926	5.20701036709392	-3.92442118290962	0.0036704947775137	0.00592151612599907	-2.01134971507783	conserved Plasmodium protein, unknown function
PBANKA_1440600	-1.13281342958677	6.5127098773505	-4.87049164617706	0.000952454204559823	0.00189152639086908	-0.812482866011608	conserved Plasmodium protein, unknown function
PBANKA_0602200	-1.13460766732596	4.44451579628806	-3.52753424233334	0.00671018863068796	0.0101529234649436	-2.51050460877759	signal recognition particle subunit SRP14, putative (SRP14)
PBANKA_1325000	-1.13498026368146	8.67531842426769	-4.71383628943675	0.00118020457078912	0.00224735232692556	-1.19552621134182	40S ribosomal protein S28e, putative
PBANKA_1243400	-1.13530008176098	5.83656386187376	-4.41763040993265	0.00178758145815333	0.00317681627474655	-1.36794070849929	nucleolar preribosomal GTPase, putative
PBANKA_1202100	-1.13557840712734	7.93158339273878	-6.41062458839233	0.000138908689673129	0.000511092299301973	1.09030039057033	conserved Plasmodium protein, unknown function
PBANKA_1448000	-1.13689536787501	8.13712417737615	-4.4954411240267	0.00160089109662003	0.00289876289787071	-1.51486565831816	conserved Plasmodium protein, unknown function
PBANKA_1238900	-1.13810633585541	5.69038013047174	-3.80912244157515	0.00436424822937396	0.00690969709695498	-2.27198499276084	conserved Plasmodium protein, unknown function
PBANKA_1026900	-1.13840032444721	6.24705666432993	-3.48784771706804	0.00713532668877915	0.0107131094690652	-2.8754980602767	dimethyladenosine transferase, putative
PBANKA_0610400	-1.14000650289299	9.7437152262181	-5.6322214321054	0.000353051163922894	0.000906703905621923	0.107988589184275	non-SERCA-type Ca2+ -transporting P-ATPase, putative (ATP4)
PBANKA_0833000	-1.14062831001923	7.98516375990224	-2.73801533237466	0.0234694073075584	0.0312750367589394	-4.29938734370197	profilin, putative (PFN)
PBANKA_0813400	-1.14069670742779	6.89789340730859	-5.82116994863248	0.000279472598077475	0.000779056440749613	0.432911241540033	alkaline phosphatase, putative
PBANKA_0213000	-1.14088390480999	7.22502737946313	-5.73930921713681	0.000309069835231815	0.000832665883025739	0.28832707538933	RNA-binding protein, putative
PBANKA_1125700	-1.14217139614126	7.15447037072367	-6.03378469024388	0.00021606903305371	0.00066841095679732	0.6762513799725	mitochondrial ribosomal protein L46 precursor, putative
PBANKA_0611000	-1.1431472426036	5.59937821409997	-4.42068545277015	0.00177982696816373	0.0031685708805426	-1.32503077847763	trafficking protein particle complex subunit 5, putative
PBANKA_1223300	-1.14382235699109	8.01432398638545	-5.36695887568865	0.000494198412084806	0.00114815830181316	-0.264156586197872	ras-related protein Rab-18, putative (RAB18)
PBANKA_0835700	-1.14585956856041	3.74711241164271	-3.17573341675419	0.0116396328768444	0.0165624883588073	-2.97403119261387	conserved Plasmodium protein, unknown function
PBANKA_1449100	-1.14680450153089	4.23934554893338	-3.39950630128784	0.00818638660961352	0.0121117844124841	-2.68416568601329	conserved Plasmodium protein, unknown function
PBANKA_0310900	-1.14710328003166	9.13781925898415	-5.43486969368684	0.000453006189733348	0.00107906074394483	-0.171685796043186	T-complex protein 1 subunit theta, putative (CCT8)
PBANKA_0709900	-1.14844057425854	4.61139427010338	-3.23673841861783	0.0105692643452698	0.0151799744771979	-2.99519769925242	conserved Plasmodium protein, unknown function
PBANKA_1231400	-1.14846191566841	6.54156085375248	-5.02802270973067	0.00077049494640593	0.0016024892095259	-0.59267247610397	sporozoite surface antigen MB2, putative (MB2)
PBANKA_0837201	-1.14887584171137	1.89615610339593	-2.46061183014629	0.0367901039904024	0.0474081837734047	-3.8980769628834	fam-a protein
PBANKA_1242200	-1.15020605185939	6.14451162337582	-4.60267409874778	0.00137712270412757	0.002543859078117	-1.14396089326194	conserved Plasmodium protein, unknown function
PBANKA_0905600	-1.15089388809066	8.3990631596521	-4.79955269186804	0.00104909976615948	0.00205168772002617	-1.07050537443333	translation initiation factor eIF-1A, putative
PBANKA_1006500	-1.15097594515564	5.21107901688023	-4.10654544819821	0.00280279640911139	0.00465082622535934	-1.73318191968273	tRNA N6-adenosine threonylcarbamoyltransferase, putative (KAE1)
PBANKA_0408000	-1.1517479615628	5.90320494422261	-4.74629248853696	0.00112859579096672	0.00216771554977178	-0.897385881943632	conserved Plasmodium protein, unknown function
PBANKA_0503900	-1.15218587038623	4.05683958654748	-2.6886098479742	0.0254216612530538	0.0336319895055674	-3.79196297644978	conserved Plasmodium protein, unknown function
PBANKA_1363900	-1.15304983281376	6.25084835908685	-4.95037559849642	0.000854985080632233	0.00173057605520229	-0.659590880587301	conserved protein, unknown function
PBANKA_0315100	-1.15429023493524	6.30762078807518	-5.52764546648756	0.00040264066127538	0.000993875704826895	0.125099314961202	DEAD/DEAH helicase, putative
PBANKA_1464400	-1.15457598972776	3.79447233780806	-3.12395020115596	0.0126364088547005	0.0178369931211239	-3.06226836517552	conserved Plasmodium protein, unknown function
PBANKA_0717100	-1.15558558907143	2.6153046981391	-2.99437607675778	0.0155370927722432	0.021498318317446	-3.13497775112005	conserved Plasmodium protein, unknown function
PBANKA_1404700	-1.15559805989592	6.40365150809522	-4.75375638121798	0.00111707450036467	0.00214846302775021	-0.963936993775699	conserved Plasmodium protein, unknown function
PBANKA_1008500	-1.15572059033734	9.91236843390279	-5.62410337571357	0.000356652624282656	0.000912759170751098	0.101632000878992	translocon component PTEX150 (PTEX150)
PBANKA_1420000	-1.1571212017071	5.66881661416089	-4.53825398281511	0.00150718885336596	0.00275210720484301	-1.16272320891416	conserved Plasmodium protein, unknown function
PBANKA_1432900	-1.15800072375412	6.50735843169287	-5.77695544750676	0.000295055321851753	0.000807377112752298	0.425830529757965	GTP-binding protein, putative
PBANKA_0110500	-1.15914302207631	6.13838274252565	-3.41396901864723	0.00800377923705707	0.0118711096778767	-2.97510171266755	leucine-rich repeat protein (LRR6)
PBANKA_1242000	-1.16111417671285	7.16198915132009	-5.52937365439157	0.000401762178659795	0.000992863107221475	0.0175350510027403	ubiquitin carboxyl-terminal hydrolase 14, putative (USP14)
PBANKA_1233800	-1.1613210189578	6.28625078368213	-5.03720043725651	0.000761120666928099	0.00158616774932367	-0.542400210538297	histone RNA hairpin-binding protein, putative (SLBP)
PBANKA_0108600	-1.16155755787719	6.955896591556	-4.84535080628175	0.000985559690851957	0.00194741035554489	-0.908194263552836	pre-mRNA-splicing factor SLU7, putative (SLU7)
PBANKA_0405800	-1.16192426682673	5.40478576150116	-3.11512076917498	0.0128150101164476	0.0180623397025906	-3.32685282495916	conserved protein, unknown function
PBANKA_0711800	-1.16259996803029	8.64699972554474	-5.02156334571743	0.000777167435136234	0.00161396061943724	-0.751953031653046	conserved Plasmodium protein, unknown function
PBANKA_1417500	-1.16577934908036	7.79365117960838	-5.75471290603054	0.000303249839106863	0.000820842178127896	0.264882411387878	conserved Plasmodium protein, unknown function
PBANKA_0901400	-1.16673181062169	7.4539015890483	-6.22773462150083	0.000171741055614636	0.000576796862125815	0.892354617853829	mitochondrial ATP synthase delta subunit, putative
PBANKA_1420600	-1.1675839538479	8.1753239921043	-3.70245943356482	0.00513043014330784	0.0079639521677154	-2.73977027933859	histone H2B variant, putative (H2B.Z)
PBANKA_1332100	-1.16776969221058	7.6604870796079	-6.0111284706409	0.000222012795082506	0.000678917857678212	0.604193839148433	conserved Plasmodium protein, unknown function
PBANKA_0703100	-1.16869397073633	6.58520848058986	-4.87044618438256	0.000952512974747047	0.00189152639086908	-0.82172879406813	conserved Plasmodium protein, unknown function
PBANKA_1357700	-1.16969776138155	5.69868706555159	-3.08111830717973	0.0135275957600352	0.0189489756544568	-3.43462171789677	aspartate carbamoyltransferase, putative (ATCase)
PBANKA_1028100	-1.16971837020791	5.72693148558644	-4.43261751711272	0.00174988399065085	0.00312109596834918	-1.32759717423676	RNA guanylyltransferase, putative
PBANKA_0513800	-1.16978375583247	6.35757122398432	-5.01801929078559	0.000780854935421675	0.00161950061486672	-0.579750658275846	RAP protein, putative
PBANKA_0823400	-1.17109543956693	10.8063565647272	-5.48552259562764	0.000424711146052644	0.00103441917167423	-0.0582101229873704	phosphoglycerate kinase, putative (PGK)
PBANKA_0310400	-1.17152218980898	6.10446485659292	-5.14489435467789	0.000659877112025703	0.00142246812746174	-0.364942688362503	conserved Plasmodium protein, unknown function
PBANKA_1454400	-1.17203028818371	5.46344677302437	-4.89665229094747	0.000919275428820488	0.00184164345790614	-0.614957202895456	3-hydroxyisobutyryl-coenzyme A hydrolase, putative
PBANKA_0608700	-1.17230749029626	4.8798684564569	-4.33392313951202	0.00201477887475518	0.00352235103094814	-1.33982202630599	conserved Plasmodium protein, unknown function
PBANKA_0515800	-1.17312407950713	6.17082001162824	-4.72503874460631	0.00116210993145086	0.00222162588821505	-0.969426284659889	ribosome maturation factor RimM, putative (RimM)
PBANKA_0613800	-1.17381181634217	6.90607956353213	-4.28931518025536	0.00214831639583212	0.00372086935531567	-1.72279495562494	protein SDA1, putative (SDA1)
PBANKA_1327251	-1.17413327938258	7.18486631017253	-4.34800460560984	0.00197449188883759	0.00346414019218511	-1.66971989669258	fam-a protein
PBANKA_0827700	-1.17443287840924	5.62480591938124	-4.65021769682809	0.00128888618339533	0.00240983272280037	-0.992255890803814	replication termination factor, putative
PBANKA_1358200	-1.17446201851486	6.66181882565845	-4.80082556998664	0.00104727530345659	0.00204896079904197	-0.9324032751369	conserved Plasmodium protein, unknown function
PBANKA_0610900	-1.1759221450329	9.58616157499409	-6.00788167042951	0.000222879085907641	0.000679608364868223	0.593922324844451	HSP40, subfamily A, putative
PBANKA_1235200	-1.17753153142462	6.48555142444739	-6.05310225267633	0.000211138084134893	0.000660447690622871	0.782456009207441	conserved Plasmodium protein, unknown function
PBANKA_0701100	-1.17782124679758	9.63348266237385	-6.9020145453413	8.0140919703644e-05	0.000389347154497345	1.68426321030618	conserved Plasmodium protein, unknown function
PBANKA_0404900	-1.17837808075135	7.22111007724263	-6.18224928523147	0.000181164578591858	0.00059493803406954	0.857778149961481	conserved Plasmodium protein, unknown function
PBANKA_0405700	-1.18018832184343	4.61364513711527	-3.86692792002851	0.00400052455351928	0.00639546945401538	-2.00619800793285	ATP-dependent Clp protease proteolytic subunit, putative (ClpP)
PBANKA_1109500	-1.18290544855522	4.5850729913069	-3.7879920443392	0.00450581167624414	0.00711019768984005	-2.12377153191548	conserved Plasmodium protein, unknown function
PBANKA_1345200	-1.18400035054393	4.27862554024115	-3.70673516259094	0.00509712655827291	0.00791483406897397	-2.20867017816627	conserved Plasmodium protein, unknown function
PBANKA_0507400	-1.18420942346415	6.4228307093265	-5.05226544001641	0.00074599923612126	0.00156186291009961	-0.540553386106199	orotidine 5'-phosphate decarboxylase, putative (OMPDC)
PBANKA_1333400	-1.18424353007716	4.11324873424609	-3.09305010024372	0.0132729836520754	0.0186416551056861	-3.15372848608416	conserved Plasmodium protein, unknown function
PBANKA_1407600	-1.18452608023643	9.97749419181197	-4.84761255030288	0.000982531212987215	0.00194223182517473	-0.973113412418887	60S ribosomal protein L24, putative
PBANKA_0102200	-1.18530745087675	7.08911637037465	-6.20566160373872	0.000176245473981748	0.000586745938538816	0.901456264400101	trophozoite exported protein 1, putative (TEX1)
PBANKA_1135600	-1.18562221037273	7.68428342959436	-6.15629914443368	0.000186792661799086	0.00060664537379615	0.787240496593097	exosome complex exonuclease RRP44, putative (DIS3)
PBANKA_1036000	-1.18680500793997	9.40220501447217	-5.23663032575273	0.000585093802147858	0.00129465251901179	-0.437760199730054	conserved Plasmodium protein, unknown function
PBANKA_1312500	-1.18733944666637	5.41016203437709	-5.0964855385887	0.00070345887498878	0.00149477166835261	-0.328009509455549	Appr-1-p processing domain protein
PBANKA_0911400	-1.18818780773338	6.81056442718883	-5.66987853920212	0.000336854427825557	0.000879810577939119	0.247721215816521	conserved Plasmodium protein, unknown function
[truncated: 1,719 more rows]
