# Supplementary material for: Comparative transcriptomics of female and male gametocytes in Plasmodium berghei and the evolution of sex in alveolates
Source: BMC Genomics. 2017 Sep 18;18:734. doi: 10.1186/s12864-017-4100-0 (PMC5604118; doi:10.1186/s12864-017-4100-0)
Supplement: Supplementary file 4 — A zip-compressed file of tab-delimited text files, containing the full list of upregulated pathways in female gametocytes compared to asexual stages, male gametocytes compared to asexual stages, shared gametocyte genes either up- or downregulated compared to asexual stages, and P. berghei genes lacking P. falciparum orthologues. (ZIP 27 kb) [file 12864_2017_4100_MOESM4_ESM.zip]

Archive with 14 entries (14 files):
- go_terms.female_up.over.biological_process.tsv
- go_terms.female_up.over.cellular_component.tsv
- go_terms.female_up.over.molecular_function.tsv
- go_terms.male_up.over.biological_process.tsv
- go_terms.male_up.over.cellular_component.tsv
- go_terms.male_up.over.molecular_function.tsv
- go_terms.male∩female_down.over.biological_process.tsv
- go_terms.male∩female_down.over.cellular_component.tsv
- go_terms.male∩female_down.over.molecular_function.tsv
- go_terms.male∩female_up.over.biological_process.tsv
- go_terms.male∩female_up.over.cellular_component.tsv
- go_terms.male∩female_up.over.molecular_function.tsv
- go_terms.no_Pf_syntenic_orthologue.over.tsv
- go_terms.no_Pf_syntenic_orthologue.under.tsv
