# Supplementary material for: Comparative transcriptomics of female and male gametocytes in Plasmodium berghei and the evolution of sex in alveolates
Source: BMC Genomics. 2017 Sep 18;18:734. doi: 10.1186/s12864-017-4100-0 (PMC5604118; doi:10.1186/s12864-017-4100-0)
Supplement: Supplementary file 4 — A zip-compressed file of tab-delimited text files, containing the full list of upregulated pathways in female gametocytes compared to asexual stages, male gametocytes compared to asexual stages, shared gametocyte genes either up- or downregulated compared to asexual stages, and P. berghei genes lacking P. falciparum orthologues. (ZIP 27 kb) [file 12864_2017_4100_MOESM4_ESM.zip › go_terms.female_up.over.biological_process.tsv]

term_ID	description	log10 p-value	eliminated	terms_found	terms_total	enriched_genes
GO:0044409	entry into host	-2.1657	1	11	23	PBANKA_0712200;PBANKA_1037800;PBANKA_0932000;PBANKA_1329500;PBANKA_1119200;PBANKA_0209100;PBANKA_1243000;PBANKA_0402600;PBANKA_1232400;PBANKA_1432300;PBANKA_0824200
GO:0051828	entry into other organism involved in symbiotic interaction	-2.1657	1	11	23	PBANKA_0712200;PBANKA_1037800;PBANKA_0932000;PBANKA_1329500;PBANKA_1119200;PBANKA_0209100;PBANKA_1243000;PBANKA_0402600;PBANKA_1232400;PBANKA_1432300;PBANKA_0824200
GO:0052126	movement in host environment	-2.1657	1	11	23	PBANKA_0712200;PBANKA_1037800;PBANKA_0932000;PBANKA_1329500;PBANKA_1119200;PBANKA_0209100;PBANKA_1243000;PBANKA_0402600;PBANKA_1232400;PBANKA_1432300;PBANKA_0824200
GO:0052192	movement in environment of other organism involved in symbiotic interaction	-2.1657	1	11	23	PBANKA_0712200;PBANKA_1037800;PBANKA_0932000;PBANKA_1329500;PBANKA_1119200;PBANKA_0209100;PBANKA_1243000;PBANKA_0402600;PBANKA_1232400;PBANKA_1432300;PBANKA_0824200
GO:0044403	symbiosis, encompassing mutualism through parasitism	-2.1395	0	13	31	PBANKA_0712200;PBANKA_1037800;PBANKA_0712900;PBANKA_0932000;PBANKA_1329500;PBANKA_1119200;PBANKA_0209100;PBANKA_1243000;PBANKA_1232400;PBANKA_0402600;PBANKA_0901300;PBANKA_1432300;PBANKA_0824200
GO:0044419	interspecies interaction between organisms	-2.1395	0	13	31	PBANKA_0712200;PBANKA_1037800;PBANKA_0712900;PBANKA_0932000;PBANKA_1329500;PBANKA_1119200;PBANKA_0209100;PBANKA_1243000;PBANKA_1232400;PBANKA_0402600;PBANKA_0901300;PBANKA_1432300;PBANKA_0824200
GO:0051704	multi-organism process	-2.1395	0	13	31	PBANKA_0712200;PBANKA_1037800;PBANKA_0712900;PBANKA_0932000;PBANKA_1329500;PBANKA_1119200;PBANKA_0209100;PBANKA_1243000;PBANKA_1232400;PBANKA_0402600;PBANKA_0901300;PBANKA_1432300;PBANKA_0824200
GO:0051701	interaction with host	-2.0655	0	11	24	PBANKA_0712200;PBANKA_1037800;PBANKA_0932000;PBANKA_1329500;PBANKA_1119200;PBANKA_0209100;PBANKA_1243000;PBANKA_0402600;PBANKA_1232400;PBANKA_1432300;PBANKA_0824200
GO:0030260	entry into host cell	-2.0110	0	10	21	PBANKA_0712200;PBANKA_1037800;PBANKA_0932000;PBANKA_1119200;PBANKA_0209100;PBANKA_1243000;PBANKA_0402600;PBANKA_1232400;PBANKA_1432300;PBANKA_0824200
GO:0051806	entry into cell of other organism involved in symbiotic interaction	-2.0110	1	10	21	PBANKA_0712200;PBANKA_1037800;PBANKA_0932000;PBANKA_1119200;PBANKA_0209100;PBANKA_1243000;PBANKA_0402600;PBANKA_1232400;PBANKA_1432300;PBANKA_0824200
GO:0006468	protein phosphorylation	-1.8782	0	23	80	PBANKA_1016200;PBANKA_0311400;PBANKA_1133100;PBANKA_1362100;PBANKA_1305200;PBANKA_0409400;PBANKA_1460500;PBANKA_0205800;PBANKA_1240700;PBANKA_0310300;PBANKA_0903800;PBANKA_1019800;PBANKA_1453400;PBANKA_0600600;PBANKA_0408200;PBANKA_1306900;PBANKA_0616700;PBANKA_1421600;PBANKA_1345900;PBANKA_0719900;PBANKA_0104100;PBANKA_1318000;PBANKA_1414500
GO:0022402	cell cycle process	-1.3329	0	8	18	PBANKA_1233200;PBANKA_1114600;PBANKA_1446200;PBANKA_0714000;PBANKA_1358900;PBANKA_1225500;PBANKA_0515300;PBANKA_1402500
