# Supplementary material for: Comparative transcriptomics of female and male gametocytes in Plasmodium berghei and the evolution of sex in alveolates
Source: BMC Genomics. 2017 Sep 18;18:734. doi: 10.1186/s12864-017-4100-0 (PMC5604118; doi:10.1186/s12864-017-4100-0)
Supplement: Supplementary file 4 — A zip-compressed file of tab-delimited text files, containing the full list of upregulated pathways in female gametocytes compared to asexual stages, male gametocytes compared to asexual stages, shared gametocyte genes either up- or downregulated compared to asexual stages, and P. berghei genes lacking P. falciparum orthologues. (ZIP 27 kb) [file 12864_2017_4100_MOESM4_ESM.zip › go_terms.male_up.over.biological_process.tsv]

term_ID	description	log10 p-value	eliminated	terms_found	terms_total	enriched_genes
GO:0007010	cytoskeleton organization	-16.3385	0	37	48	PBANKA_0615700;PBANKA_0917400;PBANKA_0902400;PBANKA_1133600;PBANKA_1317100;PBANKA_1243100;PBANKA_0601200;PBANKA_0202700;PBANKA_0504300;PBANKA_0834600;PBANKA_0507300;PBANKA_0807700;PBANKA_1300500;PBANKA_0302200;PBANKA_1226600;PBANKA_0805900;PBANKA_1014200;PBANKA_1137500;PBANKA_1329200;PBANKA_0811800;PBANKA_0609500;PBANKA_1232400;PBANKA_1307500;PBANKA_0416100;PBANKA_0834300;PBANKA_1206900;PBANKA_04…
GO:0006260	DNA replication	-15.6875	0	35	45	PBANKA_1024900;PBANKA_1455100;PBANKA_1326800;PBANKA_1448900;PBANKA_0316000;PBANKA_1220000;PBANKA_0613200;PBANKA_1441400;PBANKA_1349400;PBANKA_0312500;PBANKA_1326900;PBANKA_0930200;PBANKA_1137900;PBANKA_0803000;PBANKA_0610200;PBANKA_0812000;PBANKA_0804300;PBANKA_1129100;PBANKA_0210400;PBANKA_1336900;PBANKA_0611600;PBANKA_1306000;PBANKA_0935000;PBANKA_1241800;PBANKA_1014800;PBANKA_0406300;PBANKA_03…
GO:0007017	microtubule-based process	-14.2974	0	30	37	PBANKA_0302200;PBANKA_0615700;PBANKA_1226600;PBANKA_0805900;PBANKA_0917400;PBANKA_0902400;PBANKA_1133600;PBANKA_1317100;PBANKA_1329200;PBANKA_0609500;PBANKA_0601200;PBANKA_0202700;PBANKA_0504300;PBANKA_1307500;PBANKA_0834600;PBANKA_0416100;PBANKA_0834300;PBANKA_1206900;PBANKA_0507300;PBANKA_0402100;PBANKA_0807700;PBANKA_1458300;PBANKA_0106200;PBANKA_0522700;PBANKA_0213900;PBANKA_1429400;PBANKA_12…
GO:0006259	DNA metabolic process	-10.9290	1	55	105	PBANKA_1024900;PBANKA_1014100;PBANKA_0104600;PBANKA_1455100;PBANKA_1326800;PBANKA_1110100;PBANKA_1439400;PBANKA_1448900;PBANKA_0316000;PBANKA_1220000;PBANKA_0613200;PBANKA_1441400;PBANKA_1349400;PBANKA_0312500;PBANKA_1326900;PBANKA_1315000;PBANKA_0819900;PBANKA_0930200;PBANKA_1127200;PBANKA_1137900;PBANKA_0818100;PBANKA_0404100;PBANKA_0803000;PBANKA_0941900;PBANKA_0716000;PBANKA_0610200;PBANKA_14…
GO:0006261	DNA-dependent DNA replication	-6.0263	1	17	21	PBANKA_1024900;PBANKA_0804300;PBANKA_0210400;PBANKA_1455100;PBANKA_1326800;PBANKA_1241800;PBANKA_0613200;PBANKA_1441400;PBANKA_0936500;PBANKA_0930200;PBANKA_0803100;PBANKA_1302600;PBANKA_1137900;PBANKA_1105100;PBANKA_1131600;PBANKA_1415600;PBANKA_0812000
GO:0006468	protein phosphorylation	-5.4214	0	38	80	PBANKA_0717300;PBANKA_0912100;PBANKA_0311400;PBANKA_1362100;PBANKA_0409400;PBANKA_1460500;PBANKA_0615800;PBANKA_0615200;PBANKA_0600600;PBANKA_0933000;PBANKA_1230200;PBANKA_0408200;PBANKA_0622100;PBANKA_0933700;PBANKA_0935500;PBANKA_1438000;PBANKA_1443000;PBANKA_1352600;PBANKA_0942000;PBANKA_1133200;PBANKA_0835600;PBANKA_1133100;PBANKA_0829600;PBANKA_1305200;PBANKA_1010900;PBANKA_1413600;PBANKA_12…
GO:0006793	phosphorus metabolic process	-5.2196	1	51	121	PBANKA_0717300;PBANKA_0912100;PBANKA_0311400;PBANKA_1362100;PBANKA_0409400;PBANKA_1142400;PBANKA_1460500;PBANKA_0615800;PBANKA_0615200;PBANKA_0600600;PBANKA_1234900;PBANKA_0933000;PBANKA_1114900;PBANKA_1230200;PBANKA_0408200;PBANKA_0622100;PBANKA_0933700;PBANKA_0935500;PBANKA_1438000;PBANKA_1315400;PBANKA_1443000;PBANKA_0104400;PBANKA_1352600;PBANKA_0942000;PBANKA_1133200;PBANKA_1227400;PBANKA_14…
GO:0006796	phosphate-containing compound metabolic process	-5.2196	0	51	121	PBANKA_0717300;PBANKA_0912100;PBANKA_0311400;PBANKA_1362100;PBANKA_0409400;PBANKA_1142400;PBANKA_1460500;PBANKA_0615800;PBANKA_0615200;PBANKA_0600600;PBANKA_1234900;PBANKA_0933000;PBANKA_1114900;PBANKA_1230200;PBANKA_0408200;PBANKA_0622100;PBANKA_0933700;PBANKA_0935500;PBANKA_1438000;PBANKA_1315400;PBANKA_1443000;PBANKA_0104400;PBANKA_1352600;PBANKA_0942000;PBANKA_1133200;PBANKA_1227400;PBANKA_14…
GO:0007018	microtubule-based movement	-5.0589	0	15	19	PBANKA_0507300;PBANKA_0807700;PBANKA_0615700;PBANKA_0805900;PBANKA_1458300;PBANKA_0902400;PBANKA_1224100;PBANKA_1329200;PBANKA_0609500;PBANKA_0601200;PBANKA_1458800;PBANKA_0202700;PBANKA_0504300;PBANKA_0416100;PBANKA_0925400
GO:0030705	cytoskeleton-dependent intracellular transport	-5.0589	0	15	19	PBANKA_0507300;PBANKA_0807700;PBANKA_0615700;PBANKA_0805900;PBANKA_1458300;PBANKA_0902400;PBANKA_1224100;PBANKA_1329200;PBANKA_0609500;PBANKA_0601200;PBANKA_1458800;PBANKA_0202700;PBANKA_0504300;PBANKA_0416100;PBANKA_0925400
GO:0016310	phosphorylation	-4.9347	1	43	98	PBANKA_0717300;PBANKA_0912100;PBANKA_0311400;PBANKA_1362100;PBANKA_0409400;PBANKA_1142400;PBANKA_1460500;PBANKA_0615800;PBANKA_0615200;PBANKA_0600600;PBANKA_0933000;PBANKA_1114900;PBANKA_1230200;PBANKA_0408200;PBANKA_0622100;PBANKA_0933700;PBANKA_0935500;PBANKA_1438000;PBANKA_1443000;PBANKA_0104400;PBANKA_1352600;PBANKA_0942000;PBANKA_1133200;PBANKA_0835600;PBANKA_1133100;PBANKA_0829600;PBANKA_13…
GO:0006996	organelle organization	-3.6067	1	50	130	PBANKA_0615700;PBANKA_0104600;PBANKA_0917400;PBANKA_1439400;PBANKA_0902400;PBANKA_1133600;PBANKA_1317100;PBANKA_1243100;PBANKA_0601200;PBANKA_0202700;PBANKA_1402500;PBANKA_0504300;PBANKA_0834600;PBANKA_0507300;PBANKA_0819900;PBANKA_0807700;PBANKA_1108700;PBANKA_1038900;PBANKA_1416900;PBANKA_0941900;PBANKA_0716000;PBANKA_1324900;PBANKA_1300500;PBANKA_1031600;PBANKA_0917500;PBANKA_0302200;PBANKA_12…
GO:0006270	DNA replication initiation	-2.5812	1	6	6	PBANKA_1024900;PBANKA_0613200;PBANKA_0803100;PBANKA_1131600;PBANKA_1241800;PBANKA_1415600
GO:0006281	DNA repair	-2.4844	1	22	48	PBANKA_1129100;PBANKA_1014100;PBANKA_0804300;PBANKA_0210400;PBANKA_0104600;PBANKA_1306000;PBANKA_1014800;PBANKA_0316000;PBANKA_1220000;PBANKA_0714000;PBANKA_1027700;PBANKA_0303700;PBANKA_1315000;PBANKA_0930200;PBANKA_1127200;PBANKA_1105100;PBANKA_0818100;PBANKA_0404100;PBANKA_1006100;PBANKA_0716000;PBANKA_1402600;PBANKA_1229500
GO:0006974	cellular response to DNA damage stimulus	-2.4844	1	22	48	PBANKA_1129100;PBANKA_1014100;PBANKA_0804300;PBANKA_0210400;PBANKA_0104600;PBANKA_1306000;PBANKA_1014800;PBANKA_0316000;PBANKA_1220000;PBANKA_0714000;PBANKA_1027700;PBANKA_0303700;PBANKA_1315000;PBANKA_0930200;PBANKA_1127200;PBANKA_1105100;PBANKA_0818100;PBANKA_0404100;PBANKA_1006100;PBANKA_0716000;PBANKA_1402600;PBANKA_1229500
GO:0000226	microtubule cytoskeleton organization	-2.4760	1	7	8	PBANKA_0834300;PBANKA_1317100;PBANKA_0402100;PBANKA_1226600;PBANKA_0917400;PBANKA_0106200;PBANKA_1307500
GO:0009719	response to endogenous stimulus	-2.3409	0	22	49	PBANKA_1129100;PBANKA_1014100;PBANKA_0804300;PBANKA_0210400;PBANKA_0104600;PBANKA_1306000;PBANKA_1014800;PBANKA_0316000;PBANKA_1220000;PBANKA_0714000;PBANKA_1027700;PBANKA_0303700;PBANKA_1315000;PBANKA_0930200;PBANKA_1127200;PBANKA_1105100;PBANKA_0818100;PBANKA_0404100;PBANKA_1006100;PBANKA_0716000;PBANKA_1402600;PBANKA_1229500
GO:0051258	protein polymerization	-1.9609	1	6	7	PBANKA_1206900;PBANKA_1226600;PBANKA_1014200;PBANKA_0522700;PBANKA_1300500;PBANKA_0834600
GO:0022402	cell cycle process	-1.5163	0	10	18	PBANKA_1127200;PBANKA_0106200;PBANKA_1233200;PBANKA_1038900;PBANKA_1416900;PBANKA_0716000;PBANKA_0414300;PBANKA_0714000;PBANKA_1225500;PBANKA_1402500
GO:0006928	movement of cell or subcellular component	-1.5147	0	6	8	PBANKA_0830400;PBANKA_0615700;PBANKA_0917400;PBANKA_1123800;PBANKA_1455800;PBANKA_1436600
GO:0051674	localization of cell	-1.5147	0	6	8	PBANKA_0830400;PBANKA_0615700;PBANKA_0917400;PBANKA_1123800;PBANKA_1455800;PBANKA_1436600
GO:0000070	mitotic sister chromatid segregation	-1.5127	1	4	4	PBANKA_0716000;PBANKA_1038900;PBANKA_1416900;PBANKA_1402500
GO:0000819	sister chromatid segregation	-1.5127	1	4	4	PBANKA_0716000;PBANKA_1038900;PBANKA_1416900;PBANKA_1402500
GO:0007049	cell cycle	-1.5127	0	12	24	PBANKA_1127200;PBANKA_0106200;PBANKA_1233200;PBANKA_1038900;PBANKA_1416900;PBANKA_0716000;PBANKA_0414300;PBANKA_0714000;PBANKA_0824400;PBANKA_0407400;PBANKA_1225500;PBANKA_1402500
GO:0006950	response to stress	-1.3965	1	22	56	PBANKA_1129100;PBANKA_1014100;PBANKA_0804300;PBANKA_0210400;PBANKA_0104600;PBANKA_1306000;PBANKA_1014800;PBANKA_0316000;PBANKA_1220000;PBANKA_0714000;PBANKA_1027700;PBANKA_0303700;PBANKA_1315000;PBANKA_0930200;PBANKA_1127200;PBANKA_1105100;PBANKA_0818100;PBANKA_0404100;PBANKA_1006100;PBANKA_0716000;PBANKA_1402600;PBANKA_1229500
GO:0043687	post-translational protein modification	-1.3271	1	47	146	PBANKA_0717300;PBANKA_0912100;PBANKA_0311400;PBANKA_1362100;PBANKA_0409400;PBANKA_1460500;PBANKA_0615800;PBANKA_0615200;PBANKA_0600600;PBANKA_1234900;PBANKA_0933000;PBANKA_1230200;PBANKA_1211400;PBANKA_0408200;PBANKA_0622100;PBANKA_0933700;PBANKA_0935500;PBANKA_1438000;PBANKA_1315400;PBANKA_1443000;PBANKA_1352600;PBANKA_0942000;PBANKA_1133200;PBANKA_1227400;PBANKA_1427200;PBANKA_1318700;PBANKA_08…
