# Supplementary material for: Comparative transcriptomics of female and male gametocytes in Plasmodium berghei and the evolution of sex in alveolates
Source: BMC Genomics. 2017 Sep 18;18:734. doi: 10.1186/s12864-017-4100-0 (PMC5604118; doi:10.1186/s12864-017-4100-0)
Supplement: Supplementary file 4 — A zip-compressed file of tab-delimited text files, containing the full list of upregulated pathways in female gametocytes compared to asexual stages, male gametocytes compared to asexual stages, shared gametocyte genes either up- or downregulated compared to asexual stages, and P. berghei genes lacking P. falciparum orthologues. (ZIP 27 kb) [file 12864_2017_4100_MOESM4_ESM.zip › go_terms.male_up.over.cellular_component.tsv]

term_ID	description	log10 p-value	eliminated	terms_found	terms_total	enriched_genes
GO:0044430	cytoskeletal part	-20.2554	0	48	64	PBANKA_0929400;PBANKA_0511800;PBANKA_0615700;PBANKA_0712500;PBANKA_0902400;PBANKA_1133600;PBANKA_1317100;PBANKA_1243100;PBANKA_0830400;PBANKA_0601200;PBANKA_0202700;PBANKA_0504300;PBANKA_0834600;PBANKA_1316800;PBANKA_0102600;PBANKA_0507300;PBANKA_0807700;PBANKA_0810700;PBANKA_1355700;PBANKA_1300500;PBANKA_1344100;PBANKA_0302200;PBANKA_1226600;PBANKA_0805900;PBANKA_1014200;PBANKA_1329200;PBANKA_08…
GO:0005856	cytoskeleton	-20.0083	1	49	67	PBANKA_0929400;PBANKA_0511800;PBANKA_0615700;PBANKA_0712500;PBANKA_0902400;PBANKA_1133600;PBANKA_1317100;PBANKA_1243100;PBANKA_0830400;PBANKA_0601200;PBANKA_0202700;PBANKA_0504300;PBANKA_0834600;PBANKA_1316800;PBANKA_0102600;PBANKA_0507300;PBANKA_0807700;PBANKA_0810700;PBANKA_1355700;PBANKA_1300500;PBANKA_1344100;PBANKA_0302200;PBANKA_1226600;PBANKA_0805900;PBANKA_1014200;PBANKA_1137500;PBANKA_13…
GO:0015630	microtubule cytoskeleton	-17.6296	1	38	48	PBANKA_0511800;PBANKA_0615700;PBANKA_0712500;PBANKA_0902400;PBANKA_1133600;PBANKA_1317100;PBANKA_0601200;PBANKA_0202700;PBANKA_0504300;PBANKA_0834600;PBANKA_1316800;PBANKA_0102600;PBANKA_0507300;PBANKA_0807700;PBANKA_0810700;PBANKA_1300500;PBANKA_0302200;PBANKA_1226600;PBANKA_0805900;PBANKA_1329200;PBANKA_0609500;PBANKA_1310400;PBANKA_1307500;PBANKA_0416100;PBANKA_0834300;PBANKA_1206900;PBANKA_04…
GO:0005694	chromosome	-10.4744	1	28	39	PBANKA_1024900;PBANKA_0917500;PBANKA_1129100;PBANKA_1455100;PBANKA_1326800;PBANKA_1110100;PBANKA_1241800;PBANKA_0414300;PBANKA_0316000;PBANKA_0602000;PBANKA_0312500;PBANKA_1402500;PBANKA_0936500;PBANKA_0511700;PBANKA_1315000;PBANKA_0803100;PBANKA_1108700;PBANKA_1127200;PBANKA_1416900;PBANKA_0108800;PBANKA_0803000;PBANKA_1131600;PBANKA_0941900;PBANKA_0716000;PBANKA_0513900;PBANKA_1117000;PBANKA_09…
GO:0044427	chromosomal part	-9.1067	1	24	33	PBANKA_1024900;PBANKA_1129100;PBANKA_1455100;PBANKA_1326800;PBANKA_1241800;PBANKA_0414300;PBANKA_0316000;PBANKA_0602000;PBANKA_0312500;PBANKA_1402500;PBANKA_0936500;PBANKA_1315000;PBANKA_0803100;PBANKA_1127200;PBANKA_1416900;PBANKA_0108800;PBANKA_0803000;PBANKA_1131600;PBANKA_0941900;PBANKA_0716000;PBANKA_0513900;PBANKA_1117000;PBANKA_0941800;PBANKA_1415600
GO:0005875	microtubule associated complex	-8.9862	1	22	29	PBANKA_0302200;PBANKA_0615700;PBANKA_0805900;PBANKA_0712500;PBANKA_0902400;PBANKA_1133600;PBANKA_1329200;PBANKA_0609500;PBANKA_0601200;PBANKA_0202700;PBANKA_0504300;PBANKA_0416100;PBANKA_1316800;PBANKA_0507300;PBANKA_0518100;PBANKA_0807700;PBANKA_1458300;PBANKA_0213900;PBANKA_1429400;PBANKA_1224100;PBANKA_1458800;PBANKA_0925400
GO:0005657	replication fork	-4.9699	1	10	10	PBANKA_1024900;PBANKA_1129100;PBANKA_0803100;PBANKA_1455100;PBANKA_1326800;PBANKA_1131600;PBANKA_1241800;PBANKA_0316000;PBANKA_0936500;PBANKA_1415600
GO:0000228	nuclear chromosome	-4.4066	1	9	9	PBANKA_1024900;PBANKA_1129100;PBANKA_0803100;PBANKA_1127200;PBANKA_1131600;PBANKA_1241800;PBANKA_0513900;PBANKA_0602000;PBANKA_1415600
GO:0044454	nuclear chromosome part	-4.4066	1	9	9	PBANKA_1024900;PBANKA_1129100;PBANKA_0803100;PBANKA_1127200;PBANKA_1131600;PBANKA_1241800;PBANKA_0513900;PBANKA_0602000;PBANKA_1415600
GO:0005815	microtubule organizing center	-3.5590	1	9	10	PBANKA_0834300;PBANKA_0102600;PBANKA_0402100;PBANKA_0511800;PBANKA_1226600;PBANKA_0106200;PBANKA_1317100;PBANKA_1310400;PBANKA_1307500
GO:0044422	organelle part	-3.2698	0	90	277	PBANKA_1024900;PBANKA_0929400;PBANKA_0511800;PBANKA_0615700;PBANKA_1455100;PBANKA_0902400;PBANKA_1133600;PBANKA_1243100;PBANKA_0830400;PBANKA_0202700;PBANKA_0524200;PBANKA_1402500;PBANKA_0504300;PBANKA_0834600;PBANKA_0930200;PBANKA_0807700;PBANKA_1338400;PBANKA_1416900;PBANKA_0716000;PBANKA_1355700;PBANKA_0823600;PBANKA_0941800;PBANKA_1020900;PBANKA_1129100;PBANKA_0805900;PBANKA_1241800;PBANKA_08…
GO:0044446	intracellular organelle part	-3.2698	1	90	277	PBANKA_1024900;PBANKA_0929400;PBANKA_0511800;PBANKA_0615700;PBANKA_1455100;PBANKA_0902400;PBANKA_1133600;PBANKA_1243100;PBANKA_0830400;PBANKA_0202700;PBANKA_0524200;PBANKA_1402500;PBANKA_0504300;PBANKA_0834600;PBANKA_0930200;PBANKA_0807700;PBANKA_1338400;PBANKA_1416900;PBANKA_0716000;PBANKA_1355700;PBANKA_0823600;PBANKA_0941800;PBANKA_1020900;PBANKA_1129100;PBANKA_0805900;PBANKA_1241800;PBANKA_08…
GO:0043596	nuclear replication fork	-2.5812	1	6	6	PBANKA_1024900;PBANKA_1129100;PBANKA_0803100;PBANKA_1131600;PBANKA_1241800;PBANKA_1415600
GO:0005871	kinesin complex	-2.4760	1	8	10	PBANKA_1224100;PBANKA_0807700;PBANKA_0609500;PBANKA_0805900;PBANKA_1458300;PBANKA_0202700;PBANKA_1458800;PBANKA_0902400
GO:0005874	microtubule	-2.4760	1	8	10	PBANKA_1206900;PBANKA_1444800;PBANKA_0810700;PBANKA_1226600;PBANKA_0522700;PBANKA_1300500;PBANKA_0204200;PBANKA_0834600
GO:0015629	actin cytoskeleton	-2.2907	1	12	20	PBANKA_1316800;PBANKA_0929400;PBANKA_0908500;PBANKA_1344100;PBANKA_0712500;PBANKA_1014200;PBANKA_1137500;PBANKA_1243100;PBANKA_0811800;PBANKA_1232400;PBANKA_1355700;PBANKA_0929300
GO:0042555	MCM complex	-2.0336	0	5	5	PBANKA_1024900;PBANKA_0803100;PBANKA_1131600;PBANKA_1241800;PBANKA_1415600
GO:0030286	dynein complex	-1.9935	1	7	9	PBANKA_0507300;PBANKA_1329200;PBANKA_0615700;PBANKA_0601200;PBANKA_0504300;PBANKA_0925400;PBANKA_0416100
GO:0043234	protein complex	-1.6712	1	78	257	PBANKA_1024900;PBANKA_0929400;PBANKA_0615700;PBANKA_1455100;PBANKA_0902400;PBANKA_1133600;PBANKA_1243100;PBANKA_0202700;PBANKA_1402500;PBANKA_0504300;PBANKA_0834600;PBANKA_0932900;PBANKA_0930200;PBANKA_0807700;PBANKA_1338400;PBANKA_1416900;PBANKA_0716000;PBANKA_0908900;PBANKA_1355700;PBANKA_0941800;PBANKA_1227400;PBANKA_1129100;PBANKA_0805900;PBANKA_0937100;PBANKA_1241800;PBANKA_0811800;PBANKA_06…
GO:0000808	origin recognition complex	-1.5127	1	4	4	PBANKA_0513900;PBANKA_0602000;PBANKA_0312500;PBANKA_0803000
GO:0000922	spindle pole	-1.5127	1	4	4	PBANKA_0834300;PBANKA_1317100;PBANKA_0402100;PBANKA_1307500
GO:0005663	DNA replication factor C complex	-1.5127	1	4	4	PBANKA_0316000;PBANKA_1455100;PBANKA_1326800;PBANKA_0936500
GO:0042995	cell projection	-1.5127	0	4	4	PBANKA_0615700;PBANKA_1123800;PBANKA_1455800;PBANKA_0708100
GO:0043228	non-membrane-bounded organelle	-1.3311	1	83	285	PBANKA_1024900;PBANKA_0929400;PBANKA_0511800;PBANKA_0615700;PBANKA_1455100;PBANKA_0902400;PBANKA_1133600;PBANKA_1243100;PBANKA_0830400;PBANKA_0202700;PBANKA_1402500;PBANKA_0504300;PBANKA_0834600;PBANKA_0807700;PBANKA_1416900;PBANKA_0716000;PBANKA_1355700;PBANKA_0941800;PBANKA_0917500;PBANKA_1129100;PBANKA_0805900;PBANKA_1241800;PBANKA_0811800;PBANKA_0602000;PBANKA_1232400;PBANKA_1013700;PBANKA_13…
GO:0043232	intracellular non-membrane-bounded organelle	-1.3311	1	83	285	PBANKA_1024900;PBANKA_0929400;PBANKA_0511800;PBANKA_0615700;PBANKA_1455100;PBANKA_0902400;PBANKA_1133600;PBANKA_1243100;PBANKA_0830400;PBANKA_0202700;PBANKA_1402500;PBANKA_0504300;PBANKA_0834600;PBANKA_0807700;PBANKA_1416900;PBANKA_0716000;PBANKA_1355700;PBANKA_0941800;PBANKA_0917500;PBANKA_1129100;PBANKA_0805900;PBANKA_1241800;PBANKA_0811800;PBANKA_0602000;PBANKA_1232400;PBANKA_1013700;PBANKA_13…
