# Supplementary material for: Comparative transcriptomics of female and male gametocytes in Plasmodium berghei and the evolution of sex in alveolates
Source: BMC Genomics. 2017 Sep 18;18:734. doi: 10.1186/s12864-017-4100-0 (PMC5604118; doi:10.1186/s12864-017-4100-0)
Supplement: Supplementary file 4 — A zip-compressed file of tab-delimited text files, containing the full list of upregulated pathways in female gametocytes compared to asexual stages, male gametocytes compared to asexual stages, shared gametocyte genes either up- or downregulated compared to asexual stages, and P. berghei genes lacking P. falciparum orthologues. (ZIP 27 kb) [file 12864_2017_4100_MOESM4_ESM.zip › go_terms.male_up.over.molecular_function.tsv]

term_ID	description	log10 p-value	eliminated	terms_found	terms_total	enriched_genes
GO:0003677	DNA binding	-5.7146	0	67	169	PBANKA_1024900;PBANKA_1034300;PBANKA_1406600;PBANKA_1305300;PBANKA_1463700;PBANKA_1455100;PBANKA_1448900;PBANKA_0930200;PBANKA_1219600;PBANKA_1011400;PBANKA_0941800;PBANKA_1360000;PBANKA_1356400;PBANKA_1129100;PBANKA_1241800;PBANKA_0406300;PBANKA_0712100;PBANKA_0714000;PBANKA_0602000;PBANKA_0303700;PBANKA_1015500;PBANKA_0511700;PBANKA_0905900;PBANKA_0803100;PBANKA_1015900;PBANKA_1105100;PBANKA_11…
GO:0004672	protein kinase activity	-4.7030	1	37	81	PBANKA_0717300;PBANKA_0912100;PBANKA_0311400;PBANKA_1362100;PBANKA_0409400;PBANKA_1460500;PBANKA_0615800;PBANKA_0615200;PBANKA_0600600;PBANKA_0933000;PBANKA_1230200;PBANKA_0408200;PBANKA_0622100;PBANKA_0933700;PBANKA_0935500;PBANKA_1443000;PBANKA_1352600;PBANKA_0942000;PBANKA_1133200;PBANKA_0835600;PBANKA_1133100;PBANKA_0829600;PBANKA_1305200;PBANKA_1010900;PBANKA_1413600;PBANKA_1240700;PBANKA_02…
GO:0016301	kinase activity	-4.6101	0	49	119	PBANKA_0717300;PBANKA_0912100;PBANKA_0311400;PBANKA_1114400;PBANKA_1362100;PBANKA_0404300;PBANKA_0409400;PBANKA_1142400;PBANKA_1460500;PBANKA_0615800;PBANKA_0615200;PBANKA_0600600;PBANKA_0933000;PBANKA_1230200;PBANKA_0408200;PBANKA_0622100;PBANKA_0933700;PBANKA_0935500;PBANKA_1030200;PBANKA_1443000;PBANKA_0104400;PBANKA_1352600;PBANKA_0942000;PBANKA_1133200;PBANKA_0835600;PBANKA_1133100;PBANKA_08…
GO:0003777	microtubule motor activity	-4.5712	0	14	18	PBANKA_0507300;PBANKA_0807700;PBANKA_0615700;PBANKA_0805900;PBANKA_1458300;PBANKA_0902400;PBANKA_1224100;PBANKA_1329200;PBANKA_0609500;PBANKA_0601200;PBANKA_1458800;PBANKA_0202700;PBANKA_0416100;PBANKA_0925400
GO:0016773	phosphotransferase activity, alcohol group as acceptor	-4.5106	1	45	107	PBANKA_0717300;PBANKA_0912100;PBANKA_0311400;PBANKA_1114400;PBANKA_1362100;PBANKA_0409400;PBANKA_1460500;PBANKA_0615800;PBANKA_0615200;PBANKA_0600600;PBANKA_0933000;PBANKA_1114900;PBANKA_1230200;PBANKA_0408200;PBANKA_0622100;PBANKA_0933700;PBANKA_0935500;PBANKA_1030200;PBANKA_1443000;PBANKA_1352600;PBANKA_0942000;PBANKA_1133200;PBANKA_0835600;PBANKA_1133100;PBANKA_0829600;PBANKA_1305200;PBANKA_10…
GO:0005515	protein binding	-4.0304	0	142	465	PBANKA_1331600;PBANKA_0917400;PBANKA_0902400;PBANKA_1211900;PBANKA_1243100;PBANKA_1361500;PBANKA_0925000;PBANKA_1316200;PBANKA_0520700;PBANKA_1357300;PBANKA_1416900;PBANKA_0415800;PBANKA_0515000;PBANKA_0405600;PBANKA_1020300;PBANKA_1016700;PBANKA_1145700;PBANKA_1356400;PBANKA_0805900;PBANKA_1131400;PBANKA_0311900;PBANKA_1326100;PBANKA_1336500;PBANKA_0410200;PBANKA_1360600;PBANKA_1108800;PBANKA_09…
GO:0008092	cytoskeletal protein binding	-3.8566	0	15	22	PBANKA_0807700;PBANKA_0805900;PBANKA_1458300;PBANKA_1137500;PBANKA_0902400;PBANKA_0208000;PBANKA_0204200;PBANKA_1243100;PBANKA_1224100;PBANKA_0405600;PBANKA_1336500;PBANKA_0609500;PBANKA_1232400;PBANKA_1458800;PBANKA_0202700
GO:0016772	transferase activity, transferring phosphorus-containing groups	-3.5453	1	66	186	PBANKA_0311400;PBANKA_1114400;PBANKA_0404300;PBANKA_1142400;PBANKA_1448900;PBANKA_1460500;PBANKA_0615800;PBANKA_0615200;PBANKA_0600600;PBANKA_1114900;PBANKA_1230200;PBANKA_0408200;PBANKA_0622100;PBANKA_1443000;PBANKA_0104400;PBANKA_1303900;PBANKA_1133200;PBANKA_1129100;PBANKA_1133100;PBANKA_1305200;PBANKA_1010900;PBANKA_0406300;PBANKA_0829700;PBANKA_0918600;PBANKA_0410400;PBANKA_1217100;PBANKA_13…
GO:0015631	tubulin binding	-3.5300	0	11	14	PBANKA_0807700;PBANKA_0805900;PBANKA_1458300;PBANKA_0902400;PBANKA_0204200;PBANKA_1224100;PBANKA_0405600;PBANKA_1336500;PBANKA_0609500;PBANKA_1458800;PBANKA_0202700
GO:0008017	microtubule binding	-3.0132	1	10	13	PBANKA_0807700;PBANKA_0805900;PBANKA_1458300;PBANKA_0902400;PBANKA_1224100;PBANKA_0405600;PBANKA_1336500;PBANKA_0609500;PBANKA_1458800;PBANKA_0202700
GO:0043169	cation binding	-2.8251	0	61	176	PBANKA_1036500;PBANKA_1357900;PBANKA_1210400;PBANKA_0511800;PBANKA_0108300;PBANKA_1304300;PBANKA_1463700;PBANKA_1123400;PBANKA_0615200;PBANKA_0714400;PBANKA_1243000;PBANKA_1028600;PBANKA_0941400;PBANKA_0925000;PBANKA_0212700;PBANKA_1459500;PBANKA_0911000;PBANKA_0104200;PBANKA_1211400;PBANKA_0408200;PBANKA_0833300;PBANKA_1357300;PBANKA_0512000;PBANKA_1308100;PBANKA_1315400;PBANKA_1307700;PBANKA_04…
GO:0003887	DNA-directed DNA polymerase activity	-2.4760	1	8	10	PBANKA_1448900;PBANKA_1129100;PBANKA_0613200;PBANKA_1441400;PBANKA_1137900;PBANKA_0406300;PBANKA_0501300;PBANKA_1326900
GO:0005524	ATP binding	-2.4491	0	104	344	PBANKA_1024900;PBANKA_1224700;PBANKA_1353300;PBANKA_0311400;PBANKA_1463700;PBANKA_1455100;PBANKA_0404300;PBANKA_1446300;PBANKA_0902400;PBANKA_1142400;PBANKA_1460500;PBANKA_0615800;PBANKA_0615200;PBANKA_0202700;PBANKA_0600600;PBANKA_0930200;PBANKA_1230200;PBANKA_0807700;PBANKA_0408200;PBANKA_0622100;PBANKA_1416900;PBANKA_0716000;PBANKA_0702500;PBANKA_1443000;PBANKA_1355700;PBANKA_1011400;PBANKA_01…
GO:0032559	adenyl ribonucleotide binding	-2.4491	1	104	344	PBANKA_1024900;PBANKA_1224700;PBANKA_1353300;PBANKA_0311400;PBANKA_1463700;PBANKA_1455100;PBANKA_0404300;PBANKA_1446300;PBANKA_0902400;PBANKA_1142400;PBANKA_1460500;PBANKA_0615800;PBANKA_0615200;PBANKA_0202700;PBANKA_0600600;PBANKA_0930200;PBANKA_1230200;PBANKA_0807700;PBANKA_0408200;PBANKA_0622100;PBANKA_1416900;PBANKA_0716000;PBANKA_0702500;PBANKA_1443000;PBANKA_1355700;PBANKA_1011400;PBANKA_01…
GO:0005509	calcium ion binding	-2.2119	0	16	32	PBANKA_0941400;PBANKA_1459500;PBANKA_0511800;PBANKA_0104200;PBANKA_0911000;PBANKA_0408200;PBANKA_1421000;PBANKA_0314200;PBANKA_1308100;PBANKA_1315400;PBANKA_1327100;PBANKA_0615200;PBANKA_0714400;PBANKA_1310400;PBANKA_0206300;PBANKA_1344700
GO:0030554	adenyl nucleotide binding	-2.0263	1	105	356	PBANKA_1024900;PBANKA_1224700;PBANKA_1353300;PBANKA_0311400;PBANKA_1463700;PBANKA_1455100;PBANKA_0404300;PBANKA_1446300;PBANKA_0902400;PBANKA_1142400;PBANKA_1460500;PBANKA_0615800;PBANKA_0615200;PBANKA_0202700;PBANKA_0600600;PBANKA_0930200;PBANKA_1230200;PBANKA_0807700;PBANKA_0408200;PBANKA_0622100;PBANKA_1416900;PBANKA_0716000;PBANKA_0702500;PBANKA_1443000;PBANKA_1355700;PBANKA_1011400;PBANKA_01…
GO:0043167	ion binding	-1.6311	1	76	250	PBANKA_1357900;PBANKA_0511800;PBANKA_0108300;PBANKA_1463700;PBANKA_1123400;PBANKA_0615200;PBANKA_1243000;PBANKA_0941400;PBANKA_0925000;PBANKA_0212700;PBANKA_0911000;PBANKA_0104200;PBANKA_0408200;PBANKA_0833300;PBANKA_1357300;PBANKA_0926500;PBANKA_1308100;PBANKA_1237600;PBANKA_0206300;PBANKA_1427200;PBANKA_1020900;PBANKA_1356400;PBANKA_0927300;PBANKA_1129100;PBANKA_1436200;PBANKA_1421000;PBANKA_07…
GO:0046872	metal ion binding	-1.5283	0	75	248	PBANKA_1357900;PBANKA_0511800;PBANKA_0108300;PBANKA_1463700;PBANKA_1123400;PBANKA_0615200;PBANKA_1243000;PBANKA_0941400;PBANKA_0925000;PBANKA_0212700;PBANKA_0911000;PBANKA_0104200;PBANKA_0408200;PBANKA_0833300;PBANKA_1357300;PBANKA_0926500;PBANKA_1308100;PBANKA_1237600;PBANKA_0206300;PBANKA_1020900;PBANKA_1356400;PBANKA_0927300;PBANKA_1129100;PBANKA_1436200;PBANKA_1421000;PBANKA_0701300;PBANKA_11…
GO:0016705	oxidoreductase activity, acting on paired donors, with incorporation or reduction of molecular oxygen	-1.5127	0	4	4	PBANKA_1210300;PBANKA_1110700;PBANKA_1310600;PBANKA_0701300
GO:0032553	ribonucleotide binding	-1.4857	1	119	426	PBANKA_1024900;PBANKA_1224700;PBANKA_1353300;PBANKA_0311400;PBANKA_1463700;PBANKA_1455100;PBANKA_0404300;PBANKA_1446300;PBANKA_0902400;PBANKA_1142400;PBANKA_1460500;PBANKA_0615800;PBANKA_0615200;PBANKA_0202700;PBANKA_0600600;PBANKA_0834600;PBANKA_0930200;PBANKA_1230200;PBANKA_0807700;PBANKA_0408200;PBANKA_0622100;PBANKA_1416900;PBANKA_0716000;PBANKA_0702500;PBANKA_1443000;PBANKA_1355700;PBANKA_10…
GO:0032555	purine ribonucleotide binding	-1.4857	1	119	426	PBANKA_1024900;PBANKA_1224700;PBANKA_1353300;PBANKA_0311400;PBANKA_1463700;PBANKA_1455100;PBANKA_0404300;PBANKA_1446300;PBANKA_0902400;PBANKA_1142400;PBANKA_1460500;PBANKA_0615800;PBANKA_0615200;PBANKA_0202700;PBANKA_0600600;PBANKA_0834600;PBANKA_0930200;PBANKA_1230200;PBANKA_0807700;PBANKA_0408200;PBANKA_0622100;PBANKA_1416900;PBANKA_0716000;PBANKA_0702500;PBANKA_1443000;PBANKA_1355700;PBANKA_10…
