# Supplementary material for: Comparative transcriptomics of female and male gametocytes in Plasmodium berghei and the evolution of sex in alveolates
Source: BMC Genomics. 2017 Sep 18;18:734. doi: 10.1186/s12864-017-4100-0 (PMC5604118; doi:10.1186/s12864-017-4100-0)
Supplement: Supplementary file 4 — A zip-compressed file of tab-delimited text files, containing the full list of upregulated pathways in female gametocytes compared to asexual stages, male gametocytes compared to asexual stages, shared gametocyte genes either up- or downregulated compared to asexual stages, and P. berghei genes lacking P. falciparum orthologues. (ZIP 27 kb) [file 12864_2017_4100_MOESM4_ESM.zip › go_terms.male∩female_down.over.biological_process.tsv]

term_ID	description	log10 p-value	eliminated	terms_found	terms_total	enriched_genes
GO:0010467	gene expression	-15.6873	0	304	436	PBANKA_0922800;PBANKA_0823900;PBANKA_1362000;PBANKA_1140600;PBANKA_0619100;PBANKA_1464700;PBANKA_1334200;PBANKA_1231700;PBANKA_1135100;PBANKA_1332900;PBANKA_0604800;PBANKA_0904900;PBANKA_0405300;PBANKA_0309100;PBANKA_0110000;PBANKA_1038100;PBANKA_0413900;PBANKA_0414600;PBANKA_1324400;PBANKA_1453600;PBANKA_0923000;PBANKA_0906400;PBANKA_0108500;PBANKA_1427400;PBANKA_1229100;PBANKA_1028100;PBANKA_13…
GO:0006412	translation	-11.9893	0	165	217	PBANKA_0610000;PBANKA_1324000;PBANKA_1018600;PBANKA_0417500;PBANKA_1423500;PBANKA_1318300;PBANKA_0202000;PBANKA_1362000;PBANKA_0619100;PBANKA_1464700;PBANKA_1446700;PBANKA_1350700;PBANKA_0922100;PBANKA_1231700;PBANKA_1135100;PBANKA_1218900;PBANKA_0604800;PBANKA_1133500;PBANKA_1109200;PBANKA_0904900;PBANKA_0405300;PBANKA_0309100;PBANKA_0110000;PBANKA_0413900;PBANKA_0403500;PBANKA_1345600;PBANKA_04…
GO:0044249	cellular biosynthetic process	-10.5714	1	211	300	PBANKA_0610000;PBANKA_1324000;PBANKA_1018600;PBANKA_0417500;PBANKA_1357500;PBANKA_1423500;PBANKA_0407600;PBANKA_1318300;PBANKA_0202000;PBANKA_1362000;PBANKA_0619100;PBANKA_0208700;PBANKA_1464700;PBANKA_1446700;PBANKA_1350700;PBANKA_0922100;PBANKA_1231700;PBANKA_1135100;PBANKA_1218900;PBANKA_0604800;PBANKA_1133500;PBANKA_1109200;PBANKA_0904900;PBANKA_0405300;PBANKA_0309100;PBANKA_1438900;PBANKA_01…
GO:0009058	biosynthetic process	-7.9443	0	236	358	PBANKA_0610000;PBANKA_1324000;PBANKA_1018600;PBANKA_0417500;PBANKA_1357500;PBANKA_1423500;PBANKA_0407600;PBANKA_1318300;PBANKA_0202000;PBANKA_1362000;PBANKA_0619100;PBANKA_0208700;PBANKA_1464700;PBANKA_1446700;PBANKA_1350700;PBANKA_0922100;PBANKA_1231700;PBANKA_1135100;PBANKA_1218900;PBANKA_0604800;PBANKA_1133500;PBANKA_1109200;PBANKA_0904900;PBANKA_0405300;PBANKA_0309100;PBANKA_1456000;PBANKA_13…
GO:0016070	RNA metabolic process	-6.2477	0	185	278	PBANKA_0922800;PBANKA_1408000;PBANKA_1107200;PBANKA_0315000;PBANKA_1354000;PBANKA_0823900;PBANKA_1362000;PBANKA_1140600;PBANKA_0937400;PBANKA_1464700;PBANKA_1446700;PBANKA_0202900;PBANKA_1350700;PBANKA_0203300;PBANKA_1334200;PBANKA_0607600;PBANKA_1443200;PBANKA_1332900;PBANKA_1133500;PBANKA_1109200;PBANKA_1307200;PBANKA_1038100;PBANKA_0518800;PBANKA_0923000;PBANKA_1229100;PBANKA_1028100;PBANKA_14…
GO:0044238	primary metabolic process	-4.8275	0	598	1068	PBANKA_1107200;PBANKA_0418200;PBANKA_1233100;PBANKA_1362000;PBANKA_1140600;PBANKA_0208700;PBANKA_1355200;PBANKA_0405300;PBANKA_1456000;PBANKA_0918200;PBANKA_1038100;PBANKA_0931400;PBANKA_0413900;PBANKA_0921400;PBANKA_0414600;PBANKA_0518800;PBANKA_0906400;PBANKA_1014000;PBANKA_0513600;PBANKA_1336100;PBANKA_0405200;PBANKA_1329300;PBANKA_0406500;PBANKA_1207300;PBANKA_1127800;PBANKA_0807600;PBANKA_13…
GO:0022613	ribonucleoprotein complex biogenesis	-4.4741	0	58	73	PBANKA_1460800;PBANKA_1201600;PBANKA_1036400;PBANKA_1408000;PBANKA_1211500;PBANKA_1428700;PBANKA_0605300;PBANKA_1452200;PBANKA_0512400;PBANKA_0813800;PBANKA_0918800;PBANKA_0715200;PBANKA_0715800;PBANKA_0202000;PBANKA_1347600;PBANKA_1010300;PBANKA_0923500;PBANKA_1011900;PBANKA_1410900;PBANKA_1363500;PBANKA_1462800;PBANKA_0831900;PBANKA_1232500;PBANKA_1454700;PBANKA_0301500;PBANKA_1227100;PBANKA_10…
GO:0043170	macromolecule metabolic process	-4.2821	0	533	948	PBANKA_1107200;PBANKA_1233100;PBANKA_1362000;PBANKA_1140600;PBANKA_1010300;PBANKA_1355200;PBANKA_0405300;PBANKA_1456000;PBANKA_0918200;PBANKA_1038100;PBANKA_0931400;PBANKA_0413900;PBANKA_0921400;PBANKA_0414600;PBANKA_0518800;PBANKA_0906400;PBANKA_0405200;PBANKA_1329300;PBANKA_0406500;PBANKA_1207300;PBANKA_1127800;PBANKA_0807600;PBANKA_1306400;PBANKA_1454500;PBANKA_0615400;PBANKA_0516200;PBANKA_08…
GO:0044237	cellular metabolic process	-4.1608	1	609	1099	PBANKA_1107200;PBANKA_0418200;PBANKA_1230800;PBANKA_1233100;PBANKA_1362000;PBANKA_1140600;PBANKA_0208700;PBANKA_0811900;PBANKA_1355200;PBANKA_0405300;PBANKA_1456000;PBANKA_1038100;PBANKA_0931400;PBANKA_0413900;PBANKA_0921400;PBANKA_0414600;PBANKA_0518800;PBANKA_0906400;PBANKA_1014000;PBANKA_0513600;PBANKA_1336100;PBANKA_0405200;PBANKA_1329300;PBANKA_0406500;PBANKA_1207300;PBANKA_1127800;PBANKA_08…
GO:0019538	protein metabolic process	-3.9895	1	331	563	PBANKA_1233100;PBANKA_1362000;PBANKA_0612000;PBANKA_0619100;PBANKA_1464700;PBANKA_1410000;PBANKA_0305100;PBANKA_1350900;PBANKA_1231700;PBANKA_1135100;PBANKA_0604800;PBANKA_0904900;PBANKA_0405300;PBANKA_0309100;PBANKA_1456000;PBANKA_1218200;PBANKA_0110000;PBANKA_0931400;PBANKA_0413900;PBANKA_0921400;PBANKA_0414600;PBANKA_1324400;PBANKA_1453600;PBANKA_0906400;PBANKA_1425000;PBANKA_1307800;PBANKA_01…
GO:0006396	RNA processing	-3.4761	1	82	116	PBANKA_1201600;PBANKA_1036400;PBANKA_0922800;PBANKA_1211500;PBANKA_0315000;PBANKA_1235100;PBANKA_1452200;PBANKA_0620500;PBANKA_0717500;PBANKA_1354000;PBANKA_1122000;PBANKA_0620000;PBANKA_0110900;PBANKA_0937400;PBANKA_1363500;PBANKA_1462800;PBANKA_1414200;PBANKA_1334200;PBANKA_0921500;PBANKA_0939900;PBANKA_0607600;PBANKA_1227100;PBANKA_0710900;PBANKA_1307200;PBANKA_1220100;PBANKA_0709200;PBANKA_14…
GO:0042254	ribosome biogenesis	-3.3870	1	39	47	PBANKA_1460800;PBANKA_1201600;PBANKA_1036400;PBANKA_1408000;PBANKA_1211500;PBANKA_1452200;PBANKA_0512400;PBANKA_0918800;PBANKA_0715800;PBANKA_1347600;PBANKA_1010300;PBANKA_0923500;PBANKA_1011900;PBANKA_1363500;PBANKA_1462800;PBANKA_0831900;PBANKA_1454700;PBANKA_0301500;PBANKA_1227100;PBANKA_1019400;PBANKA_0714800;PBANKA_1352300;PBANKA_1143500;PBANKA_1105700;PBANKA_0515800;PBANKA_1026900;PBANKA_09…
GO:0044260	cellular macromolecule metabolic process	-3.2753	1	319	548	PBANKA_1233100;PBANKA_1362000;PBANKA_0612000;PBANKA_0619100;PBANKA_1464700;PBANKA_0305100;PBANKA_1350900;PBANKA_1231700;PBANKA_1135100;PBANKA_0604800;PBANKA_0904900;PBANKA_0405300;PBANKA_0309100;PBANKA_1456000;PBANKA_1218200;PBANKA_0110000;PBANKA_0931400;PBANKA_0413900;PBANKA_0921400;PBANKA_0414600;PBANKA_1324400;PBANKA_1453600;PBANKA_0906400;PBANKA_1425000;PBANKA_1307800;PBANKA_0108500;PBANKA_14…
GO:0044267	cellular protein metabolic process	-3.2753	1	319	548	PBANKA_1233100;PBANKA_1362000;PBANKA_0612000;PBANKA_0619100;PBANKA_1464700;PBANKA_0305100;PBANKA_1350900;PBANKA_1231700;PBANKA_1135100;PBANKA_0604800;PBANKA_0904900;PBANKA_0405300;PBANKA_0309100;PBANKA_1456000;PBANKA_1218200;PBANKA_0110000;PBANKA_0931400;PBANKA_0413900;PBANKA_0921400;PBANKA_0414600;PBANKA_1324400;PBANKA_1453600;PBANKA_0906400;PBANKA_1425000;PBANKA_1307800;PBANKA_0108500;PBANKA_14…
GO:0030163	protein catabolic process	-3.0941	0	41	51	PBANKA_1223100;PBANKA_1226500;PBANKA_1461800;PBANKA_1233100;PBANKA_1301400;PBANKA_0303600;PBANKA_1410000;PBANKA_1206600;PBANKA_1039600;PBANKA_1231500;PBANKA_0309800;PBANKA_1334100;PBANKA_1222900;PBANKA_1001100;PBANKA_1130500;PBANKA_0704100;PBANKA_1404900;PBANKA_1329700;PBANKA_1343300;PBANKA_1210100;PBANKA_0210600;PBANKA_0715600;PBANKA_0208800;PBANKA_0832600;PBANKA_1324100;PBANKA_0416800;PBANKA_02…
GO:0009451	RNA modification	-3.0224	0	29	33	PBANKA_1408000;PBANKA_1039800;PBANKA_0601500;PBANKA_0518800;PBANKA_1111000;PBANKA_1026900;PBANKA_0620500;PBANKA_0214200;PBANKA_1304900;PBANKA_1010700;PBANKA_0809800;PBANKA_1226000;PBANKA_0615100;PBANKA_1408100;PBANKA_0315900;PBANKA_0813800;PBANKA_0110900;PBANKA_0502300;PBANKA_1011900;PBANKA_1363500;PBANKA_1462800;PBANKA_1414200;PBANKA_1443200;PBANKA_1231100;PBANKA_0815000;PBANKA_1025200;PBANKA_11…
GO:0006399	tRNA metabolic process	-2.4479	1	44	58	PBANKA_0620500;PBANKA_0606100;PBANKA_1010700;PBANKA_0813800;PBANKA_0110900;PBANKA_1362000;PBANKA_1346600;PBANKA_0942900;PBANKA_1143600;PBANKA_1464700;PBANKA_1446700;PBANKA_1317800;PBANKA_1350700;PBANKA_1414200;PBANKA_1022800;PBANKA_0203800;PBANKA_1325600;PBANKA_1133500;PBANKA_1109200;PBANKA_0922300;PBANKA_1213600;PBANKA_1120500;PBANKA_1429600;PBANKA_1220100;PBANKA_0518700;PBANKA_1417800;PBANKA_13…
GO:0006082	organic acid metabolic process	-2.3807	0	56	78	PBANKA_1141300;PBANKA_1121900;PBANKA_1134200;PBANKA_1357500;PBANKA_0414800;PBANKA_0407600;PBANKA_1339200;PBANKA_1362000;PBANKA_1346600;PBANKA_0942900;PBANKA_1143600;PBANKA_0208700;PBANKA_1464700;PBANKA_1446700;PBANKA_1350700;PBANKA_1357000;PBANKA_1340100;PBANKA_1022800;PBANKA_1319800;PBANKA_1004000;PBANKA_0203800;PBANKA_1325600;PBANKA_1228200;PBANKA_1133500;PBANKA_1109200;PBANKA_0922300;PBANKA_12…
GO:0019752	carboxylic acid metabolic process	-2.3807	1	56	78	PBANKA_1141300;PBANKA_1121900;PBANKA_1134200;PBANKA_1357500;PBANKA_0414800;PBANKA_0407600;PBANKA_1339200;PBANKA_1362000;PBANKA_1346600;PBANKA_0942900;PBANKA_1143600;PBANKA_0208700;PBANKA_1464700;PBANKA_1446700;PBANKA_1350700;PBANKA_1357000;PBANKA_1340100;PBANKA_1022800;PBANKA_1319800;PBANKA_1004000;PBANKA_0203800;PBANKA_1325600;PBANKA_1228200;PBANKA_1133500;PBANKA_1109200;PBANKA_0922300;PBANKA_12…
GO:0006457	protein folding	-2.3720	1	40	52	PBANKA_1216500;PBANKA_0932200;PBANKA_1347800;PBANKA_1007000;PBANKA_0808800;PBANKA_0821000;PBANKA_0601300;PBANKA_0416900;PBANKA_1134100;PBANKA_0805700;PBANKA_1126200;PBANKA_0831300;PBANKA_1431050;PBANKA_1218200;PBANKA_0310900;PBANKA_1214000;PBANKA_0916200;PBANKA_0107300;PBANKA_1025800;PBANKA_1425000;PBANKA_0616100;PBANKA_1307800;PBANKA_1020200;PBANKA_0405200;PBANKA_1317400;PBANKA_1435300;PBANKA_04…
GO:0044257	cellular protein catabolic process	-2.3720	1	33	41	PBANKA_1223100;PBANKA_0715600;PBANKA_1324100;PBANKA_0832600;PBANKA_0208800;PBANKA_0416800;PBANKA_0205400;PBANKA_1226500;PBANKA_0211500;PBANKA_1242000;PBANKA_1233100;PBANKA_1301400;PBANKA_1130400;PBANKA_0808200;PBANKA_1039600;PBANKA_1231500;PBANKA_0107100;PBANKA_1334100;PBANKA_1028000;PBANKA_1445100;PBANKA_1222900;PBANKA_0817500;PBANKA_1001100;PBANKA_1318100;PBANKA_1209800;PBANKA_1130500;PBANKA_09…
GO:0051603	proteolysis involved in cellular protein catabolic process	-2.3720	1	33	41	PBANKA_1223100;PBANKA_0715600;PBANKA_1324100;PBANKA_0832600;PBANKA_0208800;PBANKA_0416800;PBANKA_0205400;PBANKA_1226500;PBANKA_0211500;PBANKA_1242000;PBANKA_1233100;PBANKA_1301400;PBANKA_1130400;PBANKA_0808200;PBANKA_1039600;PBANKA_1231500;PBANKA_0107100;PBANKA_1334100;PBANKA_1028000;PBANKA_1445100;PBANKA_1222900;PBANKA_0817500;PBANKA_1001100;PBANKA_1318100;PBANKA_1209800;PBANKA_1130500;PBANKA_09…
GO:0006520	cellular amino acid metabolic process	-2.3376	0	43	57	PBANKA_1141300;PBANKA_1121900;PBANKA_1134200;PBANKA_0414800;PBANKA_0407600;PBANKA_1339200;PBANKA_1362000;PBANKA_1346600;PBANKA_0942900;PBANKA_1143600;PBANKA_1464700;PBANKA_1446700;PBANKA_1350700;PBANKA_1357000;PBANKA_1022800;PBANKA_1319800;PBANKA_0203800;PBANKA_1325600;PBANKA_1228200;PBANKA_1133500;PBANKA_1109200;PBANKA_0922300;PBANKA_1213600;PBANKA_0931800;PBANKA_1429600;PBANKA_0302300;PBANKA_05…
GO:0006807	nitrogen compound metabolic process	-2.0798	1	46	63	PBANKA_1141300;PBANKA_1121900;PBANKA_1134200;PBANKA_0414800;PBANKA_0407600;PBANKA_1339200;PBANKA_1362000;PBANKA_1346600;PBANKA_0942900;PBANKA_1143600;PBANKA_1464700;PBANKA_1446700;PBANKA_1350700;PBANKA_1357000;PBANKA_1022800;PBANKA_1319800;PBANKA_0203800;PBANKA_1325600;PBANKA_1228200;PBANKA_1133500;PBANKA_1109200;PBANKA_0922300;PBANKA_1213600;PBANKA_0931800;PBANKA_1429600;PBANKA_0302300;PBANKA_05…
GO:0044265	cellular macromolecule catabolic process	-1.9447	1	42	57	PBANKA_1223100;PBANKA_1107200;PBANKA_1226500;PBANKA_1233100;PBANKA_1301400;PBANKA_0816400;PBANKA_0520000;PBANKA_1122900;PBANKA_0823400;PBANKA_1039600;PBANKA_1231500;PBANKA_1334100;PBANKA_1125600;PBANKA_1222900;PBANKA_1001100;PBANKA_1130500;PBANKA_0704100;PBANKA_0928100;PBANKA_1343300;PBANKA_1210100;PBANKA_0210600;PBANKA_0715600;PBANKA_1324100;PBANKA_0208800;PBANKA_0832600;PBANKA_0416800;PBANKA_02…
GO:0009308	amine metabolic process	-1.9345	0	45	62	PBANKA_1141300;PBANKA_1121900;PBANKA_1134200;PBANKA_0414800;PBANKA_0407600;PBANKA_1339200;PBANKA_1362000;PBANKA_1346600;PBANKA_0942900;PBANKA_1143600;PBANKA_1464700;PBANKA_1446700;PBANKA_1350700;PBANKA_1357000;PBANKA_1022800;PBANKA_1319800;PBANKA_0203800;PBANKA_1325600;PBANKA_1228200;PBANKA_1133500;PBANKA_1109200;PBANKA_0922300;PBANKA_1213600;PBANKA_0931800;PBANKA_1429600;PBANKA_0302300;PBANKA_05…
GO:0032940	secretion by cell	-1.8206	0	24	29	PBANKA_1222300;PBANKA_0903900;PBANKA_0408700;PBANKA_0602200;PBANKA_1417300;PBANKA_1142500;PBANKA_0313100;PBANKA_0714100;PBANKA_0415500;PBANKA_1313800;PBANKA_0717400;PBANKA_0105400;PBANKA_0213100;PBANKA_0836000;PBANKA_1137200;PBANKA_0311000;PBANKA_0708000;PBANKA_1347100;PBANKA_1409900;PBANKA_1328500;PBANKA_0112000;PBANKA_1002800;PBANKA_0913700;PBANKA_0517800
GO:0046903	secretion	-1.8206	0	24	29	PBANKA_1222300;PBANKA_0903900;PBANKA_0408700;PBANKA_0602200;PBANKA_1417300;PBANKA_1142500;PBANKA_0313100;PBANKA_0714100;PBANKA_0415500;PBANKA_1313800;PBANKA_0717400;PBANKA_0105400;PBANKA_0213100;PBANKA_0836000;PBANKA_1137200;PBANKA_0311000;PBANKA_0708000;PBANKA_1347100;PBANKA_1409900;PBANKA_1328500;PBANKA_0112000;PBANKA_1002800;PBANKA_0913700;PBANKA_0517800
GO:0006414	translational elongation	-1.7948	1	13	13	PBANKA_1352000;PBANKA_1345600;PBANKA_0814400;PBANKA_1218900;PBANKA_0407700;PBANKA_0213100;PBANKA_0814200;PBANKA_1133400;PBANKA_0943600;PBANKA_1133300;PBANKA_0918000;PBANKA_0603200;PBANKA_0403500
GO:0009059	macromolecule biosynthetic process	-1.7948	1	181	256	PBANKA_0610000;PBANKA_1324000;PBANKA_1018600;PBANKA_0417500;PBANKA_1423500;PBANKA_1318300;PBANKA_0202000;PBANKA_1362000;PBANKA_0619100;PBANKA_1464700;PBANKA_1446700;PBANKA_1350700;PBANKA_0922100;PBANKA_1231700;PBANKA_1135100;PBANKA_1218900;PBANKA_0604800;PBANKA_1133500;PBANKA_1109200;PBANKA_0904900;PBANKA_0405300;PBANKA_0309100;PBANKA_1456000;PBANKA_0110000;PBANKA_0931400;PBANKA_0413900;PBANKA_04…
GO:0009057	macromolecule catabolic process	-1.6713	0	50	72	PBANKA_1223100;PBANKA_1107200;PBANKA_1226500;PBANKA_1461800;PBANKA_1233100;PBANKA_1301400;PBANKA_0816400;PBANKA_0303600;PBANKA_0520000;PBANKA_1410000;PBANKA_1206600;PBANKA_1122900;PBANKA_0823400;PBANKA_1039600;PBANKA_1231500;PBANKA_0309800;PBANKA_1334100;PBANKA_1125600;PBANKA_1222900;PBANKA_1001100;PBANKA_1130500;PBANKA_0704100;PBANKA_1404900;PBANKA_1329700;PBANKA_0928100;PBANKA_1343300;PBANKA_12…
GO:0006364	rRNA processing	-1.6514	1	21	25	PBANKA_1460800;PBANKA_1201600;PBANKA_1036400;PBANKA_1211500;PBANKA_1452200;PBANKA_1026900;PBANKA_0515800;PBANKA_0512400;PBANKA_0918800;PBANKA_1035300;PBANKA_1363500;PBANKA_1126600;PBANKA_1462800;PBANKA_0511200;PBANKA_0831900;PBANKA_0720800;PBANKA_1454700;PBANKA_1227100;PBANKA_0521600;PBANKA_1035100;PBANKA_1134000
GO:0016072	rRNA metabolic process	-1.6514	1	21	25	PBANKA_1460800;PBANKA_1201600;PBANKA_1036400;PBANKA_1211500;PBANKA_1452200;PBANKA_1026900;PBANKA_0515800;PBANKA_0512400;PBANKA_0918800;PBANKA_1035300;PBANKA_1363500;PBANKA_1126600;PBANKA_1462800;PBANKA_0511200;PBANKA_0831900;PBANKA_0720800;PBANKA_1454700;PBANKA_1227100;PBANKA_0521600;PBANKA_1035100;PBANKA_1134000
GO:0006418	tRNA aminoacylation for protein translation	-1.6495	1	28	36	PBANKA_0518700;PBANKA_1308900;PBANKA_1362000;PBANKA_1346600;PBANKA_0942900;PBANKA_1203300;PBANKA_1143600;PBANKA_1464700;PBANKA_1446700;PBANKA_1362900;PBANKA_0930500;PBANKA_1350700;PBANKA_1022800;PBANKA_1222800;PBANKA_0203800;PBANKA_0826100;PBANKA_1325600;PBANKA_0922300;PBANKA_1109200;PBANKA_1133500;PBANKA_1213600;PBANKA_1347700;PBANKA_0308600;PBANKA_1431700;PBANKA_0615400;PBANKA_0210200;PBANKA_14…
GO:0043038	amino acid activation	-1.6495	0	28	36	PBANKA_0518700;PBANKA_1308900;PBANKA_1362000;PBANKA_1346600;PBANKA_0942900;PBANKA_1203300;PBANKA_1143600;PBANKA_1464700;PBANKA_1446700;PBANKA_1362900;PBANKA_0930500;PBANKA_1350700;PBANKA_1022800;PBANKA_1222800;PBANKA_0203800;PBANKA_0826100;PBANKA_1325600;PBANKA_0922300;PBANKA_1109200;PBANKA_1133500;PBANKA_1213600;PBANKA_1347700;PBANKA_0308600;PBANKA_1431700;PBANKA_0615400;PBANKA_0210200;PBANKA_14…
GO:0043039	tRNA aminoacylation	-1.6495	1	28	36	PBANKA_0518700;PBANKA_1308900;PBANKA_1362000;PBANKA_1346600;PBANKA_0942900;PBANKA_1203300;PBANKA_1143600;PBANKA_1464700;PBANKA_1446700;PBANKA_1362900;PBANKA_0930500;PBANKA_1350700;PBANKA_1022800;PBANKA_1222800;PBANKA_0203800;PBANKA_0826100;PBANKA_1325600;PBANKA_0922300;PBANKA_1109200;PBANKA_1133500;PBANKA_1213600;PBANKA_1347700;PBANKA_0308600;PBANKA_1431700;PBANKA_0615400;PBANKA_0210200;PBANKA_14…
GO:0009987	cellular process	-1.4800	0	703	1331	PBANKA_1107200;PBANKA_0702800;PBANKA_0418200;PBANKA_1230800;PBANKA_1233100;PBANKA_1362000;PBANKA_1140600;PBANKA_1010300;PBANKA_0208700;PBANKA_0811900;PBANKA_1306100;PBANKA_1355200;PBANKA_0405300;PBANKA_1456000;PBANKA_1038100;PBANKA_0931400;PBANKA_0413900;PBANKA_0921400;PBANKA_0414600;PBANKA_0518800;PBANKA_0906400;PBANKA_1014000;PBANKA_0513600;PBANKA_1336100;PBANKA_0405200;PBANKA_1329300;PBANKA_04…
GO:0016192	vesicle-mediated transport	-1.4256	0	42	60	PBANKA_1456400;PBANKA_1433900;PBANKA_1346800;PBANKA_0928600;PBANKA_1014900;PBANKA_0704000;PBANKA_0714100;PBANKA_1206500;PBANKA_1035500;PBANKA_0720600;PBANKA_1401700;PBANKA_1339900;PBANKA_0311000;PBANKA_1347100;PBANKA_1242700;PBANKA_1409900;PBANKA_1101800;PBANKA_0913700;PBANKA_0111800;PBANKA_1012900;PBANKA_0903900;PBANKA_1222300;PBANKA_0408700;PBANKA_1434700;PBANKA_0214300;PBANKA_0313100;PBANKA_04…
GO:0043414	macromolecule methylation	-1.4256	1	11	11	PBANKA_1426000;PBANKA_1363500;PBANKA_0601500;PBANKA_1414200;PBANKA_1457100;PBANKA_0809800;PBANKA_1451400;PBANKA_1408100;PBANKA_0813800;PBANKA_1018400;PBANKA_1137100
GO:0001522	pseudouridine synthesis	-1.3521	0	15	17	PBANKA_1011900;PBANKA_0502300;PBANKA_1408000;PBANKA_1039800;PBANKA_0518800;PBANKA_1111000;PBANKA_0214200;PBANKA_1443200;PBANKA_1226000;PBANKA_1231100;PBANKA_0315900;PBANKA_0815000;PBANKA_1025200;PBANKA_0809900;PBANKA_1236100
GO:0006886	intracellular protein transport	-1.3521	1	44	64	PBANKA_1223300;PBANKA_1433900;PBANKA_1112300;PBANKA_0803600;PBANKA_0418200;PBANKA_0928600;PBANKA_1014900;PBANKA_0505100;PBANKA_1144500;PBANKA_1313800;PBANKA_0206500;PBANKA_1454300;PBANKA_1459900;PBANKA_0930300;PBANKA_0308000;PBANKA_1242700;PBANKA_1409900;PBANKA_1101800;PBANKA_0111800;PBANKA_1438100;PBANKA_1108600;PBANKA_0903900;PBANKA_1445800;PBANKA_0401500;PBANKA_1434700;PBANKA_0602200;PBANKA_14…
GO:0032259	methylation	-1.3521	0	15	17	PBANKA_1426000;PBANKA_1363500;PBANKA_0601500;PBANKA_1414200;PBANKA_1356200;PBANKA_1457100;PBANKA_1450100;PBANKA_0809800;PBANKA_1451400;PBANKA_1408100;PBANKA_0813800;PBANKA_1018400;PBANKA_1137100;PBANKA_1401600;PBANKA_0208700
