# Supplementary material for: Comparative transcriptomics of female and male gametocytes in Plasmodium berghei and the evolution of sex in alveolates
Source: BMC Genomics. 2017 Sep 18;18:734. doi: 10.1186/s12864-017-4100-0 (PMC5604118; doi:10.1186/s12864-017-4100-0)
Supplement: Supplementary file 4 — A zip-compressed file of tab-delimited text files, containing the full list of upregulated pathways in female gametocytes compared to asexual stages, male gametocytes compared to asexual stages, shared gametocyte genes either up- or downregulated compared to asexual stages, and P. berghei genes lacking P. falciparum orthologues. (ZIP 27 kb) [file 12864_2017_4100_MOESM4_ESM.zip › go_terms.male∩female_down.over.cellular_component.tsv]

term_ID	description	log10 p-value	eliminated	terms_found	terms_total	enriched_genes
GO:0005737	cytoplasm	-11.3499	1	417	663	PBANKA_0702800;PBANKA_1320900;PBANKA_1357500;PBANKA_0610500;PBANKA_1412100;PBANKA_1362000;PBANKA_0520000;PBANKA_0612000;PBANKA_0619100;PBANKA_1464700;PBANKA_1410000;PBANKA_1231700;PBANKA_1135100;PBANKA_1359200;PBANKA_0604800;PBANKA_0212100;PBANKA_1355200;PBANKA_0904900;PBANKA_0405300;PBANKA_0309100;PBANKA_1218200;PBANKA_1242700;PBANKA_0706200;PBANKA_0110000;PBANKA_1228000;PBANKA_1408500;PBANKA_09…
GO:0044444	cytoplasmic part	-10.3610	0	332	515	PBANKA_0702800;PBANKA_1320900;PBANKA_1357500;PBANKA_0610500;PBANKA_0520000;PBANKA_0612000;PBANKA_0619100;PBANKA_1231700;PBANKA_1135100;PBANKA_0604800;PBANKA_0212100;PBANKA_1355200;PBANKA_0904900;PBANKA_0405300;PBANKA_1218200;PBANKA_1242700;PBANKA_0706200;PBANKA_0110000;PBANKA_1228000;PBANKA_1408500;PBANKA_0931400;PBANKA_0413900;PBANKA_0414600;PBANKA_1324400;PBANKA_1453600;PBANKA_0903900;PBANKA_09…
GO:0030529	ribonucleoprotein complex	-10.0431	0	147	196	PBANKA_0610000;PBANKA_1408000;PBANKA_1324000;PBANKA_1018600;PBANKA_0417500;PBANKA_1423500;PBANKA_1318300;PBANKA_0619100;PBANKA_0922100;PBANKA_1231700;PBANKA_1135100;PBANKA_0607600;PBANKA_0904900;PBANKA_0405300;PBANKA_1307200;PBANKA_0110000;PBANKA_0413900;PBANKA_0414600;PBANKA_1324400;PBANKA_1453600;PBANKA_1420200;PBANKA_0906400;PBANKA_0108500;PBANKA_1427400;PBANKA_1351900;PBANKA_1329300;PBANKA_12…
GO:0005840	ribosome	-7.8291	1	108	141	PBANKA_0610000;PBANKA_1324000;PBANKA_1018600;PBANKA_1033900;PBANKA_1401300;PBANKA_0417500;PBANKA_1406800;PBANKA_1338300;PBANKA_0809200;PBANKA_1423500;PBANKA_1234800;PBANKA_1318300;PBANKA_1201900;PBANKA_0943600;PBANKA_0918100;PBANKA_0405400;PBANKA_0709100;PBANKA_0619100;PBANKA_0804000;PBANKA_0941500;PBANKA_0922100;PBANKA_1231700;PBANKA_1135100;PBANKA_1327200;PBANKA_1302100;PBANKA_0904900;PBANKA_04…
GO:0044424	intracellular part	-4.6721	1	564	1003	PBANKA_1107200;PBANKA_0702800;PBANKA_0702900;PBANKA_0605700;PBANKA_1233100;PBANKA_1362000;PBANKA_1140600;PBANKA_1010300;PBANKA_1420600;PBANKA_1359200;PBANKA_1355200;PBANKA_0405300;PBANKA_0706200;PBANKA_0931400;PBANKA_0413900;PBANKA_0414600;PBANKA_1207000;PBANKA_0906400;PBANKA_1014000;PBANKA_0602500;PBANKA_0405200;PBANKA_1329300;PBANKA_0406500;PBANKA_0807600;PBANKA_1454500;PBANKA_1328500;PBANKA_10…
GO:0005622	intracellular	-4.6299	0	583	1041	PBANKA_1107200;PBANKA_0702800;PBANKA_0702900;PBANKA_0418200;PBANKA_0605700;PBANKA_1233100;PBANKA_1362000;PBANKA_1140600;PBANKA_1010300;PBANKA_1420600;PBANKA_1359200;PBANKA_1355200;PBANKA_0405300;PBANKA_0706200;PBANKA_0931400;PBANKA_0413900;PBANKA_0414600;PBANKA_1207000;PBANKA_0906400;PBANKA_1014000;PBANKA_0602500;PBANKA_0405200;PBANKA_1329300;PBANKA_0406500;PBANKA_0807600;PBANKA_1454500;PBANKA_13…
GO:0032991	macromolecular complex	-3.9319	0	266	442	PBANKA_1408000;PBANKA_1107200;PBANKA_1233100;PBANKA_0619100;PBANKA_1420600;PBANKA_1231700;PBANKA_1135100;PBANKA_1332900;PBANKA_0604800;PBANKA_0212100;PBANKA_0904900;PBANKA_0405300;PBANKA_1218200;PBANKA_1242700;PBANKA_0110000;PBANKA_0931400;PBANKA_0413900;PBANKA_0414600;PBANKA_1324400;PBANKA_1453600;PBANKA_0906400;PBANKA_0108500;PBANKA_1427400;PBANKA_0313800;PBANKA_0405200;PBANKA_1329300;PBANKA_04…
GO:0000502	proteasome complex	-3.3870	0	24	25	PBANKA_1223100;PBANKA_0715600;PBANKA_0832600;PBANKA_0813900;PBANKA_0205400;PBANKA_1226500;PBANKA_0211500;PBANKA_0410300;PBANKA_1233100;PBANKA_1301400;PBANKA_1130400;PBANKA_0303600;PBANKA_0808200;PBANKA_1039600;PBANKA_0107100;PBANKA_1334100;PBANKA_1445100;PBANKA_1222900;PBANKA_1351800;PBANKA_1209800;PBANKA_0917900;PBANKA_1130500;PBANKA_1329700;PBANKA_1343300
GO:0030117	membrane coat	-2.4565	0	24	27	PBANKA_1433900;PBANKA_1222300;PBANKA_0903900;PBANKA_1434700;PBANKA_0928600;PBANKA_0214300;PBANKA_1014900;PBANKA_0417300;PBANKA_1319200;PBANKA_1206500;PBANKA_0415500;PBANKA_1009300;PBANKA_0717400;PBANKA_0105400;PBANKA_0708000;PBANKA_0311000;PBANKA_1137200;PBANKA_1242700;PBANKA_1409900;PBANKA_1002800;PBANKA_1463400;PBANKA_1304600;PBANKA_0913700;PBANKA_0111800
GO:0048475	coated membrane	-2.4565	0	24	27	PBANKA_1433900;PBANKA_1222300;PBANKA_0903900;PBANKA_1434700;PBANKA_0928600;PBANKA_0214300;PBANKA_1014900;PBANKA_0417300;PBANKA_1319200;PBANKA_1206500;PBANKA_0415500;PBANKA_1009300;PBANKA_0717400;PBANKA_0105400;PBANKA_0708000;PBANKA_0311000;PBANKA_1137200;PBANKA_1242700;PBANKA_1409900;PBANKA_1002800;PBANKA_1463400;PBANKA_1304600;PBANKA_0913700;PBANKA_0111800
GO:0005829	cytosol	-2.3722	0	45	60	PBANKA_0808800;PBANKA_1320900;PBANKA_0416900;PBANKA_1134100;PBANKA_0610500;PBANKA_1126200;PBANKA_0521800;PBANKA_0102300;PBANKA_1122900;PBANKA_0823400;PBANKA_1207200;PBANKA_1228200;PBANKA_0922300;PBANKA_1355200;PBANKA_0809100;PBANKA_1218200;PBANKA_0810500;PBANKA_1103100;PBANKA_1360500;PBANKA_1228000;PBANKA_0906600;PBANKA_0310900;PBANKA_0916200;PBANKA_0107300;PBANKA_0833100;PBANKA_0920000;PBANKA_10…
GO:0005839	proteasome core complex	-2.1261	0	15	15	PBANKA_1223100;PBANKA_0808200;PBANKA_0832600;PBANKA_0107100;PBANKA_1334100;PBANKA_1445100;PBANKA_0205400;PBANKA_1226500;PBANKA_0211500;PBANKA_1209800;PBANKA_1233100;PBANKA_1130500;PBANKA_1301400;PBANKA_1130400;PBANKA_1343300
GO:0005623	cell	-1.9325	0	655	1225	PBANKA_1107200;PBANKA_0702800;PBANKA_0702900;PBANKA_0418200;PBANKA_0605700;PBANKA_1233100;PBANKA_1362000;PBANKA_1117800;PBANKA_1140600;PBANKA_1010300;PBANKA_1245400;PBANKA_1420600;PBANKA_1359200;PBANKA_1355200;PBANKA_0405300;PBANKA_0706200;PBANKA_0931400;PBANKA_0413900;PBANKA_0414600;PBANKA_;PBANKA_1207000;PBANKA_0906400;PBANKA_1014000;PBANKA_0602500;PBANKA_0405200;PBANKA_1329300;PBANKA_0406500;P…
GO:0044464	cell part	-1.9325	1	655	1225	PBANKA_1107200;PBANKA_0702800;PBANKA_0702900;PBANKA_0418200;PBANKA_0605700;PBANKA_1233100;PBANKA_1362000;PBANKA_1117800;PBANKA_1140600;PBANKA_1010300;PBANKA_1245400;PBANKA_1420600;PBANKA_1359200;PBANKA_1355200;PBANKA_0405300;PBANKA_0706200;PBANKA_0931400;PBANKA_0413900;PBANKA_0414600;PBANKA_;PBANKA_1207000;PBANKA_0906400;PBANKA_1014000;PBANKA_0602500;PBANKA_0405200;PBANKA_1329300;PBANKA_0406500;P…
GO:0031410	cytoplasmic vesicle	-1.8214	1	26	32	PBANKA_1102200;PBANKA_1222300;PBANKA_0903900;PBANKA_1434700;PBANKA_1035900;PBANKA_1137000;PBANKA_1014900;PBANKA_0416500;PBANKA_1323700;PBANKA_1410300;PBANKA_0415500;PBANKA_1009300;PBANKA_0717400;PBANKA_0105400;PBANKA_1355200;PBANKA_1137200;PBANKA_0708000;PBANKA_0311000;PBANKA_1318100;PBANKA_1110500;PBANKA_1034400;PBANKA_1409900;PBANKA_0931300;PBANKA_1002800;PBANKA_1214300;PBANKA_0913700
GO:0016023	cytoplasmic membrane-bounded vesicle	-1.8206	0	24	29	PBANKA_1102200;PBANKA_1222300;PBANKA_0903900;PBANKA_1434700;PBANKA_1035900;PBANKA_1137000;PBANKA_1014900;PBANKA_1323700;PBANKA_1410300;PBANKA_0415500;PBANKA_1009300;PBANKA_0717400;PBANKA_0105400;PBANKA_1355200;PBANKA_1137200;PBANKA_0708000;PBANKA_0311000;PBANKA_1318100;PBANKA_1110500;PBANKA_1034400;PBANKA_0931300;PBANKA_1002800;PBANKA_1214300;PBANKA_0913700
GO:0031988	membrane-bounded vesicle	-1.8206	1	24	29	PBANKA_1102200;PBANKA_1222300;PBANKA_0903900;PBANKA_1434700;PBANKA_1035900;PBANKA_1137000;PBANKA_1014900;PBANKA_1323700;PBANKA_1410300;PBANKA_0415500;PBANKA_1009300;PBANKA_0717400;PBANKA_0105400;PBANKA_1355200;PBANKA_1137200;PBANKA_0708000;PBANKA_0311000;PBANKA_1318100;PBANKA_1110500;PBANKA_1034400;PBANKA_0931300;PBANKA_1002800;PBANKA_1214300;PBANKA_0913700
GO:0031982	vesicle	-1.4763	0	27	35	PBANKA_1102200;PBANKA_1222300;PBANKA_0903900;PBANKA_1434700;PBANKA_1035900;PBANKA_0925200;PBANKA_1137000;PBANKA_1014900;PBANKA_0416500;PBANKA_1323700;PBANKA_1410300;PBANKA_0415500;PBANKA_1009300;PBANKA_0717400;PBANKA_0105400;PBANKA_1355200;PBANKA_1137200;PBANKA_0708000;PBANKA_0311000;PBANKA_1318100;PBANKA_1110500;PBANKA_1034400;PBANKA_1409900;PBANKA_0931300;PBANKA_1002800;PBANKA_1214300;PBANKA_09…
GO:0005852	eukaryotic translation initiation factor 3 complex	-1.4256	1	11	11	PBANKA_0720300;PBANKA_1428700;PBANKA_1242800;PBANKA_0408600;PBANKA_1232500;PBANKA_0110400;PBANKA_0604800;PBANKA_0614500;PBANKA_0715200;PBANKA_0819300;PBANKA_1206100
GO:0005798	Golgi-associated vesicle	-1.3708	1	13	14	PBANKA_0415500;PBANKA_1222300;PBANKA_0903900;PBANKA_1009300;PBANKA_0717400;PBANKA_0105400;PBANKA_1434700;PBANKA_1137200;PBANKA_0311000;PBANKA_0708000;PBANKA_1002800;PBANKA_1014900;PBANKA_0913700
GO:0012506	vesicle membrane	-1.3708	1	13	14	PBANKA_0415500;PBANKA_1222300;PBANKA_0903900;PBANKA_1009300;PBANKA_0717400;PBANKA_0105400;PBANKA_1434700;PBANKA_1137200;PBANKA_0311000;PBANKA_0708000;PBANKA_1002800;PBANKA_1014900;PBANKA_0913700
GO:0030120	vesicle coat	-1.3708	1	13	14	PBANKA_0415500;PBANKA_1222300;PBANKA_0903900;PBANKA_1009300;PBANKA_0717400;PBANKA_0105400;PBANKA_1434700;PBANKA_1137200;PBANKA_0311000;PBANKA_0708000;PBANKA_1002800;PBANKA_1014900;PBANKA_0913700
GO:0030659	cytoplasmic vesicle membrane	-1.3708	1	13	14	PBANKA_0415500;PBANKA_1222300;PBANKA_0903900;PBANKA_1009300;PBANKA_0717400;PBANKA_0105400;PBANKA_1434700;PBANKA_1137200;PBANKA_0311000;PBANKA_0708000;PBANKA_1002800;PBANKA_1014900;PBANKA_0913700
GO:0030662	coated vesicle membrane	-1.3708	1	13	14	PBANKA_0415500;PBANKA_1222300;PBANKA_0903900;PBANKA_1009300;PBANKA_0717400;PBANKA_0105400;PBANKA_1434700;PBANKA_1137200;PBANKA_0311000;PBANKA_0708000;PBANKA_1002800;PBANKA_1014900;PBANKA_0913700
GO:0044433	cytoplasmic vesicle part	-1.3708	1	13	14	PBANKA_0415500;PBANKA_1222300;PBANKA_0903900;PBANKA_1009300;PBANKA_0717400;PBANKA_0105400;PBANKA_1434700;PBANKA_1137200;PBANKA_0311000;PBANKA_0708000;PBANKA_1002800;PBANKA_1014900;PBANKA_0913700
GO:0005832	chaperonin-containing T-complex	-1.3267	0	8	8	PBANKA_0310900;PBANKA_1218200;PBANKA_1134100;PBANKA_0916200;PBANKA_0405200;PBANKA_1444100;PBANKA_0107300;PBANKA_0406500
