# Supplementary material for: Comparative transcriptomics of female and male gametocytes in Plasmodium berghei and the evolution of sex in alveolates
Source: BMC Genomics. 2017 Sep 18;18:734. doi: 10.1186/s12864-017-4100-0 (PMC5604118; doi:10.1186/s12864-017-4100-0)
Supplement: Supplementary file 4 — A zip-compressed file of tab-delimited text files, containing the full list of upregulated pathways in female gametocytes compared to asexual stages, male gametocytes compared to asexual stages, shared gametocyte genes either up- or downregulated compared to asexual stages, and P. berghei genes lacking P. falciparum orthologues. (ZIP 27 kb) [file 12864_2017_4100_MOESM4_ESM.zip › go_terms.male∩female_down.over.molecular_function.tsv]

term_ID	description	log10 p-value	eliminated	terms_found	terms_total	enriched_genes
GO:0003735	structural constituent of ribosome	-7.6770	0	107	140	PBANKA_0610000;PBANKA_1324000;PBANKA_1018600;PBANKA_1033900;PBANKA_1401300;PBANKA_0417500;PBANKA_1406800;PBANKA_1338300;PBANKA_0809200;PBANKA_1423500;PBANKA_1234800;PBANKA_1318300;PBANKA_1201900;PBANKA_0943600;PBANKA_0918100;PBANKA_0405400;PBANKA_0709100;PBANKA_0619100;PBANKA_0804000;PBANKA_0941500;PBANKA_0922100;PBANKA_1231700;PBANKA_1135100;PBANKA_1327200;PBANKA_1302100;PBANKA_0904900;PBANKA_04…
GO:0003723	RNA binding	-4.6040	0	93	129	PBANKA_0315000;PBANKA_0511500;PBANKA_0214200;PBANKA_0717500;PBANKA_1338300;PBANKA_1135700;PBANKA_1234800;PBANKA_1007800;PBANKA_0110900;PBANKA_0202000;PBANKA_1120300;PBANKA_0619100;PBANKA_1446700;PBANKA_1360300;PBANKA_1032700;PBANKA_0922100;PBANKA_0939900;PBANKA_0607600;PBANKA_1443200;PBANKA_1359200;PBANKA_1327200;PBANKA_1302100;PBANKA_1133500;PBANKA_0212100;PBANKA_1233800;PBANKA_0603200;PBANKA_14…
GO:0004298	threonine-type endopeptidase activity	-2.1261	0	15	15	PBANKA_1223100;PBANKA_0808200;PBANKA_0832600;PBANKA_0107100;PBANKA_1334100;PBANKA_1445100;PBANKA_0205400;PBANKA_1226500;PBANKA_0211500;PBANKA_1209800;PBANKA_1233100;PBANKA_1130500;PBANKA_1301400;PBANKA_1130400;PBANKA_1343300
GO:0008135	translation factor activity, RNA binding	-1.9344	0	32	41	PBANKA_1428700;PBANKA_0605300;PBANKA_1133400;PBANKA_0813800;PBANKA_0715200;PBANKA_1133300;PBANKA_0202000;PBANKA_1410900;PBANKA_1242800;PBANKA_1232500;PBANKA_0110400;PBANKA_1218900;PBANKA_0604800;PBANKA_0212100;PBANKA_0614500;PBANKA_0814200;PBANKA_0309100;PBANKA_0412800;PBANKA_1016100;PBANKA_0819300;PBANKA_0603200;PBANKA_0403500;PBANKA_0720300;PBANKA_1345600;PBANKA_1423900;PBANKA_0814400;PBANKA_07…
GO:0045182	translation regulator activity	-1.9344	0	32	41	PBANKA_1428700;PBANKA_0605300;PBANKA_1133400;PBANKA_0813800;PBANKA_0715200;PBANKA_1133300;PBANKA_0202000;PBANKA_1410900;PBANKA_1242800;PBANKA_1232500;PBANKA_0110400;PBANKA_1218900;PBANKA_0604800;PBANKA_0212100;PBANKA_0614500;PBANKA_0814200;PBANKA_0309100;PBANKA_0412800;PBANKA_1016100;PBANKA_0819300;PBANKA_0603200;PBANKA_0403500;PBANKA_0720300;PBANKA_1345600;PBANKA_1423900;PBANKA_0814400;PBANKA_07…
GO:0003743	translation initiation factor activity	-1.6514	1	21	25	PBANKA_0720300;PBANKA_1423900;PBANKA_1428700;PBANKA_0605300;PBANKA_0705400;PBANKA_0813800;PBANKA_0715200;PBANKA_0202000;PBANKA_1410900;PBANKA_1242800;PBANKA_0408600;PBANKA_0110400;PBANKA_1232500;PBANKA_0604800;PBANKA_0703600;PBANKA_0212100;PBANKA_0614500;PBANKA_0412800;PBANKA_0819300;PBANKA_1209000;PBANKA_1206100
GO:0004812	aminoacyl-tRNA ligase activity	-1.6495	0	28	36	PBANKA_0518700;PBANKA_1308900;PBANKA_1362000;PBANKA_1346600;PBANKA_0942900;PBANKA_1203300;PBANKA_1143600;PBANKA_1464700;PBANKA_1446700;PBANKA_1362900;PBANKA_0930500;PBANKA_1350700;PBANKA_1022800;PBANKA_1222800;PBANKA_0203800;PBANKA_0826100;PBANKA_1325600;PBANKA_0922300;PBANKA_1109200;PBANKA_1133500;PBANKA_1213600;PBANKA_1347700;PBANKA_0308600;PBANKA_1431700;PBANKA_0615400;PBANKA_0210200;PBANKA_14…
GO:0016875	ligase activity, forming carbon-oxygen bonds	-1.6495	1	28	36	PBANKA_0518700;PBANKA_1308900;PBANKA_1362000;PBANKA_1346600;PBANKA_0942900;PBANKA_1203300;PBANKA_1143600;PBANKA_1464700;PBANKA_1446700;PBANKA_1362900;PBANKA_0930500;PBANKA_1350700;PBANKA_1022800;PBANKA_1222800;PBANKA_0203800;PBANKA_0826100;PBANKA_1325600;PBANKA_0922300;PBANKA_1109200;PBANKA_1133500;PBANKA_1213600;PBANKA_1347700;PBANKA_0308600;PBANKA_1431700;PBANKA_0615400;PBANKA_0210200;PBANKA_14…
GO:0016876	ligase activity, forming aminoacyl-tRNA and related compounds	-1.6495	1	28	36	PBANKA_0518700;PBANKA_1308900;PBANKA_1362000;PBANKA_1346600;PBANKA_0942900;PBANKA_1203300;PBANKA_1143600;PBANKA_1464700;PBANKA_1446700;PBANKA_1362900;PBANKA_0930500;PBANKA_1350700;PBANKA_1022800;PBANKA_1222800;PBANKA_0203800;PBANKA_0826100;PBANKA_1325600;PBANKA_0922300;PBANKA_1109200;PBANKA_1133500;PBANKA_1213600;PBANKA_1347700;PBANKA_0308600;PBANKA_1431700;PBANKA_0615400;PBANKA_0210200;PBANKA_14…
GO:0003746	translation elongation factor activity	-1.5078	1	9	9	PBANKA_1352000;PBANKA_1345600;PBANKA_0814400;PBANKA_1218900;PBANKA_0814200;PBANKA_1133400;PBANKA_1133300;PBANKA_0603200;PBANKA_0403500
GO:0003899	DNA-directed RNA polymerase activity	-1.3375	0	24	31	PBANKA_0511500;PBANKA_0923000;PBANKA_0805400;PBANKA_0807000;PBANKA_0312400;PBANKA_0304200;PBANKA_0605200;PBANKA_0823900;PBANKA_1335900;PBANKA_0913800;PBANKA_1140600;PBANKA_1109000;PBANKA_1344000;PBANKA_1021900;PBANKA_0203300;PBANKA_0942200;PBANKA_0905700;PBANKA_1036900;PBANKA_0303200;PBANKA_1403400;PBANKA_1322500;PBANKA_1355800;PBANKA_1038100;PBANKA_1327000
GO:0008168	methyltransferase activity	-1.3259	0	45	66	PBANKA_1440400;PBANKA_0315000;PBANKA_0601500;PBANKA_1356200;PBANKA_0702900;PBANKA_1240400;PBANKA_1141300;PBANKA_1450100;PBANKA_0809800;PBANKA_0817600;PBANKA_0801900;PBANKA_1408100;PBANKA_1137100;PBANKA_0918800;PBANKA_0208700;PBANKA_1363500;PBANKA_1357000;PBANKA_1462800;PBANKA_1414200;PBANKA_1004700;PBANKA_1319800;PBANKA_0512100;PBANKA_0709300;PBANKA_0826000;PBANKA_1445300;PBANKA_1451400;PBANKA_02…
