# Supplementary material for: Comparative transcriptomics of female and male gametocytes in Plasmodium berghei and the evolution of sex in alveolates
Source: BMC Genomics. 2017 Sep 18;18:734. doi: 10.1186/s12864-017-4100-0 (PMC5604118; doi:10.1186/s12864-017-4100-0)
Supplement: Supplementary file 4 — A zip-compressed file of tab-delimited text files, containing the full list of upregulated pathways in female gametocytes compared to asexual stages, male gametocytes compared to asexual stages, shared gametocyte genes either up- or downregulated compared to asexual stages, and P. berghei genes lacking P. falciparum orthologues. (ZIP 27 kb) [file 12864_2017_4100_MOESM4_ESM.zip › go_terms.male∩female_up.over.biological_process.tsv]

term_ID	description	log10 p-value	eliminated	terms_found	terms_total	enriched_genes
GO:0006468	protein phosphorylation	-1.4102	0	13	80	PBANKA_0311400;PBANKA_1133100;PBANKA_0408200;PBANKA_1362100;PBANKA_1305200;PBANKA_0409400;PBANKA_1460500;PBANKA_1240700;PBANKA_0205800;PBANKA_0104100;PBANKA_0903800;PBANKA_0600600;PBANKA_1414500
