# Supplementary material for: Comparative transcriptomics of female and male gametocytes in Plasmodium berghei and the evolution of sex in alveolates
Source: BMC Genomics. 2017 Sep 18;18:734. doi: 10.1186/s12864-017-4100-0 (PMC5604118; doi:10.1186/s12864-017-4100-0)
Supplement: Supplementary file 4 — A zip-compressed file of tab-delimited text files, containing the full list of upregulated pathways in female gametocytes compared to asexual stages, male gametocytes compared to asexual stages, shared gametocyte genes either up- or downregulated compared to asexual stages, and P. berghei genes lacking P. falciparum orthologues. (ZIP 27 kb) [file 12864_2017_4100_MOESM4_ESM.zip › go_terms.male∩female_up.over.cellular_component.tsv]

term_ID	description	log10 p-value	eliminated	terms_found	terms_total	enriched_genes
GO:0015629	actin cytoskeleton	-3.2617	0	9	20	PBANKA_1316800;PBANKA_0929400;PBANKA_0908500;PBANKA_0712500;PBANKA_1243100;PBANKA_0811800;PBANKA_1355700;PBANKA_1232400;PBANKA_0929300
GO:0045177	apical part of cell	-2.9522	0	12	40	PBANKA_1006300;PBANKA_0929400;PBANKA_1037800;PBANKA_0301000;PBANKA_0412900;PBANKA_1006200;PBANKA_1318800;PBANKA_1243000;PBANKA_0810700;PBANKA_1312700;PBANKA_1209400;PBANKA_0824200
GO:0044430	cytoskeletal part	-2.7821	1	15	64	PBANKA_1316800;PBANKA_0929400;PBANKA_0908500;PBANKA_0518100;PBANKA_0712500;PBANKA_1444800;PBANKA_1243100;PBANKA_0830400;PBANKA_0609500;PBANKA_0810700;PBANKA_0811800;PBANKA_1355700;PBANKA_1232400;PBANKA_1300500;PBANKA_0929300
GO:0005856	cytoskeleton	-2.6207	1	15	67	PBANKA_1316800;PBANKA_0929400;PBANKA_0908500;PBANKA_0518100;PBANKA_0712500;PBANKA_1444800;PBANKA_1243100;PBANKA_0830400;PBANKA_0609500;PBANKA_0810700;PBANKA_0811800;PBANKA_1355700;PBANKA_1232400;PBANKA_1300500;PBANKA_0929300
GO:0020007	apical complex	-1.5013	0	8	32	PBANKA_1006300;PBANKA_1243000;PBANKA_1037800;PBANKA_0810700;PBANKA_0301000;PBANKA_1312700;PBANKA_0412900;PBANKA_0824200
