# Supplementary material for: Comparative transcriptomics of female and male gametocytes in Plasmodium berghei and the evolution of sex in alveolates
Source: BMC Genomics. 2017 Sep 18;18:734. doi: 10.1186/s12864-017-4100-0 (PMC5604118; doi:10.1186/s12864-017-4100-0)
Supplement: Supplementary file 4 — A zip-compressed file of tab-delimited text files, containing the full list of upregulated pathways in female gametocytes compared to asexual stages, male gametocytes compared to asexual stages, shared gametocyte genes either up- or downregulated compared to asexual stages, and P. berghei genes lacking P. falciparum orthologues. (ZIP 27 kb) [file 12864_2017_4100_MOESM4_ESM.zip › go_terms.no_Pf_syntenic_orthologue.over.tsv]

term_ID	description	log10 p-value	eliminated	terms_found	terms_total	enriched_genes
GO:0018995	host	-14.8661	1	17	56	PBANKA_1400800;PBANKA_0836800;PBANKA_1365500;PBANKA_0623100;PBANKA_0524800;PBANKA_1327300;PBANKA_1246161;PBANKA_0316300;PBANKA_0501200;PBANKA_0316800;PBANKA_0524300;PBANKA_0701100;PBANKA_0524200;PBANKA_0100600;PBANKA_0501100;PBANKA_1400300;PBANKA_0722600
GO:0033643	host cell part	-14.8661	0	17	55	PBANKA_1400800;PBANKA_0836800;PBANKA_1365500;PBANKA_0623100;PBANKA_0524800;PBANKA_1327300;PBANKA_1246161;PBANKA_0316300;PBANKA_0501200;PBANKA_0316800;PBANKA_0524300;PBANKA_0701100;PBANKA_0524200;PBANKA_0100600;PBANKA_0501100;PBANKA_1400300;PBANKA_0722600
GO:0043245	extraorganismal space	-14.8661	0	17	56	PBANKA_1400800;PBANKA_0836800;PBANKA_1365500;PBANKA_0623100;PBANKA_0524800;PBANKA_1327300;PBANKA_1246161;PBANKA_0316300;PBANKA_0501200;PBANKA_0316800;PBANKA_0524300;PBANKA_0701100;PBANKA_0524200;PBANKA_0100600;PBANKA_0501100;PBANKA_1400300;PBANKA_0722600
GO:0043657	host cell	-14.8661	1	17	56	PBANKA_1400800;PBANKA_0836800;PBANKA_1365500;PBANKA_0623100;PBANKA_0524800;PBANKA_1327300;PBANKA_1246161;PBANKA_0316300;PBANKA_0501200;PBANKA_0316800;PBANKA_0524300;PBANKA_0701100;PBANKA_0524200;PBANKA_0100600;PBANKA_0501100;PBANKA_1400300;PBANKA_0722600
GO:0044421	extracellular region part	-14.6634	1	18	69	PBANKA_0623100;PBANKA_1246161;PBANKA_0316300;PBANKA_0524300;PBANKA_0701100;PBANKA_0524200;PBANKA_0501100;PBANKA_1400600;PBANKA_1400800;PBANKA_0836800;PBANKA_1365500;PBANKA_0524800;PBANKA_1327300;PBANKA_0316800;PBANKA_0501200;PBANKA_0100600;PBANKA_1400300;PBANKA_0722600
GO:0030430	host cell cytoplasm	-13.1476	1	15	49	PBANKA_1400800;PBANKA_1365500;PBANKA_0623100;PBANKA_0524800;PBANKA_1327300;PBANKA_1246161;PBANKA_0316300;PBANKA_0501200;PBANKA_0524300;PBANKA_0701100;PBANKA_0524200;PBANKA_0100600;PBANKA_0501100;PBANKA_1400300;PBANKA_0722600
GO:0033646	host intracellular part	-13.1476	1	15	49	PBANKA_1400800;PBANKA_1365500;PBANKA_0623100;PBANKA_0524800;PBANKA_1327300;PBANKA_1246161;PBANKA_0316300;PBANKA_0501200;PBANKA_0524300;PBANKA_0701100;PBANKA_0524200;PBANKA_0100600;PBANKA_0501100;PBANKA_1400300;PBANKA_0722600
GO:0043656	intracellular region of host	-13.0564	1	15	50	PBANKA_1400800;PBANKA_1365500;PBANKA_0623100;PBANKA_0524800;PBANKA_1327300;PBANKA_1246161;PBANKA_0316300;PBANKA_0501200;PBANKA_0524300;PBANKA_0701100;PBANKA_0524200;PBANKA_0100600;PBANKA_0501100;PBANKA_1400300;PBANKA_0722600
GO:0020005	symbiont-containing vacuole membrane	-5.3630	1	6	15	PBANKA_1400800;PBANKA_0501200;PBANKA_1365500;PBANKA_0501100;PBANKA_0524200;PBANKA_0524800
GO:0033655	host cell cytoplasm part	-5.2878	1	8	36	PBANKA_1400800;PBANKA_0316300;PBANKA_0501200;PBANKA_0524300;PBANKA_1365500;PBANKA_0501100;PBANKA_0524200;PBANKA_0524800
GO:0005774	vacuolar membrane	-4.8144	1	6	19	PBANKA_1400800;PBANKA_0501200;PBANKA_1365500;PBANKA_0501100;PBANKA_0524200;PBANKA_0524800
GO:0020003	symbiont-containing vacuole	-4.8144	1	7	29	PBANKA_1400800;PBANKA_0316300;PBANKA_0501200;PBANKA_1365500;PBANKA_0501100;PBANKA_0524200;PBANKA_0524800
GO:0044437	vacuolar part	-4.8144	0	6	19	PBANKA_1400800;PBANKA_0501200;PBANKA_1365500;PBANKA_0501100;PBANKA_0524200;PBANKA_0524800
GO:0005773	vacuole	-3.6161	0	7	44	PBANKA_1400800;PBANKA_0316300;PBANKA_0501200;PBANKA_1365500;PBANKA_0501100;PBANKA_0524200;PBANKA_0524800
GO:0031090	organelle membrane	-1.6410	1	6	68	PBANKA_1400800;PBANKA_0501200;PBANKA_1365500;PBANKA_0501100;PBANKA_0524200;PBANKA_0524800
