# Supplementary material for: Comparative transcriptomics of female and male gametocytes in Plasmodium berghei and the evolution of sex in alveolates
Source: BMC Genomics. 2017 Sep 18;18:734. doi: 10.1186/s12864-017-4100-0 (PMC5604118; doi:10.1186/s12864-017-4100-0)
Supplement: Supplementary file 4 — A zip-compressed file of tab-delimited text files, containing the full list of upregulated pathways in female gametocytes compared to asexual stages, male gametocytes compared to asexual stages, shared gametocyte genes either up- or downregulated compared to asexual stages, and P. berghei genes lacking P. falciparum orthologues. (ZIP 27 kb) [file 12864_2017_4100_MOESM4_ESM.zip › go_terms.no_Pf_syntenic_orthologue.under.tsv]

term_ID	description	log10 p-value	eliminated	terms_found	terms_total	enriched_genes
GO:0009987	cellular process	-2.2534	0	13	1331	PBANKA_1341300;PBANKA_0214800;PBANKA_1245150;PBANKA_1336900;PBANKA_1218900;PBANKA_1223900;PBANKA_1228800;PBANKA_1007700;PBANKA_1327061;PBANKA_0913400;PBANKA_1208200;PBANKA_1318000;PBANKA_0826300
GO:0044237	cellular metabolic process	-1.3027	0	11	1099	PBANKA_0214800;PBANKA_1245150;PBANKA_1336900;PBANKA_1218900;PBANKA_1223900;PBANKA_1228800;PBANKA_1007700;PBANKA_1327061;PBANKA_0913400;PBANKA_1318000;PBANKA_0826300
