# Supplementary material for: Comparative transcriptomics of female and male gametocytes in Plasmodium berghei and the evolution of sex in alveolates
Source: BMC Genomics. 2017 Sep 18;18:734. doi: 10.1186/s12864-017-4100-0 (PMC5604118; doi:10.1186/s12864-017-4100-0)
Supplement: Supplementary file 6 — A zip-compressed file of tab-delimited text files, containing gene set enrichment analyses, comparing either female or male gametocytes to asexual stages. Data include normalised enrichment score (NES), corresponding with the extent of enrichment, and adjusted p values for multiple hypothesis testing. (ZIP 8 kb) [file 12864_2017_4100_MOESM6_ESM.zip]

Archive with 3 entries (3 files):
- AP2-G_AP2-G2.tsv
- DOZI.tsv
- mpmp.tsv
