# Supplementary material for: Comparative transcriptomics of female and male gametocytes in Plasmodium berghei and the evolution of sex in alveolates
Source: BMC Genomics. 2017 Sep 18;18:734. doi: 10.1186/s12864-017-4100-0 (PMC5604118; doi:10.1186/s12864-017-4100-0)
Supplement: Supplementary file 6 — A zip-compressed file of tab-delimited text files, containing gene set enrichment analyses, comparing either female or male gametocytes to asexual stages. Data include normalised enrichment score (NES), corresponding with the extent of enrichment, and adjusted p values for multiple hypothesis testing. (ZIP 8 kb) [file 12864_2017_4100_MOESM6_ESM.zip › mpmp.tsv]

name	set size	NES female	FDR q-val female	NES male	FDR q-val male
ACETYLATION RECOGNITION BY THE BROMODOMAIN AND OTHER MODULES	12	-1.0383958	0.5658287	0.7854077	0.85321826
ACTIN AND FILAMENTS	29	1.0873744	0.6142354	1.3498018	0.18107438
ADP RIBOSYLATION FACTORS FUNCTIONS IN THE SECRETORY PATHWAY	16	0.98799884	0.8456745	0.7618089	0.8699393
A MODEL FOR GLOBAL SINGLE-STRAND BREAK (SSB) REPAIR	23	-1.2609857	0.28090748	1.8842727	0.0089973025
A MODEL FOR UBPX FUNCTION IN THE REGULATION OF PCNA DEUBIQUITYLATION	17	-1.4656185	0.112463884	0.68556094	0.9394845
ANAPHASE PROMOTING COMPLEX UBIQUITIN-LIGASE	10	-0.76766837	0.887937	1.3455993	0.1791339
ASSISTED ASSEMBLY OF SM-CLASS SNRNPS	11	-1.4987398	0.0953745	-2.017181	0.003279871
ATP-DEPENDENT CHROMATIN REMODELING COMPLEXES	35	-1.3027602	0.24192692	1.0027196	0.5204103
ATP SYNTHASE COMPLEX	20	-1.4283835	0.1318915	-1.4950655	0.077971146
BASE EXCISION REPAIR OF AP SITES	30	-0.8046787	0.85955024	1.8173951	0.014689103
BIOGENESIS OF CYTOCHROME OXIDASE	20	-0.67524254	0.95433164	-1.5688289	0.05593836
BIOSYNTHESIS OF FE-S PROTEINS IN THE APICOPLAST	17	-1.0027105	0.6169606	-1.3842934	0.1286361
CALCIUM CALMODULIN ACTIVATION OF PROTEIN KINASES	19	1.4456744	0.2495365	1.1514847	0.3650771
CCR4 NOT COMPLEX	18	-1.3880525	0.16112189	-1.9714699	0.004234272
CENTRIOLE PROTEINS	20	-0.9104653	0.720493	2.3385224	1.1250645E-4
CENTROSOME PROTEINS	76	-1.2884493	0.25206423	2.2003322	4.5201927E-4
CHAPERONE-ASSISTED PROTEIN FOLDING	65	-2.4509997	0.0	-2.4391286	1.670886E-5
CHAPERONE-MEDIATED MODULATION OF NUCLEOSOME-HISTONE INTERACTIONS	13	-1.0216378	0.5894264	1.1952941	0.31161606
CHAPERONE NETWORK AND PROTEIN QUALITY CONTROL OF THE MITOCHONDRION	34	-1.5097181	0.09281075	-1.8880955	0.00933224
CHARACTERISTICS OF PLASMODIUM FALCIPARUM EXPORT PROTEINS THAT REMODEL INFECTED ERYTHROCYTE	12	-1.2962923	0.24766162	-1.5648493	0.055847295
CHROMATIN MODIFYING PROTEINS	31	-1.1623805	0.39658946	-1.4206909	0.110030144
CLASSICAL CLATHRIN-MEDIATED VESICULAR TRANSPORT	38	-1.3718982	0.16863178	-1.4343053	0.104553014
CLASSICAL COPII-MEDIATED VESICULAR TRANSPORT	26	-0.8083806	0.866608	-1.2106904	0.2501295
CLASSICAL COPI-MEDIATED VESICULAR TRANSPORT	30	-1.0896381	0.48874924	-1.1704781	0.28875777
CLEAVAGE AND POLYADENYLATION OF PRE-MRNA	14	-1.4166006	0.14041251	-1.1725844	0.2889233
COMPARTMENTATION OF REDOX METABOLISM	24	-1.1275519	0.42238683	-1.2758484	0.20471047
COMPONENTS OF THE LINEAR MOTOR RESPONSIBLE FOR MEROZOITE MOTILITY IN INVASION	36	3.664868	0.0	2.581217	0.0
CONTROL OF MICROTUBULE ASSEMBLY	21	1.9093373	0.031602234	2.3577194	9.5727846E-5
CONTROL OF THE MITOTIC SPINDLE ORGANIZATION BY KINESINS	11	0.7782867	0.9876672	2.0137527	0.003253345
COTRANSLATIONAL CLEAVAGE OF N-TERMINAL METHIONINE RESIDUES AND N-TERMINAL ACETYLATION	11	-1.0298051	0.5780797	-1.486986	0.08070412
CROSSTALK BETWEEN UBIQUITINATION AND SUMOYLATION	13	-0.82984096	0.84468585	1.5102239	0.09501941
DNA BINDING PROTEINS WITH AP2 DOMAIN(S)	18	1.3775493	0.31285053	1.0728351	0.4622571
DNA MISMATCH REPAIR SYSTEM	25	-0.9099028	0.7160447	2.0349848	0.0028271577
DNA REPLICATION	37	0.8165508	0.9539205	2.4462378	2.922356E-5
DOUBLE STRAND BREAK REPAIR AND HOMOLOGOUS RECOMBINATION	10	1.1654916	0.50182056	1.6084723	0.05459745
EFFECT OF DIFFERENT MOTORS ON SPINDLE LENGTH	17	-1.2750896	0.2672735	1.403103	0.14771916
ENCODED PROTEINS THAT COULD BE CONSTITUENTS OF P-BODIES	43	-1.5713179	0.07066541	-1.9917674	0.0037427694
ENDOSOME MATURATION	12	-1.1647707	0.39647657	-0.97707635	0.51227653
ER-TO GOLGI, TRANSLOCATION AND QUALITY CONTROL	20	-0.7945974	0.86217296	-1.2729839	0.2052521
ESTABLISHED AND PUTATIVE MAURERS CLEFTS PROTEINS	44	-1.9781373	0.0026294377	-1.5317427	0.06612814
FATTY ACIDS ELONGATION IN THE ENDOPLASMIC RETICULUM	12	-1.002932	0.6218772	-1.2709484	0.20304844
FATTY ACID SYNTHESIS IN THE APICOPLAST	29	1.1964383	0.5064521	-1.4250897	0.10858969
FOLATE BIOSYNTHESIS	11	-0.76079386	0.8908806	-1.3482105	0.15082498
FUNCTIONAL ANNOTATION OF MEROZOITE INVASION-RELATED PROTEINS	38	-1.0578121	0.5369654	1.0518821	0.48849708
GENERATION OF POLYPHOSPHATES	15	-1.1740429	0.38841993	-1.26821	0.20143273
GENES CODING FOR CHAPERONES AND THEIR REGULATORS	99	-1.9669634	0.0028515065	-2.1666574	8.150812E-4
GENES CODING FOR COMPONENTS INVOLVED IN RIBOSOME ASSEMBLY	133	-1.920777	0.0040339828	-2.6592484	0.0
GENES CODING FOR COMPONENTS OF THE PROTEASOME DEGRADATION MACHINERY & THEIR TIMED TRANSCRIPTION	103	-1.9851453	0.0027550026	-1.8443087	0.012529763
GENES CODING FOR ENZYMES/PROTEINS INVOLVED IN DNA REPLICATION	58	-0.4603035	0.9969992	2.4516032	3.3398355E-5
GENES CODING FOR FE-S CONTAINING PROTEINS	17	-1.5094361	0.09134393	-1.8319025	0.013254223
GENES CODING FOR GPI-ANCHORED MEMBRANE PROTEINS	25	1.5451832	0.16653143	1.378494	0.16200125
GENES CODING FOR PROTEIN TRAFFIC RELATED PROTEINS	61	-1.5842851	0.066560104	-1.8299037	0.013211927
GENES CODING FOR TRANSPORT PROTEINS	129	-1.1510345	0.40064934	-1.4984132	0.077427894
GENES INVOLVED IN EXCISION-REPAIR	76	-1.1409286	0.41040236	1.7907637	0.017288685
GENES OF THE APICOPLAST GENOME	27	2.6841707	8.151786E-5	2.2289987	4.0533036E-4
GLUTAMATE METABOLISM	14	-0.68484354	0.9519578	-1.2277396	0.23446894
GLYCOLYSIS	29	-2.2186368	1.9927448E-4	-0.9483947	0.5525855
GLYCOSYLPHOSPHATIDYLINOSITOL (GPI) ANCHOR BIOSYNTHESIS	15	-1.1597583	0.39718056	-1.6340129	0.039188292
HEMOGLOBIN DIGESTION	16	-1.189327	0.37393454	-1.2685242	0.20319922
HISTONE ACETYLATION	26	-1.3436716	0.19672348	-1.063597	0.40001294
HISTONE CHAPERONES	25	-1.0751106	0.50763476	1.6305224	0.049343552
HISTONE LYSINE METHYLATION	15	0.83195245	0.95957106	-1.1278502	0.3345526
IMPORT AND EXPORT THROUGH THE NUCLEAR PORE	24	-2.003209	0.0023868498	-1.2920297	0.19200206
IMPORT OF PROTEINS INTO THE MITOCHONDRION	27	-1.5709172	0.069341175	-2.0114198	0.003366072
INITIATION OF TRANSLATION	36	-2.0859902	0.0010376654	-2.037002	0.0027245602
INOSITOL PHOSPHATE METABOLISM	22	-0.5372267	1.0	1.2800326	0.22466823
ISOPRENOIDS METABOLISM	14	-1.7802141	0.015606524	-1.6211343	0.041440908
KARYOPHERIN/EXPORTIN-MEDIATED NUCLEAR EXPORT PATHWAYS	18	-1.5591906	0.07445235	-1.6241437	0.041214716
KINETOCHORES POWER CHROMOSOME MOVEMENTS IN MITOSIS	43	1.3759642	0.28381264	3.2981055	0.0
LARGE TETHERING COMPLEXES THAT ACT IN THE SECRETORY AND ENDOCYTIC PATHWAYS	35	-1.1649204	0.400397	-1.5653862	0.056421626
LEUCINE, ISOLEUCINE AND VALINE METABOLISM	13	-1.3857328	0.1611919	-2.1878698	7.008092E-4
LOCALIZATION AND FUNCTION OF SOME HSP40S AND HSP70S	11	-1.7816586	0.015894664	-1.675262	0.032258317
LSM PROTEINS AND RNA PROCESSING	11	-1.205911	0.34928012	-1.5778625	0.054337934
MATURATION AND EXPORT OF 60S AND 40S RIBOSOMAL SUBUNITS	89	-1.966398	0.002725509	-2.3018672	1.8245706E-4
MATURATION OF CYTOSOLIC AND NUCLEAR FE-S PROTEINS	12	-0.7472773	0.9022576	-0.5592693	0.97987217
MATURATION OF SNRNAS REQUIRES NUCLEAR AND CYTOPLASMIC REGULATORY STEPS	13	-1.6218902	0.055148028	-1.749617	0.021736093
MECHANISM OF FES-PROTEIN BIOGENESIS	29	-0.96181095	0.6778262	-1.1197826	0.33937526
MECHANISM OF UBIQUITIN TRANSFER	13	-0.93158376	0.70320237	1.0102319	0.51807386
METHIONINE AND POLYAMINE METABOLISM	20	-1.4862887	0.10060023	-1.6471527	0.03747684
MITOCHONDRIAL ANTIOXIDANT SYSTEM	16	0.9105827	0.9318416	-1.3463273	0.15062742
MITOCHONDRIAL DISULFIDE RELAY SYSTEM	13	-0.9208921	0.7064295	-1.0389042	0.42360616
MITOCHONDRIAL ELECTRON FLOW	26	-0.5810908	0.9958985	-1.5645005	0.05520995
MITOCHONDRIAL TCA CYCLE	27	-0.829591	0.8388126	-1.741817	0.022283722
MODEL FOR METABOLIC COMPARTMENTALIZATION OF PI BIOSYNTHESIS	11	-1.4299846	0.13238713	-1.0290687	0.43178388
MODEL FOR TRANSLESION DNA SYNTHESIS	13	-1.6947476	0.03360173	1.4892706	0.09928702
MODEL OF THE UBE2W/CHIP/ATAXIN-3 UBIQUITINATION CYCLE	23	-1.5521046	0.07547477	-1.1342734	0.32901657
MODELS FOR UBIQUITIN (UB) CHAIN AMPUTATION AND TRIMMING IN REGULATING PROTEASOMAL DEGRADATION	15	-1.334056	0.20533225	-1.0756843	0.38570333
MODIFICATION OF PROTEINS BY ADENYLYLATION AND ADP-RIBOSYLATION	48	-2.0574093	0.0014690731	-2.457316	1.85654E-5
MOLECULAR MARKERS OF RESISTANCE TO ANTIMALARIAL DRUGS	12	-0.83365834	0.844603	-1.2622987	0.20468
MOLECULAR MODEL OF VESICLE EXOCYTOSIS	18	-1.1847738	0.37772638	-1.8527442	0.0119322445
MOLECULAR MOTOR PROTOTYPES	43	2.6392064	5.4345237E-5	3.3545434	0.0
MRNA DEGRADATION	31	-1.6600116	0.04136794	-2.119903	0.0013328013
MYRISTOYLATED PROTEINS	40	1.2935183	0.38368377	1.1334549	0.3829117
N-MYRISTOYLATION, S-ACYLATION AND PRENYLATION OF PROTEINS	20	0.94888836	0.91488683	-0.7747743	0.81706816
NUCLEAR GENES WITH APICOPLAST SIGNAL SEQUENCES	224	-1.6274884	0.053875025	-2.277642	2.2052212E-4
NUCLEAR GENES WITH MITOCHONDRIAL SIGNAL SEQUENCES	268	-1.4577944	0.113175444	-2.5069237	2.0886075E-5
NUCLEAR PROTEOME	514	-2.3880987	0.0	-2.1812868	7.278701E-4
NUCLEOSOME ASSEMBLY AND REGULATION	39	0.7417304	0.9739896	1.7880918	0.016827673
NUCLEOTIDE EXCISION REPAIR	29	-1.6115384	0.05856369	1.2112472	0.2989586
ORGANIZATION OF CHAPERONE PATHWAYS IN THE CYTOSOL	30	-2.205768	2.677477E-4	-1.8212612	0.013630383
PENTOSE PHOSPHATE CYCLE	10	-0.9860009	0.64019585	-1.07962	0.3833928
PEPTIDASES AND PROTEASES	110	-1.4162321	0.13873853	-1.8817849	0.009582765
PHOSPHATASES OF PLASMODIUM FALCIPARUM AND THEIR TIMED EXPRESSION	48	-0.8033043	0.8554658	1.0211705	0.5097114
PHOSPHATIDYLCHOLINE METABOLISM	11	-0.47808203	1.0	0.6265173	0.96692413
PHOSPHATIDYLETHANOLAMINE AND PHOSPHATIDYLSERINE METABOLISM	31	-0.9679385	0.6711818	-1.3164392	0.1725257
PHOSPHOINOSITIDES AND MEMBRANE TRAFFIC	22	-1.0873421	0.48859596	-1.037424	0.42241058
PHOSPHOPROTEOME -COLLINS ET AL 2014	642	-2.0312202	0.0019180159	-1.7205957	0.0257311
PHOSPHOPROTEOME - LASONDER ET AL 2011	499	-1.598399	0.06358652	-1.2719669	0.20409581
PHOSPHOPROTEOME - PEASE ET AL 2013	588	-1.9817702	0.0026794435	-1.523552	0.068602584
PHOSPHOPROTEOME - TREECK ET AL 2011	846	-2.0039666	0.0025235394	-1.7084846	0.026624547
PLASMODIUM FALCIPARUM CHROMATIN LANDSCAPE	17	-0.6744427	0.94856286	-1.1625426	0.29549518
PORPHYRIN METABOLISM	17	0.6205398	0.9923498	-1.0509804	0.41195583
POSSIBLE PATHS FOR APOPTOSIS	20	-0.94322765	0.68646485	-1.7202392	0.025332926
POSTTRANSLATIONAL TRANSLOCATION IN EUKARYOTES	26	-1.2084808	0.34888107	-2.2060483	5.846518E-4
PRE-REPLICATIVE COMPLEX FORMATION AND TRANSITION TO REPLICATION	19	-0.5057761	1.0	2.2289262	3.741511E-4
PRE-RIBOSOMAL PARTICLES ALONG THE 40S ASSEMBLY PATHWAY	15	-1.6765523	0.038645558	-1.7072495	0.02645131
PRE-RIBOSOMAL PARTICLES ALONG THE 60S ASSEMBLY PATHWAY	24	-1.7068348	0.030934485	-1.6575226	0.035509434
PROTEASOME-MEDIATED DEGRADATION OF NON-NATIVE ER PROTEINS	42	-1.5233043	0.09039776	-1.755637	0.021020832
PROTEASOME-MEDIATED PROTEOLYSIS OF UBIQUINATED PROTEINS	82	-2.1097653	8.715068E-4	-2.0074446	0.003406425
PROTEIN ARGININE METHYLATION	14	-1.4997783	0.096283704	-1.5169998	0.070315436
PROTEIN BIOSYNTHESIS	57	-2.040958	0.001787722	-2.696898	0.0
PROTEIN FACTORS IN PRE-MRNA 3-END PROCESSING	18	-1.5231173	0.08877712	-0.950723	0.552978
PROTEIN KINASE CODING GENES	82	1.5682625	0.20511784	2.2127662	4.332463E-4
PROTEIN PHOSPHORYLATION	72	1.2135403	0.50875473	1.9341674	0.0062363697
PROTEINS CONTAINING HISTONE POST TRANSLATIONAL MODIFICATION-BINDING MODULES	25	-1.4624711	0.111272454	0.3559204	0.9999668
PROTEINS INVOLVED IN STEPS DURING PASSAGE THROUGH PROPHASE	19	0.876823	0.9346198	2.379119	7.623943E-5
PROTEINS OF DETERGENT-RESISTANT MEMBRANES	102	-1.5943563	0.06258138	-1.834741	0.0132579515
PROTEINS OF ERYTHROCYTE-DERIVED MICROVESICLES	10	-1.4628859	0.11272407	-1.2383902	0.22594339
PROTEINS TARGETED BY THE THIOREDOXIN SUPERFAMILY ENZYMES	40	-1.4728228	0.10885968	-2.24235	4.0514627E-4
PROTEINS WITH ER RETENTION SEQUENCES	12	-1.146887	0.4038584	-2.077471	0.0018680048
PROTEOME OF THE PARASITOPHOROUS VACUOLE	22	-2.0092177	0.0024864175	-1.9944018	0.0037684233
PURINE METABOLISM	33	-0.96092546	0.6739829	1.3375335	0.18074
PUTATIVE GOLGI DISASSEMBLY AND REASSEMBLY MECHANISMS	17	1.0890796	0.64804363	1.0977675	0.4303879
PUTATIVE ORGANIZATION OF THE KINETOCHORE	39	0.8335636	0.9959681	2.7730281	0.0
PUTATIVE SUMO SUBSTRATES	21	0.67568785	1.0	0.8396854	0.7979874
PYRIDOXAL PHOSPHATE (VITAMIN B6) METABOLISM	23	-0.94520515	0.69370157	-1.411319	0.11440804
PYRIMIDINE METABOLISM	22	-1.2618825	0.28293952	1.0222688	0.51924384
PYRUVATE METABOLISM	18	-1.3719463	0.17084302	-1.6889777	0.02965513
QUALITY CONTROL IN MRNA BIOGENESIS	25	-1.6650289	0.041702565	-1.8134059	0.01364268
QUALITY CONTROL MECHANISMS DURING RIBOSOME MATURATION	12	-1.4936603	0.09711555	-1.6431197	0.037888184
RAB AND OTHER PROTEINS INVOLVED IN INTRACELLULAR TRAFFIC	16	0.9018821	0.91195285	-1.0942796	0.37187943
RAB CYCLE	54	-1.2438703	0.30322438	-1.7471211	0.021752598
RAB GTPASE REGULATION OF MEMBRANE IDENTITY	10	-1.1529438	0.40127385	-1.4641087	0.0910047
RAB PROTEINS	13	0.7554579	0.9885434	-1.6352247	0.03950719
REDOX METABOLISM	32	0.67447317	0.9846247	-1.0468026	0.4148163
REGULATION OF SPINDLE MICROTUBULE DYNAMICS	48	1.1749867	0.51622534	2.6209872	0.0
REPLICATION IN PROKARYOTES A MODEL FOR APICOPLAST AND MITOCHONDION DNA REPLICATION	15	-1.2358015	0.31220204	-1.2046485	0.2543579
RIBOSOMAL STRUCTURE	162	-2.6603184	0.0	-3.003733	0.0
RNA DEGRADATION FACTORS	39	-1.5842175	0.06507904	-2.0468004	0.0025801058
RNA POLYMERASE III TRANSCRIBES TRNA AND 5S RRNA	16	-1.5402968	0.08107707	-1.7717422	0.018701376
RNA POLYMERASE II TRANSCRIBES MRNA	37	-1.2181009	0.3367526	-1.8157864	0.013967055
SCF (SKP1-CULLIN-F-BOX) UBIQUITIN-LIGASE	17	-0.95512	0.67995584	1.0294646	0.51788104
SCHEMATIC DEPICTION OF PSEUDOURIDYLATION	14	-1.5123689	0.09270799	-1.8142412	0.013821565
SELENOCYSTEINE BIOSYNTHESIS	12	-1.5552112	0.075196385	-1.0935491	0.369637
S-GLUTATHIONYLATED PROTEINS	290	-2.5319703	0.0	-2.8535256	0.0
SHARED THEMES IN CASCADING RAB AND PHOSPHOINOSITIDE PATHWAYS	21	-0.9436949	0.69109184	-0.81765527	0.7613209
SIGNALING MACHINERY IN MALARIA PARASITES	17	-0.7118656	0.9311727	1.5085886	0.09224537
SIGNAL RECOGNITION PARTICLE-MEDIATED TARGETING OF MEMBRANE AND SECRETORY PROTEINS	12	-0.59226096	0.99753195	-1.672975	0.032273963
SINGLE GENE/ENZYME DELETIONS PREDICTED TO CAUSE IMPAIRMENT OF METABOLIC NETWORK	170	-1.4555885	0.11319303	-1.5772282	0.05382164
S-NITROSYLATED PROTEINS	244	-2.4652753	0.0	-2.3091397	1.5698044E-4
SPHINGOMYELIN AND CERAMIDE METABOLISM	18	1.546141	0.19326575	-1.3484985	0.15228994
SPLICING OF PRE-MRNA	102	-2.338979	5.2869626E-5	-2.2789795	2.3748536E-4
STRUCTURE AND ORGANIZATION OF CENTROMERIC CHROMATIN	10	-1.1294681	0.423042	-0.5786313	0.9803988
STRUCTURE AND PROCESSING OF PRE RRNA	26	-1.8468239	0.008418343	-1.7937814	0.01582341
STRUCTURE OF THE MITOTIC CENTROSOME	29	0.45371133	0.9992107	2.7165523	0.0
SUBCELLULAR LOCALIZATION OF PROTEINS INVOLVED IN INVASION	36	-0.9315466	0.69773996	0.8882413	0.72398853
SUBCELLULAR LOCATION OF ADAPTOR PROTEINS	25	-1.9162124	0.004079717	-2.1357298	0.0011798139
TERPENOID METABOLISM	14	-1.1796769	0.38258582	-1.821786	0.013864615
THE ACIDOCALCISOME	35	-1.1573387	0.39749622	-1.1263801	0.33353737
THE ATG AUTOPHAGIC PATHWAY	16	-0.77875406	0.87874115	1.3242899	0.18712348
THE PHOSPHOPROTEOME OF PLASMODIUM FALCIPARUM INFECTED RBCS	311	-1.9342465	0.003825146	-1.4593273	0.09230641
THE STRUCTURES OF RNA POLYMERASES	22	-1.6603508	0.04239806	-2.5223148	2.3869801E-5
THE UBIQUITYLATION MACHINERIES OF THE ER FOR MISFOLDED SECRETORY PROTEINS	31	0.92112267	0.94828683	0.7927835	0.85892075
THIAMINE METABOLISM	15	-1.4036139	0.14817986	-1.9785485	0.0040634116
THIOREDOXIN, GLUTAREDOXIN AND PEROXIREDOXIN	22	-0.74208486	0.9024413	-1.3932309	0.12422696
TOPOGENESIS OF THE RIESKE FES PROTEIN	10	-1.1322482	0.42210925	-1.5515447	0.059169862
TOTAL PALMITOME OF PLASMODIUM FALCIPARUM	304	-1.9324609	0.0037053153	-2.5393364	3.341772E-5
TRANSCRIPTION AND PROCESSING OF SNRNAS	21	-1.5962305	0.063101396	-2.1051333	0.0015014993
TRANSCRIPTION RELATED PROTEINS ENCODING GENES	168	-1.0534631	0.54069704	-0.86708647	0.6870605
TRANSLATION IN PROKARYOTES A TEMPLATE FOR APICOPLAST AND MITOCHONDRION	67	-1.7881114	0.01541778	-2.5307612	2.78481E-5
TRANSPORTERS OF THE ER/GOLGI AND DIGESTIVE VACUOLE MEMBRANES	29	-1.5175283	0.09081177	-1.0541177	0.4107128
TRANSPORTERS OF THE MITOCHONDRIAL AND APICOPLAST MEMBRANES	31	-0.9304969	0.6942925	-2.085135	0.0017680273
TRANSPORTERS OF THE PLASMA MEMBRANE	62	-1.3747017	0.170217	-1.7094634	0.026906025
TRNA MODIFICATIONS	47	-1.2921447	0.25019833	-1.9335082	0.0061600194
TUBULIN AND MICROTUBULES	22	-0.8061651	0.8636631	1.4812096	0.10030077
U6 SNRNP ROLE IN PRE-MRNA SPLICING	28	-1.8764566	0.0062277126	-1.877463	0.009740223
UTILIZATION OF PHOSPHOLIPIDS	25	-0.98606586	0.6455404	-1.0835435	0.38103217
